# Supplementary material for: Potential biomarkers of childhood brain tumor identified by proteomics of cerebrospinal fluid from extraventricular drainage (EVD)
Source: Sci Rep. 2021 Jan 19;11:1818. doi: 10.1038/s41598-020-80647-w (PMC7815722; doi:10.1038/s41598-020-80647-w)
Supplement: Supplementary file 2 — Supplementary Information 2. [file 41598_2020_80647_MOESM2_ESM.xlsx]

## Sheet: Supporting Table 1
# Supporting Table 1. List of all proteins identified in the child's cerebrospinal fluid from drainage samples. The symbol "+" indicates the proteins presences in each groups and those filtered for 70% of identity in at least one groups.
Uniprot IDs	Protein names	Gene names	Presence Control	Presence Brain Tumor	Presence LGG and GT	Presence GT	Presence PA	Presence EMB	Presence PNET	Presence ATRT	Presence MB	Presence Other Brain Tumor	Filtered for 70% of identity	Peptides	Unique peptides	Sequence coverage [%]	Score	MS/MS count
A0A024QZ42;O75340-2;O75340;H0Y9X3;A0A087WZ38	Programmed cell death protein 6	PDCD6	+	+	+		+	+		+	+	+		2	2	17.4	3.7743	12
A0A024QZX5;A0A087X1N8;P35237;C9JTJ8;C9JVA8	Serpin B6	SERPINB6	+	+	+	+	+	+		+	+	+	+	10	9	33.9	173.11	90
A0A024R0T9;K7ER74;P02655;Q6P163;V9GYJ8	Apolipoprotein C-II;Proapolipoprotein C-II	APOC2;APOC4-APOC2	+	+	+	+	+	+	+	+	+	+	+	5	5	52.5	323.31	101
H3BPM9;A0A024R216;Q9Y3E1	Hepatoma-derived growth factor-related protein 3	HDGFRP3		+				+			+			1	1	11.3	5.7036	4
A0A1B0GWI2;A0A0A0MRU5;A0A024R644;O75503;A0A1B0GTI0;A0A087WZY0;A0A1B0GWJ7;A0A1C7CYZ2;A0A1B0GTR6;A0A1B0GTV7;A0A1B0GUE8;A0A1B0GV94;A0A1B0GU14;A0A1B0GVL0	Ceroid-lipofuscinosis neuronal protein 5	CLN5	+	+	+		+	+			+	+	+	4	4	12.5	8.0214	28
A0A024R6I7;A0A0G2JRN3;G3V544;G3V5R8;G3V387;A0A0G2JPK4		SERPINA1	+	+	+		+	+		+	+	+		50	3	84.7	323.31	928
A0A024RA52;P25787;C9JCK5;H7C402;H3BT36	Proteasome subunit alpha type;Proteasome subunit alpha type-2	PSMA2	+	+	+	+	+	+			+	+		5	5	37.2	110.78	18
A0A087WV90;E9PDN5;A0A087WTU7;A0A075B6G3;P11532-4;P11532	Dystrophin	DMD	+	+				+			+		+	2	2	0.5	6.1423	8
A0A075B6H9		IGLV4-69	+	+	+	+	+	+		+	+	+	+	1	1	8.4	7.6405	37
A0A075B6I0		IGLV8-61	+	+	+	+	+	+	+	+	+	+	+	2	2	14.8	7.1548	46
A0A075B6I1		IGLV4-60	+	+	+	+		+		+		+		1	1	8.3	5.8809	8
A0A1W2PQ80;A0A075B6I4		IGLV10-54	+	+				+	+	+	+	+	+	1	1	9.4	6.8628	15
A0A075B6J9		IGLV2-18	+	+	+		+	+		+	+	+		3	2	24.6	59.445	28
A0A075B6K4		IGLV3-10	+	+	+	+	+	+	+	+	+	+	+	4	1	33.9	58.118	44
A0A075B6K5;A0A075B6K2		IGLV3-9	+	+	+	+	+	+	+	+	+	+	+	6	3	49.6	282.53	208
A0A075B6P5;P01615	Ig kappa chain V-II region FR	IGKV2D-28	+	+	+	+	+	+	+	+	+	+	+	5	3	45.8	133.43	32
A0A075B6R2		IGHV4-4	+	+	+	+	+	+	+	+	+	+		2	1	31.6	61.256	27
A0A0C4DH68;A0A075B6R9		IGKV2-24;IGKV2D-24	+	+	+		+	+	+		+	+	+	4	3	38.3	262.3	47
A0A075B6S2;A0A0A0MRZ7		IGKV2D-29	+	+	+	+	+	+	+	+	+	+	+	6	2	45.8	231.59	125
A0A075B6S5		IGKV1-27	+	+	+	+	+	+	+	+	+	+	+	4	3	53.8	123.95	55
A0A075B7B8		IGHV3OR16-12	+	+	+	+	+	+		+	+	+	+	2	1	18.8	4.6769	36
A0A075B7D0		IGHV1OR15-1	+	+	+		+	+			+	+	+	3	3	34.2	35.66	21
A0A075B7D8		IGHV3OR15-7	+	+	+	+	+	+			+			2	1	20.2	10.31	4
A0A075B7D9;H3BPE7;Q92804-2;Q92804;A0A075B7D6;A0A075B7E4	TATA-binding protein-associated factor 2N	TAF15;FUS	+	+	+		+						+	3	1	7.3	4.7439	13
A0A087WSV8;P80303-2;P80303;E9PKG6;Q2L696;E9PLR0;H0YEG8;E9PLE9;H0YD18;E9PM22	Nucleobindin-2;Nesfatin-1	NUCB2;Nucb2	+	+	+	+	+	+		+	+	+	+	13	13	45.7	227.65	102
A0A087WSW8;D6RA20;C9JA99;Q9UN73-2;Q9UN72-2;Q9UN75-2;Q9UN74-2;Q9UN73-3;Q9Y5I0-2;Q9Y5H6-2;Q9Y5H7-2;Q9Y5H8-2;Q9Y5H5-2;Q9Y5H7-3;Q9Y5H7;Q9UN72;Q9UN75;Q9UN74;Q9Y5I0;Q9Y5H8;Q9Y5H6;Q9Y5H5;Q9UN73	Protocadherin alpha-6;Protocadherin alpha-7;Protocadherin alpha-12;Protocadherin alpha-4;Protocadherin alpha-13;Protocadherin alpha-8;Protocadherin alpha-5;Protocadherin alpha-3;Protocadherin alpha-9	PCDHA4;PCDHA13;PCDHA6;PCDHA7;PCDHA12;PCDHA8;PCDHA5;PCDHA3;PCDHA9	+	+	+		+							1	1	1.9	2.6533	1
E9PIR7;F8W809;A0A087WSW9;A0A182DWI3;A0A087WSY9;Q16881-5;Q16881-2;Q16881-4;Q16881-3;Q16881-6;Q16881;E2QRB9;Q16881-7;E9PRI8;E9PQI3;E9PLT3;E9PKI4;A0A0B4J225;E9PIZ5;E9PKD3	Thioredoxin reductase 1, cytoplasmic	TXNRD1	+											9	9	31.7	179.83	15
A0A087WT47;P19237;G3V489;G3V4F8;G3V3L5	Troponin I, slow skeletal muscle	TNNI1	+											4	4	20.3	8.9047	6
A0A0D9SF51;A0A0D9SG17;A0A1B0GWB6;A0A087WW73;A0A087WT80;Q9NQ66-2;Q9NQ66;H0YCJ2;A0A0D9SFJ4;Q8IV92;A0A1B0GW62;A0A0D9SGI7	Phosphoinositide phospholipase C;1-phosphatidylinositol 4,5-bisphosphate phosphodiesterase beta-1	PLCB1	+											4	4	6	13.347	4
A0A087WTA8;P08123	Collagen alpha-2(I) chain	COL1A2	+	+	+	+	+	+	+	+	+	+	+	25	25	28.2	323.31	295
A0A087WTK0;A0A087WVC6;Q12913;Q12913-2;E9PPH3	Protein-tyrosine-phosphatase;Receptor-type tyrosine-protein phosphatase eta	PTPRJ	+										+	3	3	4.2	3.6298	3
A0A087WTM1;Q9Y6N7-6;Q9Y6N7-5;Q9Y6N7-4;Q9Y6N7-3;Q9Y6N7;Q9Y6N7-2;A0A087WZ85;A0A0A0MSX4;H7C4Y7	Roundabout homolog 1	ROBO1	+	+	+	+	+	+			+	+	+	23	21	20.2	279.68	96
A0A087WTP3;Q92945;M0QYG1;M0R0C6	Far upstream element-binding protein 2	KHSRP		+				+			+			3	3	8.2	131.31	5
A0A087WTT1;E7EQV3;E7ERJ7;B1ANR0;P11940-2;Q13310-2;P11940;Q13310;Q13310-3;H0YER0;E5RHG7;E5RGH3;E5RH24;E5RJB9;B1ANR1;H0YAS7;H0YAS6;H0YBN4;H0YB75;H0Y6X6;H0Y5F5	Polyadenylate-binding protein;Polyadenylate-binding protein 1;Polyadenylate-binding protein 4	PABPC1;PABPC4	+											2	2	7.9	88.148	3
A0A087WTT8;A0A0A0MQX5;O94779-2;O94779;O94779-4	Contactin-5	CNTN5		+				+			+			3	3	4	26.014	4
Q13030;E9PH25;E7EQF3;E9PD10;A0A087WU29;A0A0C4DFT7;P02724-3;P02724-2;P02724	Glycophorin-A	GPErik;GYPA	+	+	+	+	+	+			+			1	1	36.5	18.65	8
A0A087WX17;A0A087WU43;A0A087WXI5;P12830-2;P12830;H3BNC6;J3QKP1;H3BVI7	Cadherin-1;E-Cad/CTF1;E-Cad/CTF2;E-Cad/CTF3	CDH1	+											3	3	7.4	59.196	4
A0A0C4DGM1;J3QTS8;A0A087WUI4;A0A087X1U0;Q15661-2;Q15661;P20231	Tryptase alpha/beta-1;Tryptase beta-2	TPSAB1;TPSB2	+											1	1	5.6	2.7618	2
E9PQG3;E9PL38;J3KNQ3;A0A087WUL9;Q9UNM6;Q9UNM6-2	26S proteasome non-ATPase regulatory subunit 13	PSMD13	+											1	1	13.3	4.8213	1
A0A087WUQ6;P07203;P07203-2	Glutathione peroxidase;Glutathione peroxidase 1	GPX1		+	+		+							4	4	28.7	4.8806	4
A0A087WUT8;O95196-2;O95196	Chondroitin sulfate proteoglycan 5	CSPG5	+	+	+		+					+	+	1	1	2.7	11.709	12
A0A0A0MR14;A0A0A0MRF2;A0A087X1R2;A0A087X0P3;A0A087WV17;A0A0G2JMM7;Q8IYS5-6;Q8IYS5-2;Q8IYS5-3;Q8IYS5-4;Q8IYS5;Q8IYS5-7;Q8IYS5-5	Osteoclast-associated immunoglobulin-like receptor	OSCAR	+	+	+	+	+	+	+	+	+	+	+	4	4	31.3	46.796	31
A0A087WYF5;A0A087WYT0;A0A087WV42;A0A087WZY1;A0A0A0MT31;P02810	Salivary acidic proline-rich phosphoprotein 1/2;Salivary acidic proline-rich phosphoprotein 1/2;Salivary acidic proline-rich phosphoprotein 3/4;Peptide P-C	PRH1	+	+	+		+	+			+	+		3	3	37.9	77.33	10
A0A087WVQ6;Q00610-2;Q00610;J3KRF5;K7EJJ5;J3KS13;A0A087WX41;P53675-2;P53675	Clathrin heavy chain;Clathrin heavy chain 1	CLTC	+											3	3	3.1	48.798	4
A0A087WVQ9;P68104-2;Q5VTE0;P68104;A0A087WV01;A6PW80;Q5JR01	Elongation factor 1-alpha 1;Putative elongation factor 1-alpha-like 3;Elongation factor 1-alpha	EEF1A1;EEF1A1P5	+	+	+	+	+	+		+	+	+	+	6	2	18.1	63.887	37
A0A087WWF1;Q8WWX9	Selenoprotein M	SELM	+											2	2	19.4	90.44	2
A0A087WWR8;Q8IWU6	Extracellular sulfatase Sulf-1	SULF1		+				+		+				1	1	2.1	3.5218	2
A0A087WWT2;Q9NPD7	Neuritin	NRN1	+	+	+	+	+					+		1	1	8.9	105.43	10
A0A087WWT3;P02768-3	Serum albumin	ALB	+	+				+	+		+			62	1	90.2	3.9637	10
A0A087WYF1;A0A087WX80;P24043	Laminin subunit alpha-2	LAMA2	+	+	+	+	+	+		+	+	+	+	11	11	5.4	223.06	42
A0A087WY61;Q14980-4;Q14980-3;Q14980-2;Q14980;K4DIE0;H0YFY6;Q14980-5	Nuclear mitotic apparatus protein 1	NUMA1	+											4	4	2	6.7342	4
D6RAF1;A0A087WYF8;A0A0A0MQY0;Q53GG5-3;Q53GG5-2;Q53GG5	PDZ and LIM domain protein 3	PDLIM3		+				+			+			2	2	71.4	13.117	1
A0A087WYF9;Q8TEE9	Histone deacetylase complex subunit SAP25	SAP25	+	+	+	+	+	+	+			+		2	2	10.4	3.0359	14
A0A087WZS0;A0A087WYG6;P0DP58;G3V0Z9		LYNX1	+	+	+	+		+		+		+	+	2	2	22	4.6876	3
A0A087WYL5;Q6UXD5-3;Q6UXD5-5;Q6UXD5-6;Q6UXD5-2;Q6UXD5;Q6UXD5-4;H3BN26	Seizure 6-like protein 2	SEZ6L2	+	+	+	+	+	+		+	+	+	+	15	14	21.5	323.31	285
F8WE71;C9J9S3;C9JP48;A0A087WYY5;F5H1L6;E7ETD8;F5H037;E9PMD7;F8VR82;F8VYE8;F8W0W8;P36873;P62140;P62136;P36873-2;P62136-2	Serine/threonine-protein phosphatase;Serine/threonine-protein phosphatase PP1-gamma catalytic subunit;Serine/threonine-protein phosphatase PP1-beta catalytic subunit;Serine/threonine-protein phosphatase PP1-alpha catalytic subunit	PPP1CB;PPP1CC;PPP1CA	+											1	1	26.6	6.0863	2
J3QKN1;E9PJ02;E9PHZ3;A0A0A6YYL5;A0A087WZ82;Q9H0Q3;Q9H0Q3-2	FXYD domain-containing ion transport regulator 6	FXYD6;FXYD6-FXYD2	+	+	+		+	+		+				1	1	14.4	7.1914	7
A0A087WZR4;H0Y4U3;M9MML6;O75015;E9PNY5;A0A087WU90	Low affinity immunoglobulin gamma Fc region receptor III-B	FCGR3B	+	+				+			+			4	2	18.1	5.8123	5
A0A087X027;A0A0C4DFV9;Q01105-3;Q01105-4;Q01105-2;Q01105;P0DME0	Protein SET;Protein SETSIP	SETSIP;SET		+	+		+	+			+			4	4	18.5	51.23	12
A0A087X054;Q9Y4L1;E9PJ21;A0A087WWI4;K7EQK2;A0A1W2PS94;Q9Y4L1-2;Q9BXT5	Hypoxia up-regulated protein 1	HYOU1	+	+	+	+	+	+	+	+	+	+	+	12	12	17.9	223.76	132
A0A087X089;Q16627;Q16627-2;A0A0B4J2G5	C-C motif chemokine;C-C motif chemokine 14;HCC-1(3-74);HCC-1(4-74);HCC-1(9-74)	CCL14	+	+	+	+	+					+	+	4	4	33.9	5.9975	33
A0A087X0D5;P09668;E9PKT6	Pro-cathepsin H;Cathepsin H mini chain;Cathepsin H;Cathepsin H heavy chain;Cathepsin H light chain	CTSH	+	+	+	+	+	+		+	+	+	+	8	8	31.9	46.898	73
A0A087X0I9	Protein kinase C	PRKCQ	+											4	4	1.9	3.8828	5
A0A087X0K0;P39059	Collagen alpha-1(XV) chain;Restin;Restin-2;Restin-3;Restin-4	COL15A1	+	+								+		4	4	3.8	32.219	17
A0A087X0K4;Q7Z408;Q7Z408-4;Q5TAH7;Q7Z408-3	CUB and sushi domain-containing protein 2	CSMD2	+											3	3	1.6	51.153	4
A0A087X0P0;Q02224-3;Q02224-2;Q02224;D6RBW0	Kinesin-like protein;Centromere-associated protein E	CENPE	+											3	3	1.2	2.7969	2
A0A087X0S5;P12109	Collagen alpha-1(VI) chain	COL6A1	+	+	+	+	+	+	+	+	+	+	+	30	30	38	323.31	857
A0A087X0T8;A0A087X1W8;A0A0A0MTJ8;X5DQS5;Q9BY67-2;Q9BY67-5;Q9BY67;Q9BY67-4;Q9BY67-3;F5H125;H0YG94;F5H8J9;F5H0H5	Cell adhesion molecule 1	CADM1	+	+	+	+	+	+	+	+	+	+	+	8	8	39	240.85	96
D6RE16;E0CX15;A0A087X152;O95185-2;O95185	Netrin receptor UNC5C	UNC5C	+	+								+		1	1	3.8	5.2577	4
A0A087X1J7;P22352;H0YBE4;E5RG32;H0YC19	Glutathione peroxidase;Glutathione peroxidase 3	GPX3	+	+	+	+	+	+	+	+	+	+	+	8	8	35.1	47.508	210
A0A087X1N7;P20929-3;P20929-2;P20929-4;P20929;H0Y786;H0Y3P5;H7BZD5	Nebulin	NEB	+										+	4	4	0.8	4.9197	5
A0A087X1Z3;Q9UL46;H0YM70	Proteasome activator complex subunit 2	PSME2	+	+				+			+			3	3	17.3	55.586	8
A0A087X208;O00468-2;O00468-5;O00468-4;O00468;H0Y5U1	Agrin;Agrin N-terminal 110 kDa subunit;Agrin C-terminal 110 kDa subunit;Agrin C-terminal 90 kDa fragment;Agrin C-terminal 22 kDa fragment	AGRN	+											20	1	15.2	4.3548	1
A0A087X232;B5MCV4		C1S	+	+	+	+	+	+	+	+	+	+	+	20	1	38.3	323.31	618
A0A087X253;P63010-3;P63010;P63010-2;Q10567-4;Q10567-3;Q10567-2;Q10567	AP-2 complex subunit beta	AP2B1	+	+	+		+	+		+	+	+	+	7	7	11.8	22.082	35
A0A096LPE2;P35542;E9PR14;G3V1D9;P0DJI9-2	Serum amyloid A-4 protein	SAA2-SAA4;SAA4	+	+	+	+	+	+	+	+	+	+	+	8	5	48.6	82.796	277
A0A0A0MTC7;A0A0A0MQS9;Q16363-2;Q16363;H0YAP9	Laminin subunit alpha-4	LAMA4	+											2	2	1.5	3.1487	2
A0A0A0MQU6;Q9H2E6;Q9H2E6-2;B3KU01;H0Y8V9	Semaphorin-6A	SEMA6A	+	+	+		+	+		+		+		8	8	9.8	46.907	22
D6RGD1;A0A0A0MQX1;Q9HD67-3;Q9HD67	Unconventional myosin-X	MYO10	+	+	+	+	+	+		+	+	+	+	1	1	3.1	3.6043	37
A0A0A0MQY7;Q5VU97;Q5VU97-2	VWFA and cache domain-containing protein 1	CACHD1	+											9	9	10.9	98.888	13
A0A0A0MR20;E9PDN6;Q9C0A0;F5H107;A0A087WTA1;Q9C0A0-2;A0A2P0CT92;A0A1B0GTE1;F2Z2X6;F2Z2X5;A0A087WUG9;A0A087WZ03;Q96NU0-2	Contactin-associated protein-like 4	CNTNAP4	+	+	+	+	+	+		+		+		11	10	9.2	21.905	25
A0A0A0MR25;P21802-8;P21802-2;P21802-6;P21802-5;P21802;P21802-16;P21802-19;P21802-15;P21802-13;P21802-17;P21802-12;P21802-7;P21802-9;P21802-10;P21802-18;P21802-3;P21802-11;P21802-14;P21802-23;A0A087WY21;H7BXU9;D2CGD1;P21802-20;P21802-21;S4R3B2;S4R381;E7EVR7;P21802-22;P21802-4	Fibroblast growth factor receptor;Fibroblast growth factor receptor 2;Receptor protein-tyrosine kinase	FGFR2	+	+	+	+	+	+		+	+	+	+	6	6	8.4	74.646	53
F6S8N6;A0A0A0MRJ6;H7BY58;P22061;P22061-2;F8WDT3;F8WAV5;F8WAX2;H7C4X2;C9J0F2	Protein-L-isoaspartate O-methyltransferase;Protein-L-isoaspartate(D-aspartate) O-methyltransferase	PCMT1	+	+	+	+	+	+		+	+	+	+	8	8	48.8	66.55	53
A0A0A0MRJ7;P12259	Coagulation factor V;Coagulation factor V heavy chain;Coagulation factor V light chain	F5	+	+	+	+	+	+	+	+	+	+	+	78	67	38.4	323.31	1751
A0A0A0MRN9;Q9GZV1;Q5T457;Q9GZV1-2	Ankyrin repeat domain-containing protein 2	ANKRD2		+				+			+			4	4	14.4	6.2331	4
A0A0A0MRZ8;P04433	Ig kappa chain V-III region VG	IGKV3D-11	+	+	+	+	+	+	+	+	+	+	+	3	3	26.1	210.32	85
A0A0A0MS09;P01880;P01880-2	Ig delta chain C region	IGHD	+	+	+	+	+	+	+		+	+		8	8	28.1	219.68	43
A0A0A0MS15		IGHV3-49	+	+	+	+	+	+	+	+	+	+	+	4	3	37	40.253	114
A0A0G2JPI0;A0A0G2JNA7;A8MUE1;A0A0G2JPA9;C9JST2;A0A0G2JM43;A0A0G2JM38;A0A0G2JPC7;A0A0G2JP84;A0A0G2JM57;A0A0A0MSZ8;A0A0G2JQ20;A0A0G2JQ10;A0A0G2JP25;A0A0G2JNE9;A0A0G2JML1;A0A0G2JM84;A0A0G2JPX5;A0A0G2JPU4;A0A0G2JMH7;A0A0A0MS20;A0A0G2JNL1;Q8NHJ6-2;Q8NHJ6;Q8NHJ6-3	Leukocyte immunoglobulin-like receptor subfamily B member 4	LILRB4	+											3	3	28	14.336	5
F8VS29;A0A0A0MS86;J3KNF5;O15078;S4R322;F8W0V9;F8W097	Centrosomal protein of 290 kDa	CEP290	+											4	4	9	4.345	6
A0A0A0MSA9;A0A0C4DG49;P15151-3;P15151-2;P15151-4;P15151	Poliovirus receptor	PVR	+	+	+		+	+	+		+	+		5	5	15.6	32.125	33
A0A0A0MSC4;H7BYW6;P04085-2;P04085	Platelet-derived growth factor subunit A	PDGFA	+	+	+	+	+	+		+	+	+	+	2	2	29.1	87.989	31
A0A0A0MSM0;Q92598-2;Q92598-3;Q92598;Q92598-4;Q5TBM3	Heat shock protein 105 kDa	HSPH1	+											3	3	6.3	3.1269	3
A0A0A0MSN4;P12821-2;P12821;J3QLR4	Angiotensin-converting enzyme;Angiotensin-converting enzyme, soluble form	ACE	+											2	2	2.3	6.071	4
B3KYB7;A0A0A0MSW4;P48739;P48739-2;P48739-3	Phosphatidylinositol transfer protein beta isoform	PITPNB	+											2	1	13.2	3.1154	1
A0A0G2JNZ7;A0A0A0MSX3;Q08345-2;Q08345-6;Q08345;Q08345-5;E7ERI6;E7ETI3;A0A0G2JIA2;E7EPN2;H0Y717;E7EUP7;A2ABL2;A0A0G2JIZ7;E7EQ30;E7EPH4;A2ABM8;A0A140T972;Q08345-4	Epithelial discoidin domain-containing receptor 1	DDR1	+	+	+		+	+		+	+	+		2	2	3.5	59.233	24
A0A0A0MSY2		GTF2IRD2	+	+	+	+	+	+	+	+	+	+	+	2	2	1.2	3.3828	50
M0QXF2;M0R116;B1AKY9;A0A0A0MT26;P05023-2;P05023-3;P13637;P50993;P05023-4;P05023;P13637-2;P13637-3;P20648	Sodium/potassium-transporting ATPase subunit alpha-1;Sodium/potassium-transporting ATPase subunit alpha-3;Sodium/potassium-transporting ATPase subunit alpha-2;Potassium-transporting ATPase alpha chain 1	ATP1A3;ATP1A2;ATP1A1;ATP4A	+	+	+	+	+	+		+	+	+		1	1	6	39.572	25
A0A0A0MT36;A0A0C4DH26		IGKV6D-21;IGKV6D-41	+	+				+		+	+			2	1	28.9	8.1917	15
A0A0A0MT71;Q6UX73-2;Q6UX73	UPF0764 protein C16orf89	C16orf89	+	+	+	+	+	+	+	+	+	+	+	6	6	16.6	306.08	108
A0A0A0MTH0;Q8N0W4;Q8N0W4-2;Q8NFZ3-2;Q8NFZ3;A6NMU8;A0A087WW27	Neuroligin-4, X-linked;Neuroligin-4, Y-linked	NLGN4X;NLGN4Y	+	+	+		+							5	3	10	6.5755	7
A0A0A0MTN3;P21266	Glutathione S-transferase Mu 3	GSTM3	+	+	+	+	+	+			+			2	2	14.6	112.23	13
F8VZI9;A0A0A0MTP9;Q9BWQ8	Protein lifeguard 2	FAIM2	+	+	+	+	+	+		+	+	+	+	2	2	17.3	55.606	35
A0A0A0MTS2;P06744;P06744-2;K7EQ48;A0A0J9YXP8;A0A0J9YYH3;A0A0J9YX90;CON__Q3ZBD7;K7EPY4;K7EP41;K7ELR7;K7ENA0;K7ERC6;K7EIL4;K7ERK8;K7ESF4;Q8N196	Glucose-6-phosphate isomerase	GPI	+	+	+	+	+	+	+	+	+	+	+	17	17	42.9	323.31	197
K7EJ28;Q2QBA2;O43508-2;A0A0A6YY99;O75888-5;O75888-4;O75888-2;O75888	Tumor necrosis factor ligand superfamily member 13	TNFSF13;TNFSF12-TNFSF13	+											1	1	12.3	4.3728	2
A0A0B4J1U3		IGLV1-36	+	+				+			+	+		1	1	13.7	33.445	5
A0A0B4J1U7		IGHV6-1	+	+	+	+		+		+	+		+	4	4	39.7	5.1284	14
A0A0B4J1V0		IGHV3-15	+	+	+	+	+	+			+	+	+	3	2	26.1	106.98	35
A0A0B4J1V1;A0A075B7F0		IGHV3-21;IGHV3OR16-10		+				+		+				4	1	45.3	4.2029	9
A0A0B4J1V2		IGHV2-26	+	+	+	+	+	+	+		+	+	+	2	2	17.6	36.313	40
A0A0B4J1X5		IGHV3-74	+	+	+	+	+	+		+	+	+	+	5	1	45.3	66.323	48
A0A0B4J1X8		IGHV3-43	+	+	+	+						+		4	1	44.9	11.03	6
A0A0B4J1Y8		IGLV9-49	+	+	+	+	+	+	+	+	+	+	+	4	4	24.4	9.2571	39
A0A0B4J1Y9		IGHV3-72	+	+	+	+	+	+		+			+	4	2	35.3	41.528	26
A0A0B4J231;B9A064;P0CG04	Immunoglobulin lambda-like polypeptide 5;Ig lambda-1 chain C regions	IGLL5;IGLC1	+	+	+	+	+	+	+	+	+	+	+	9	4	45.6	133.92	366
A0A0B4J278		SERPINA1	+	+	+	+	+	+	+	+	+	+	+	4	1	55.6	78.852	38
A0A0B4J2A4;P42765;K7EME0	3-ketoacyl-CoA thiolase, mitochondrial	ACAA2	+											3	3	14.2	6.4519	3
S4R460;A0A0B4J2B5		IGHV3OR16-9	+	+	+	+	+	+	+	+	+	+	+	3	1	40.6	323.31	395
Q5W0H4;A0A0B4J2C3;P13693;H0YCX0;J3KPG2;E9PJF7;P13693-2;Q56UQ5	Translationally-controlled tumor protein	TPT1	+	+				+			+			3	3	22.9	9.9837	7
P0DP09;A0A0B4J2D9		IGKV1D-13	+	+	+		+	+		+	+	+		3	3	29.1	55.001	19
A0A0B4J2H0		IGHV1-69-2	+	+	+	+	+	+	+	+	+	+	+	4	1	60.7	54.05	70
A0A0C4DFP6;Q9NQ79-3;Q9NQ79-2;Q9NQ79;Q5T4F6	Cartilage acidic protein 1	CRTAC1	+	+	+	+	+	+	+	+	+	+	+	20	20	46.2	323.31	564
A0A0G2JHD9;A0A140T9I7;H0YIS1;A0A140TA54;Q4VXY6;A0A140T9N1;A0A140TA43;A0A0G2JL35;A0A0C4DFS1;P13942-8;P13942-6;P13942-7;P13942-4;P13942-5;P13942-2;P13942-3;P13942	Collagen alpha-2(XI) chain	COL11A2	+											2	2	11.4	21.045	5
A0A0C4DFZ1;A8MZ54;Q16623-3;Q16623-2;Q16623	Syntaxin-1A	STX1A	+											3	3	15.4	36.511	3
A0A0C4DFZ2;P15289-2;P15289	Arylsulfatase A;Arylsulfatase A component B;Arylsulfatase A component C	ARSA	+	+	+	+	+	+			+	+		3	3	9.8	32.688	18
A0A0C4DG40;Q8NF91-4;Q8NF91;E7ENN3;Q8NF91-7;Q5JV20;F8WAI0;H0Y326;H0Y325;Q8NF91-9;Q8NF91-3;Q8NF91-11;Q8NF91-10;Q8NF91-8;Q8NF91-2	Nesprin-1	SYNE1		+	+		+							4	4	0.7	4.2676	3
A0A0C4DG44;O43464-2;O43464-3;O43464	Serine protease HTRA2, mitochondrial	HTRA2	+											1	1	6.6	3.7984	2
E7EQ12;E7EQA0;H0Y7F0;E9PDE4;E7ES10;E9PCH5;B7Z574;A0A0C4DGB5;P20810-3;P20810-4;P20810-8;P20810-2;P20810;P20810-9;P20810-5;P20810-10;P20810-7;P20810-6;A0A0A0MR45;H0YD33;H0Y9H6;E7EVY3;A0A0C4DGD1;D6RC54	Calpastatin	CAST	+											7	7	22	16.027	7
A0A0C4DGN4;Q96DA0;I3L1H9;I3L3X0	Zymogen granule protein 16 homolog B	ZG16B	+	+	+		+							7	7	57.3	323.31	28
A0A0C4DGQ5;P04632;U3KQE2;K7EIV0;A0A075B7C0;K7ELJ7;K7EM73;K7EKD8;U3KPR7;K7EMQ1;Q96L46	Calpain small subunit 1	CAPNS1	+	+	+		+	+			+	+		6	6	27	285.88	19
A0A0C4DGZ8;P07359	Platelet glycoprotein Ib alpha chain;Glycocalicin	GP1BA	+	+	+		+	+	+			+		3	3	4.6	5.4411	14
A0A0C4DH07;Q8N2S1-2;Q8N2S1-3;Q8N2S1;M0QZX0;F8WAA0;Q8N2S1-4	Latent-transforming growth factor beta-binding protein 4	LTBP4	+											4	4	5.3	12.215	8
A0A0C4DH29		IGHV1-3	+	+	+	+	+	+	+	+	+	+	+	4	3	47.9	34.187	60
A0A0C4DH31		IGHV1-18	+	+	+	+	+	+	+	+	+	+	+	5	4	60.7	284.12	172
A0A0C4DH33		IGHV1-24	+	+	+	+	+	+		+	+	+	+	3	3	47	236.73	106
A0A0C4DH34		IGHV4-28	+	+	+	+	+	+			+	+	+	1	1	7.7	2.9645	16
A0A0C4DH35		IGHV3-35	+	+				+			+	+		1	1	9.4	3.9434	8
A0A0C4DH36		IGHV3-38	+	+	+	+	+	+	+		+	+		2	1	17.2	11.005	28
A0A0C4DH38		IGHV5-51	+	+	+	+	+	+	+	+	+	+	+	4	2	47	55.55	184
A0A0J9YVU5;A0A0C4DH43			+	+	+		+	+			+			3	2	18.5	4.0437	18
A0A0C4DH67;A0A0C4DH69		IGKV1-8;IGKV1-9	+	+	+	+	+	+	+	+	+	+		4	3	42.6	81.131	25
A0A0C4DH72		IGKV1-6	+	+	+	+	+	+	+	+	+	+	+	4	0	29.1	132.17	113
A0A0C4DH73;P01611	Ig kappa chain V-I region Wes	IGKV1-12		+	+	+	+	+		+	+	+		2	0	26.5	23.742	11
A0A0D9SEM5;P58400;P58400-1;A0A1B0GUQ1	Neurexin-1-beta	NRXN1	+	+								+		12	1	33.7	5.8051	9
A0A0R4J2G7;A0A0D9SEP4;A0A1D5RMU6;E7ERL8;Q9ULB1-2;Q9ULB1-3;Q9ULB1;A0A0U1RRK7;F5GYC7;F8WB18;A0A0D9SF07;A0A0D9SFF4;A0A0U1RQP8;H0Y568;H7BYC7;A0A1B0GTL0;A0A0D9SEQ7;E7EQN4;A0A1B0GVF4;Q9ULB1-4;A0A0D9SG60;A0A1B0GU94	Neurexin-1	NRXN1	+	+	+	+	+	+		+	+	+	+	45	24	40.7	323.31	539
A0A0D9SF30		NCAM1	+											8	6	29.3	30.345	10
A0A0D9SF54;A0A0D9SGF6;Q13813-2;Q13813-3;Q13813;A0A0D9SFF6;A0A1B0GV13;A0A1B0GTB7;A0A0D9SFH4	Spectrin alpha chain, non-erythrocytic 1	SPTAN1	+	+	+		+	+		+	+	+		68	68	35.8	323.31	249
H7BY36;A0A0D9SFL3;B0QYK0;C9JGE3;Q01844-2;Q01844-6;Q01844-3;Q01844;Q01844-5	RNA-binding protein EWS	EWSR1	+											2	2	7.5	3.134	2
B7Z7U4;H0YM90;A0A0D9SFP6;Q16288-2;Q16288-5;Q16288-3;Q16288-4;Q16288;R4GNH5	Tyrosine-protein kinase receptor;NT-3 growth factor receptor	NTRK3	+											2	2	3.6	3.1769	2
H0Y8A0;A0A140T9L1;A0A0G2JJE4;A0A0G2JI49;C9JTE0;A0A0G2JIU9;A0A0G2JHA9;A0A0G2JKI0;Q5SSB8;A0A0G2JIQ0;A0A0G2JHM8;Q16653-10;Q16653-9;Q16653-8;Q16653-11;Q16653-2;Q16653-6;Q16653-3;Q16653-7;Q16653;Q16653-5;Q16653-13	Myelin-oligodendrocyte glycoprotein	MOG	+	+	+		+	+		+	+	+		4	4	33.8	38.042	52
A0A0G2JIW1;P0DMV9;P0DMV8;P0DMV8-2;V9GZ37	Heat shock 70 kDa protein 1B;Heat shock 70 kDa protein 1A	HSPA1B;HSPA1A	+	+	+	+	+	+	+	+	+	+	+	19	7	42.8	199	65
A0A0G2JNZ5;A0A0G2JLB3;P04062-4;P04062-2;P04062;A0A0G2JNZ0;P04062-5;P04062-3	Glucosylceramidase	GBA	+	+								+		3	3	10.5	6.265	5
A0A1B0GTP1;A0A1B0GTE9;A0A0G2JLL6;Q7Z6L0-3;Q7Z6L0;Q7Z6L0-2	Proline-rich transmembrane protein 2	PRRT2	+	+	+		+	+			+	+		3	3	28.3	19.581	24
A0A0G2JM94;A0A0G2JNK8;A0A0G2JMI0;A0A0G2JNU6;A0A140T8W3;A0A0G2JQ50;A0A0G2JP18;A0A0G2JLV7;Q6GTX8-4;Q6GTX8-3;Q6GTX8-2;Q6GTX8	Leukocyte-associated immunoglobulin-like receptor 1	LAIR1	+	+	+		+	+		+	+	+		1	1	9.6	14.762	21
A0A0G2JMB2			+	+	+	+	+	+	+	+	+	+		13	0	38.2	39.582	35
A0A0G2JMI3			+											3	3	51.3	99.804	10
A0A0G2JPD0;A0A0G2JNB4;F5H7C1;Q04118	Basic salivary proline-rich protein 3	PRB3	+											5	3	17.5	41.441	7
A0A0G2JPR0;A0A140TA49;CON__ENSEMBL:ENSBTAP00000007350			+	+				+	+					104	1	66.6	19.802	5
A0A0G2JRF9;A0A0G2JQA4;E9PR62;A0A0G2JQM1;A0A0G2JS82;O94973-3;O94973;O94973-2;E9PQP4;E9PNC4;A0A0G2JRS3;A0A0G2JS17;A0A0G2JQT9;H0YDE9;H0YEG0	AP-2 complex subunit alpha-2	AP2A2	+	+	+		+							2	2	13.8	2.7699	4
A0A0G2JRQ6			+	+	+	+		+	+			+	+	3	3	26.5	130.8	32
A0A0G2JSC0;A0A087WSX0;A0A0G2JS06		IGLV5-45	+	+	+		+	+		+	+	+	+	4	3	21.1	28.829	16
A0A0J9YVY3				+				+		+				3	2	47	50.478	3
E9PLH9;E9PP14;A0A0J9YX13;E9PKL9;Q13630;H0YE90	GDP-L-fucose synthase	TSTA3		+	+	+								2	2	15.3	2.6925	1
A0A0J9YX35			+	+	+		+	+		+	+	+		3	1	35.9	90.531	12
A0A0J9YXX1			+	+				+		+	+			4	2	47	4.1783	9
A0A0J9YXZ5;P46940;H0YLE8	Ras GTPase-activating-like protein IQGAP1	IQGAP1	+	+				+			+			6	6	10	120.43	14
A0A0J9YY99			+	+	+	+	+	+	+	+	+	+	+	6	1	40.2	139.39	300
Q68E03;B3KM87;D6REM6;A0A0R4J2E8;A8MXP9;P43243-2;P43243	Matrin-3	DKFZp686L22104;MATR3		+				+			+			1	1	7.1	7.5518	2
A0A0U1RQQ4;Q9UNN8;A0A0U1RRC4	Endothelial protein C receptor	PROCR	+	+	+	+	+	+	+	+	+	+	+	3	3	18.3	101.96	49
A0A0U1RR20;Q92954-5;Q92954-4;Q92954-3;Q92954-6;Q92954-2;Q92954	Proteoglycan 4;Proteoglycan 4 C-terminal part	PRG4	+	+	+	+	+	+	+		+	+		8	8	7.9	55.603	41
A0A0U1RR32;A0A0U1RRH7;Q99878;Q96KK5;Q9BTM1;Q93077;Q7L7L0;P20671;P0C0S8;P04908;H0YFX9;Q9BTM1-2;C9J0D1;Q71UI9-2;C9J386;REV__H0Y672;REV__E7EQ67;REV__H7BY63;REV__Q8NB25-4;REV__Q8NB25-2;REV__A0A087X2A7;REV__Q8NB25-3;REV__Q8NB25;Q71UI9-5	Histone H2A type 1-J;Histone H2A type 1-H;Histone H2A.J;Histone H2A type 1-C;Histone H2A type 3;Histone H2A type 1-D;Histone H2A type 1;Histone H2A type 1-B/E;Histone H2A	HIST1H2AJ;HIST1H2AH;H2AFJ;HIST1H2AC;HIST3H2A;HIST1H2AD;HIST1H2AG;HIST1H2AB	+	+	+		+	+		+	+	+		6	0	42	93.907	39
A0A0U1RRJ0;A0A0U1RQC5;Q9Y4C0;Q9Y4C0-4;Q9Y4C0-3;A0A0A0MR89;G3V247;H0YJL2;G3V4R9	Neurexin-3	NRXN3	+	+	+	+	+	+		+	+	+	+	48	34	39.9	323.31	397
K7EK45;A6NLN1;A0A0U1RRM4;P26599;P26599-2;P26599-3;A0A087WUW5;A0A0D9SF20;A0A087WU68;K7EKJ7	Polypyrimidine tract-binding protein 1	PTBP1	+											2	2	11.3	4.9458	2
A0A140T9C0;A0A140T8Y3;A0A140TA52;A0A140TA41;P22105;P22105-3;P22105-4;A0A140T8Z8;A0A140T902;A0A140TA33;A0A140T9L7;A0A087X0I0;A0A140T956;P22105-2;Q16473;A0A087WWA5;A0A140T923;C9J7W4	Tenascin-X	TNXB	+	+	+	+	+	+	+		+	+	+	44	44	21.1	323.31	126
A0A1B0GTP7;A0A1B0GUE3;A0A1B0GUW4;E7EMM4;A0A1B0GW68;A0A1B0GUA4;A0A1B0GTM3;A0A1B0GTZ5;A0A1B0GUH5;Q13510;Q13510-2;A0A1B0GV06;A0A1B0GUG1;Q13510-3;A0A1B0GUB3;A0A1B0GVG2;A0A1B0GVA3;A0A1B0GW66;A0A1B0GV95;A0A1B0GUJ3;A0A1B0GW48;A0A1B0GVJ1;A0A1B0GVE7;A0A1B0GU62;A0A1B0GU06	Acid ceramidase;Acid ceramidase subunit alpha;Acid ceramidase subunit beta	ASAH1	+	+	+		+	+		+	+	+		6	6	24.3	46.036	20
E7EU50;A0A1B0GUE1;H3BLV5;A0A1B0GWD1;A8K340;O43602-2;O43602	Neuronal migration protein doublecortin	DCX	+											2	2	21.2	3.8614	2
A0A1B0GV23;A0A1B0GVD5;A0A1B0GWE8;P07339;A0A1B0GW44;A0A1B0GVP3;A0A1B0GU92;A0A1B0GU03;F8WD96;C9JH19;H7C469;F8W787;H7C1V0;A0A1B0GV01;A0A1B0GVF1	Cathepsin D;Cathepsin D light chain;Cathepsin D heavy chain	CTSD	+	+	+	+	+	+	+	+	+	+	+	17	17	43.8	323.31	692
A0A1B0GVB9;A0A1C7CYW4;O75787-2;O75787;A0A1B0GTU8;A0A1B0GVW0;A0A1B0GWJ8;H7C3E1;A0A1B0GTB0;A0A1B0GUT7;A0A1B0GVC7;B7Z1I9;A0A1B0GU12;B7Z413;A0A1B0GWD6;A0A1B0GW13;A0A1B0GVI9;A0A1B0GV60;H7C240;A0A1B0GV24;A0A1B0GVZ1;A0A1B0GUV3	Renin receptor	ATP6AP2	+	+	+	+	+	+	+	+	+	+	+	11	11	46.1	323.31	200
A0A1B0GVN9;A0A1B0GVZ4;P06132;Q5T446;H0Y5R6	Uroporphyrinogen decarboxylase	UROD	+	+	+	+	+							2	2	14.1	6.0182	5
A0A1C7CYX9;Q16555-2;Q16555;E5RFU4	Dihydropyrimidinase-related protein 2	DPYSL2	+	+	+		+	+		+	+	+	+	15	12	35.2	323.31	101
A0A1W2PR68;A0A1W2PQT3;A0A1W2PPH1;A0A1W2PQH3;A0A1W2PQY8;P23368	NAD-dependent malic enzyme, mitochondrial	ME2	+											1	1	2.8	3.8961	1
A0A1W2PQ11;Q02246;A0A1B0GTL7;A0A1W2PQ86;A0A1W2PR60;A0A1W2PQJ4;A0A1W2PPQ9	Contactin-2	CNTN2	+	+	+	+	+	+	+	+	+	+	+	34	34	38.2	323.31	649
A0A1W2PQB1;H0Y755;M9MML0;P08637;C9JC71	Low affinity immunoglobulin gamma Fc region receptor III-A	FCGR3A	+	+	+	+	+	+		+	+		+	4	2	12.1	70.971	41
K7EMP8;A0A1W2PR46;P14136;A0A1X7SBR3;P14136-3;P14136-2;A0A1W2PRT3;A0A1X7SCE1;K7EKH9;K7EJU1;K7ELP4;B4DIR1;A0A1W2PPA3;K7EPI4;A0A1W2PS58;K7EPT8;A0A1W2PQS4;A0A1W2PPL2;A0A1W2PP21;A0A1W2PQU7;A0A1W2PQ25;K7EJK1	Glial fibrillary acidic protein	GFAP	+	+	+	+	+	+	+	+	+	+	+	48	37	74.1	323.31	657
A0A1W2PRU0;A6NMQ3;Q5T5H1;O43768-8;O43768-2;O43768;O43768-9;O43768-3;O43768-4	Alpha-endosulfine	ENSA	+	+				+			+			1	1	11.8	35.704	5
Q5SRN7;A0A1W2PS24;Q5SRN5;P13746;P04439;P13746-2;A0A0G2JI36;A0A1W2PQD0;A0A1W2PSE7;A0A0G2JIF2;A0A0G2JL56;P30455;P30443;A0A140T975;Q9GJ45;A0A1W2PS39;P30459;P10314;A0A140T941;A0A1W2PQS8;A0A140T9Z6;B0UXQ0;P01893;P30512;P30456;Q09160	HLA class I histocompatibility antigen, A-11 alpha chain;HLA class I histocompatibility antigen, A-3 alpha chain;HLA class I histocompatibility antigen, A-36 alpha chain;HLA class I histocompatibility antigen, A-1 alpha chain;HLA class I histocompatibility antigen, A-74 alpha chain;HLA class I histocompatibility antigen, A-32 alpha chain;Putative HLA class I histocompatibility antigen, alpha chai…	HLA-A;HLA-H	+											7	1	31.1	3.3443	2
A0A1X7SBT7;O95502	Neuronal pentraxin receptor	NPTXR	+	+	+	+	+	+	+	+	+	+	+	19	19	50	323.31	585
A0A1X7SC65;O14558;K7EP04	Heat shock protein beta-6	HSPB6		+	+		+	+			+			3	3	27.9	45.344	4
A0A286YEY1;P01876	Ig alpha-1 chain C region	IGHA1	+	+	+	+	+	+	+	+	+	+	+	15	3	37.9	323.31	578
A0A286YEY5;P01877	Ig alpha-2 chain C region	IGHA2	+											10	1	27.9	5.9884	1
R4GNH2;A0A286YF37;Q9UK22	F-box only protein 2	FBXO2		+				+			+			1	1	10	3.5489	1
A0A2C9F2P4;A0A286YFF7;P50897;Q5T0S4;A0A286YFE3;A0A286YFL8;P50897-2;E9PSE5;E9PK48;E9PIA8	Palmitoyl-protein thioesterase 1	PPT1	+	+	+	+	+	+		+	+	+	+	3	3	14.8	8.724	20
A0A286YFJ8;P01861	Ig gamma-4 chain C region	IGHG4	+	+	+	+	+	+	+	+	+	+	+	12	5	35.1	148.7	216
A0M8Q6	Ig lambda-7 chain C region	IGLC7	+	+	+	+	+	+	+	+	+	+	+	4	2	50.9	9.9778	63
A2A274;Q99798	Aconitate hydratase, mitochondrial	ACO2		+				+			+			1	1	2	29.796	1
H0Y7Z6;A2A2S1;O95467	Neuroendocrine secretory protein 55;LHAL tetrapeptide;GPIPIRRH peptide	GNAS	+	+				+	+					1	1	9.7	2.8468	4
A2A2V1;P04156-2;P04156;X6RKS3	Major prion protein	PRNP	+	+	+	+	+	+	+	+	+	+	+	12	12	54.2	257.91	342
H7BYP1;G5E9G1;A2A3F3;A2A3F4;E9PBI7;A2A3F7;Q9HCF6-8;Q9HCF6-4;Q9HCF6-2;Q9HCF6-5;Q9HCF6-6;Q9HCF6-3;Q9HCF6-7;Q9HCF6;Q9HCF6-11;Q9HCF6-10	Transient receptor potential cation channel subfamily M member 3	TRPM3		+								+		2	2	2.5	5.8687	2
A4FU69-2;A4FU69-4;A4FU69-3;A4FU69;C9J1E6;A4FU69-5	EF-hand calcium-binding domain-containing protein 5	EFCAB5	+	+	+	+	+	+	+	+	+	+	+	2	2	2.8	4.1003	101
A6H8L4;E7EUI5;P78536-2;P78536	Disintegrin and metalloproteinase domain-containing protein 17	ADAM17		+	+		+					+		1	1	5.8	2.9426	5
H3BTL1;Q9GZQ8;A6NCE7	Microtubule-associated proteins 1A/1B light chain 3B;Microtubule-associated proteins 1A/1B light chain 3 beta 2	MAP1LC3B;MAP1LC3B2	+	+				+			+			1	1	18.7	11.299	3
A6NCN2	Putative keratin-87 protein	KRT87P		+				+			+			4	1	14.1	10.451	2
A6NE02	BTB/POZ domain-containing protein 17	BTBD17	+											4	4	14.2	98.794	5
A6NL93;A6NEL0;P05114	Non-histone chromosomal protein HMG-14	HMGN1	+	+				+			+			2	2	25.6	3.5981	7
A6NFX8;Q9UKK9;H0YEY4;A6NCQ0;A6NJU6	ADP-sugar pyrophosphatase	NUDT5	+											3	3	13.8	4.9849	3
K7EIJ0;K7ENL2;A6NG10;K7EMC9;Q969T9;K7EIN1;K7ESN4;Q969T9-2;K7EIK1	WW domain-binding protein 2	WBP2	+	+	+	+	+	+			+	+	+	3	3	19.8	3.5766	10
A6NGN9	IgLON family member 5	IGLON5	+											3	2	10.7	2.6877	2
A6NJA2;P54578-2;P54578-3;P54578;J3QQT6;J3KS55	Ubiquitin carboxyl-terminal hydrolase;Ubiquitin carboxyl-terminal hydrolase 14	USP14	+	+	+	+	+							4	4	14.3	65.039	6
A6NKB8;Q9H4A4;C9JMZ3;H7C2T3	Aminopeptidase B	RNPEP	+	+								+		3	3	8.5	3.8049	5
A6NL88	Protein shisa-7	SHISA7	+	+	+	+	+	+			+	+	+	1	1	2.2	4.0825	11
A6NLU5	V-set and transmembrane domain-containing protein 2B	VSTM2B	+	+	+	+	+	+		+	+	+	+	7	7	27.7	233.48	116
E9PJK1;E9PRJ8;H0YDL9;H0YDJ9;E9PIF1;A6NMH8;P60033;E9PM31;H0YEE2	Tetraspanin;CD81 antigen	CD81	+	+	+		+	+		+	+	+		2	2	21.8	65.3	17
A6NMU3;Q92783-2;Q92783	Signal transducing adapter molecule 1	STAM	+											1	1	9.8	9.8353	1
A6NNI4;G8JLH6;P21926	Tetraspanin;CD9 antigen	CD9	+											2	2	6.3	3.6434	3
A6XMH3;Q5I0G2;P01236	Prolactin	PRL	+	+				+		+				2	2	15.8	8.7752	5
B3KWK7;A6XND1;A6XND0;P17936;P17936-2;C9JMX4;H0Y5K2;H0Y485	Insulin-like growth factor-binding protein 3	IGFBP3	+	+	+	+	+	+	+	+	+	+	+	6	6	35.1	175.81	96
A8MX49;P49593	Protein phosphatase 1F	PPM1F	+											1	1	7.2	7.33	2
J3QL64;A8MZH3;H7BYR8;P02686-6;P02686-5;P02686-4;P02686-3;P02686;E9PJ72;E9PMR5;H0YF02;H0YEA2;J3QKL5;J3QQK6;C9J6H1;E9PNZ1;E9PKX9;J3KT34;F5H7N4;F8WEU6;P02686-2;J3KT01;E9PLU9;E9PLQ9;E9PSE2;E9PQE7;J3KS94	Myelin basic protein	MBP	+	+	+		+	+		+	+	+		8	8	43.3	116.83	60
A9UJN9;A9UJP0;P01127-2;P01127	Platelet-derived growth factor subunit B	PDGFB	+	+	+		+	+		+	+		+	2	2	14	52.092	15
B0QYF8;P02144;F2Z2F1;Q8WVH6;B0QYF7;F2Z337	Myoglobin	MB	+	+	+		+	+		+	+			11	11	74.1	323.31	97
B0QYS6;Q709A8;B1AKA9;Q709A9;B1AKB1;B1AKB2;A0A1B0GXL9;B1AKB4;B0QYS7;P19484-2;P19484	Transcription factor EB	TFEB	+											2	2	6.5	2.7257	1
B0YIW2;P02656	Apolipoprotein C-III	APOC3	+	+	+	+	+	+	+	+	+	+	+	4	4	39.3	323.31	169
B1AHC9;P12956-2;P12956	X-ray repair cross-complementing protein 6	XRCC6	+											5	5	12.7	7.0197	5
B1AHL2;P23142-4;P23142-2;P23142-3;B1AHM7;H7C1M6;B1AHM9;B1AHM6;B1AHN3;B1AHM8	Fibulin-1	FBLN1	+	+	+	+	+	+	+	+	+	+	+	16	8	25.5	323.31	714
B1AJQ6;Q86Y82	Syntaxin-12	STX12	+										+	3	3	19.1	27.111	3
B1AJS1;O14525-3;O14525-2;O14525	Astrotactin-1	ASTN1	+	+	+		+					+		2	2	3.3	6.2019	8
B1AK87;B1AK88;P47756-2;P47756;B1AK85	F-actin-capping protein subunit beta	CAPZB	+	+	+		+	+			+	+		6	6	32.3	16.58	27
B1AKG0;Q03591;Q9BXR6	Complement factor H-related protein 1	CFHR1	+	+	+	+	+	+	+	+	+	+	+	9	2	32.8	112.68	129
B1AKZ5		PEA15	+	+				+			+			4	0	54.6	23.487	13
B7ZB02;H7C540;B1ALA9;P60891-2;P60891;P11908;P11908-2	Ribose-phosphate pyrophosphokinase 1;Ribose-phosphate pyrophosphokinase 2	PRPS1;PRPS2	+	+	+		+							1	1	13.2	2.6708	2
B1ALU1;B1ALU3;O95490-3;O95490-4;O95490-2;O95490-5;O95490;O95490-7;O95490-6;H0Y5C0	Latrophilin-2	ADGRL2;LPHN2	+											2	2	2.2	19.009	6
C9JVB2;H0Y4S8;B4DYG9;B1AN15;E7EN73;Q8IZA0-2;Q8IZA0	Dyslexia-associated protein KIAA0319-like protein	KIAA0319L		+								+		1	1	6.2	9.4581	1
B1AP13;H7BY55;P08174-4;P08174;P08174-3;P08174-5;P08174-2;P08174-6;P08174-7;B1AP15;H3BLV0	Complement decay-accelerating factor	CD55	+	+	+	+	+	+	+		+	+		2	2	3.8	4.01	48
B4DIH5;P61201;P61201-2	COP9 signalosome complex subunit 2	COPS2	+											1	1	6.6	6.1066	1
H3BM47;B4DJW4;H3BPT3;H3BMU8;Q8NCC3	Group XV phospholipase A2	PLA2G15	+											2	2	17.8	5.3663	3
B4DKD2;O75078;K7EKA8;O75078-2	Disintegrin and metalloproteinase domain-containing protein 11	ADAM11	+	+	+		+					+		4	4	10.2	28.491	12
B4DPQ0;P00736;F5H2D0;F5H1V0;F5H6Y3;F5H3N3;F5H3A3	Complement C1r subcomponent;Complement C1r subcomponent heavy chain;Complement C1r subcomponent light chain	C1R	+	+	+	+	+	+	+	+	+	+	+	30	29	46.6	323.31	641
B4DQI4;Q96IU4;F8W9U3	Alpha/beta hydrolase domain-containing protein 14B	ABHD14B	+											3	3	17.6	2.8726	3
B4DT28;O43390-4;O43390-3;O43390;O43390-2	Heterogeneous nuclear ribonucleoprotein R	HNRNPR		+				+			+			2	2	4.5	3.5788	3
B4DUC8;Q13126-4;Q13126;Q13126-3;Q13126-2;J3QSB7;Q13126-7;Q13126-6;Q13126-5;F8WES2;J3KRN1;F2Z2F3	S-methyl-5-thioadenosine phosphorylase;Purine nucleoside phosphorylase	MTAP	+											3	3	20	69.154	3
B4DXG7;P52797	Ephrin-A3	EFNA3	+	+	+		+	+			+	+		1	1	6.9	21.014	12
B4DXW1;P61158;F8WDR7;Q9P1U1-2;Q9P1U1;A0A0A0MTI9;H7C4J1;C9IZN3;Q9C0K3;Q9P1U1-3	Actin-related protein 3	ACTR3	+	+	+		+	+	+	+	+	+	+	7	7	32.7	157.99	47
B4DY09;Q12905;X6R6Z1;A0A0A0MRL0	Interleukin enhancer-binding factor 2	ILF2		+				+			+			2	2	9.1	6.1997	4
B4E1Z4;E7ETN3;P00751;A0A0G2JH38;P00751-2;H7C5H1;C9JRT3;A0A0G2JHM4;A0A0G2JJ82;F2Z3N2;H7C526;F8WCJ9;A0A0G2JJM0;Q5ST52	Complement factor B;Complement factor B Ba fragment;Complement factor B Bb fragment	CFB	+	+	+	+	+	+	+	+	+	+	+	57	39	46.3	323.31	2576
B4E3Q4;Q9NZK5;A0A087X0I3;Q9NZK5-2;C9IZA8;F5H7J3	Adenosine deaminase CECR1	CECR1	+	+				+		+	+		+	9	9	24.7	57.215	22
B4E3S0;Q9ULV4;Q9ULV4-2;Q9ULV4-3;H0YHL7;F8VV53;F8W1H8;F8VUX3;F8VSA4;F8VRE9;F8VTT6;F8VVB7	Coronin;Coronin-1C	CORO1C	+	+				+			+	+		3	3	8.9	5.7024	8
F8WE86;B5MBX2;P20062;P20062-2	Transcobalamin-2	TCN2	+	+	+	+	+	+		+	+	+	+	13	13	46	218.28	85
F8W8J5;B5MCX6;Q8TAG5;Q8TAG5-2	V-set and transmembrane domain-containing protein 2A	VSTM2A	+	+	+	+	+	+	+	+	+	+	+	8	8	35	323.31	260
B5MDF5;J3KQE5;P62826;F5H018;H0YFC6;B4DV51	GTP-binding nuclear protein Ran	RAN	+	+	+	+	+	+			+	+		6	6	27.9	9.8244	21
C9JR67;B7Z2R4;O43556;O43556-3;O43556-4;E9PEH6	Epsilon-sarcoglycan	SGCE	+	+	+	+	+	+	+	+	+	+	+	6	6	26.2	323.31	72
F5GZ08;B7Z4G8;P51693;S4R3U6	Amyloid-like protein 1;C30	APLP1	+	+	+	+	+	+		+	+	+	+	27	0	42.9	3.1821	17
B7Z5J4;Q9UI42-2;Q9UI42	Carboxypeptidase A4	CPA4	+	+								+		2	2	15.1	16.492	7
B7Z645;O60506-5;O60506-4;O60506-3;O60506-2;O60506;F6UXX1	Heterogeneous nuclear ribonucleoprotein Q	SYNCRIP		+				+			+			2	2	5.2	15.555	2
F8W1R7;J3KND3;G8JLA2;G3V1V0;B7Z6Z4;P60660-2;P60660;G3V1Y7;F8VPF3;F8VZU9;F8W180;H0YI43;F8VXL3;F8W1I5;P14649	Myosin light polypeptide 6	MYL6	+	+	+	+	+	+			+	+		5	5	40.7	72.253	30
F8W9W0;F8VP57;B7ZKW7;B7ZKJ3;P54756-2;P54756;P54756-3	Receptor protein-tyrosine kinase;Ephrin type-A receptor 5	EPHA5	+	+	+		+					+		3	3	6.1	18.983	15
B7ZKR5;Q3MIM8;P13497-3;P13497-4;P13497-5;P13497-2;P13497-6;P13497	Metalloendopeptidase;Bone morphogenetic protein 1	BMP1	+	+	+		+					+		2	2	14.3	5.2423	3
B7ZLJ8;Q9BYH1-5;Q9BYH1-7;Q9BYH1-6;Q9BYH1;B0QYH4;B0QYH5;Q9BYH1-2;Q9BYH1-3;Q9BYH1-4	Seizure 6-like protein	SEZ6L	+	+	+	+	+	+		+	+	+	+	13	12	14.4	140.65	134
B7ZM79;Q9HC56-2;Q9HC56;Q5VT82	Protocadherin-9	PCDH9	+	+	+	+						+	+	7	7	8.7	16.495	16
B8ZZ75;Q96C23;H7C1B5	Aldose 1-epimerase	GALM	+											2	2	20.1	2.9488	2
B8ZZQ6;B8ZZA1;B8ZZW7;H7C2N1;P06454-2;P06454	Prothymosin alpha;Prothymosin alpha, N-terminally processed;Thymosin alpha-1	PTMA	+	+				+			+			5	5	24.3	66.165	14
B8ZZB8;Q96F85-2;Q96F85	CB1 cannabinoid receptor-interacting protein 1	CNRIP1		+	+	+	+							1	1	11.7	63.106	2
B8ZZE5;C9JRR0;Q9H1Z8	Augurin	C2orf40	+	+	+	+	+	+		+	+	+		4	4	38.4	19.876	28
B8ZZL8;P61604;B8ZZ54;S4R3N1	10 kDa heat shock protein, mitochondrial	HSPE1;HSPE1-MOB4	+	+				+			+			2	2	23.8	4.6992	4
C1KBH7;P11362-7;P11362-19;P11362-21;P11362-9;P11362-8;P11362-20;P11362-2;P11362;B5A958;E9PNM3;E7EU09;P11362-18;P11362-14;E9PQ40;C9J205;E9PKF2;P11362-15;P11362-16;P11362-13;P11362-12;P11362-11;P11362-10;P11362-6;P11362-5;P11362-4;P11362-3;E9PN14;E9PKV7	Fibroblast growth factor receptor 1;Fibroblast growth factor receptor	FGFR1	+	+	+	+	+					+	+	5	5	14.2	32.024	16
C9IZ41;H7C3R3;Q15942	Zyxin	ZYX	+	+				+			+			1	1	12.2	104.39	2
C9J0K6;P30626-3;P30626-2;P30626;B4DHQ6	Sorcin	SRI	+	+	+	+	+	+			+			4	4	27.7	9.2259	13
H7BXJ2;C9J1I0;C9J2B6;Q6UXZ4-2;Q6UXZ4	Netrin receptor UNC5D	UNC5D	+	+	+	+								1	1	1.8	55.669	4
C9JS59;C9J266;Q5XPI4;Q5XPI4-2	E3 ubiquitin-protein ligase RNF123	RNF123	+											1	1	1.7	2.6596	1
C9J2H1;Q86UX2;A0A096LP62;Q86UX2-3;G5E9D8;Q86UX2-2;Q86UX2-4;H7C5A6	Inter-alpha-trypsin inhibitor heavy chain H5	ITIH5	+	+	+	+	+	+		+		+	+	19	19	25.7	143.78	89
C9J7T9;P02585	Troponin C, skeletal muscle	TNNC2	+	+	+		+	+			+			3	3	27.6	96.259	8
C9J8H1;P36543-2;P36543	V-type proton ATPase subunit E 1	ATP6V1E1	+	+				+			+			1	1	9.9	2.8612	3
C9J8U2;G5E977;Q6XQN6-3;Q6XQN6;Q6XQN6-2;H0YF31;A0A087WUT5	Nicotinate phosphoribosyltransferase	NAPRT	+	+	+		+							3	3	11.6	14.752	5
C9J8Z4;Q969P0-3;Q969P0	Immunoglobulin superfamily member 8	IGSF8	+	+	+	+	+	+	+	+	+	+	+	9	9	37.5	72.493	130
C9J9W2;Q14847;Q14847-2;F6S2S5;O76041-2	LIM and SH3 domain protein 1	LASP1	+											3	1	19.3	6.1995	4
C9JAJ9		RBBP7		+	+		+					+		1	1	43.2	2.7171	2
C9JE82;C9JVC9;Q9NY47-4;Q9NY47-2;Q9NY47-3;Q9NY47;Q9NY47-5	Voltage-dependent calcium channel subunit alpha-2/delta-2;Voltage-dependent calcium channel subunit alpha-2-2;Voltage-dependent calcium channel subunit delta-2	CACNA2D2	+											5	4	5.4	15.661	6
E9PPU6;H7C286;C9JEV6;H7C3G9;Q9UJ70;Q9UJ70-2;H0YC94;H0YEB7	N-acetyl-D-glucosamine kinase	NAGK	+											2	2	35.1	6.1099	2
C9JF17;P05090;C9JX71;F8WBT9	Apolipoprotein D	APOD	+	+	+	+	+	+	+	+	+	+	+	10	10	43.7	238.14	540
C9JFR7;P99999;CON__P62894	Cytochrome c	CYCS	+	+	+		+	+			+	+		3	3	25.7	24.631	37
C9JGI3;P19971;P19971-2;A0A1W2PQK0	Thymidine phosphorylase	TYMP	+											4	4	17.3	81.111	13
C9JGI4;Q8N3T1	Polypeptide N-acetylgalactosaminyltransferase;Polypeptide N-acetylgalactosaminyltransferase 15	GALNT15	+											2	2	4.2	2.8454	2
F5GZZ9;C9JHR8;Q86VB7-3;Q86VB7-4;Q86VB7;Q86VB7-2;H0YGZ7	Scavenger receptor cysteine-rich type 1 protein M130;Soluble CD163	CD163	+	+	+	+	+	+	+	+	+	+	+	6	6	6.6	245.16	75
C9JIF9;P13798;H7C393;H7C1U0;C9JLK2	Acylamino-acid-releasing enzyme	APEH	+	+	+		+	+			+			5	5	9.2	13.277	8
F2Z2Y6;C9JIZ0;C9JNV3;O95777	U6 snRNA-associated Sm-like protein LSm8	LSM8		+				+			+			1	1	23.9	2.6907	1
C9JK14;Q9NVE5;Q9NVE5-3	Ubiquitin carboxyl-terminal hydrolase 40	USP40	+	+	+	+	+	+			+	+	+	1	1	22.4	7.1818	29
F5H0H6;F5GWT0;F5GXL4;C9JM59;P0DJD9;P0DJD8;P0DJD7	Pepsin A-5;Pepsin A-3;Pepsin A-4	PGA3;PGA5;PGA4	+											1	1	8.6	2.9617	1
C9JRM1;C9JNR4;C9JX21;P61586	Transforming protein RhoA	RHOA	+	+	+		+	+			+	+		1	1	26.7	5.1135	6
C9JP35;C9JMN4		FAM3C	+	+	+	+	+	+		+	+	+		9	1	72.5	10.426	26
C9JPD0;R4GMM9;P58417;C9JE46;O95156	Neurexophilin;Neurexophilin-1	NXPH1	+	+	+	+	+	+		+	+	+	+	4	4	28	116.04	57
C9JPG5;Q13275-2;Q13275;C9J4H5;C9J1V2	Semaphorin-3F	SEMA3F		+								+		3	3	7.3	13.466	4
C9JRL4		MDH1	+	+	+	+	+	+	+	+	+	+	+	4	1	48.7	226.78	55
M0QZQ3;C9JY79;Q9H254-5;Q9H254-3;Q9H254-4;Q9H254	Spectrin beta chain, non-erythrocytic 4	SPTBN4	+	+				+		+	+		+	3	3	1.3	4.1343	6
C9JYY6;Q92823-3;Q92823-6;Q92823-2;Q92823;Q92823-5;Q92823-4;F8W775;A0A087X2B3;C9JH43;C9JF43;C9J8B6;C9JUR7	Neuronal cell adhesion molecule	NRCAM	+	+	+	+	+	+	+	+	+	+	+	48	48	51.4	323.31	1504
C9JZW3;P24534;F8WF65;F2Z2G2	Elongation factor 1-beta	EEF1B2	+	+				+			+			2	2	26.8	41.331	9
D3DSM0;P05107;J3KNI6	Integrin beta;Integrin beta-2	ITGB2	+											2	2	3.9	5.5191	2
D3YTG3;Q7Z7G0;H0Y897;Q7Z7G0-2;Q7Z7G0-3;Q7Z7G0-4;H7C4X4;H0YEA0;Q5JPC9	Target of Nesh-SH3	ABI3BP	+	+								+		3	3	2.7	10.962	8
D6R917;D6RB13;D6RAY7;D6R9P4;D6RFF8;P46926;P46926-2;Q8TDQ7-3;Q8TDQ7-2;Q8TDQ7	Glucosamine-6-phosphate isomerase;Glucosamine-6-phosphate isomerase 1;Glucosamine-6-phosphate isomerase 2	GNPDA1;GNPDA2	+											2	2	15.9	3.1083	1
D6R934;P02746;A0A0A0MSV6;D6RGJ1	Complement C1q subcomponent subunit B	C1QB	+	+	+	+	+	+	+	+	+	+	+	8	8	45	323.31	349
D6R9B3		ABCC10	+											3	2	8.7	2.8211	2
D6R9P3;D6RD18;D6RBZ0;Q99729-3;Q99729-2;Q99729-4;Q99729	Heterogeneous nuclear ribonucleoprotein A/B	HNRNPAB		+				+			+			4	4	17.5	7.5201	5
D6RA82;P12429;D6RFG5;D6RCA8;D6RFJ9;D6RAZ8	Annexin;Annexin A3	ANXA3	+	+	+		+							6	6	32	15.128	8
D6RAC8;Q9NQ76;Q9NQ76-2;Q9NQ76-3	Matrix extracellular phosphoglycoprotein	MEPE		+	+		+	+		+		+		5	5	9.8	7.7788	7
E5RGH4;E5RGV0;D6RIU0;D6RBM0;E9PCY7;G8JLB6;P55795;P31943;E7EQJ0;D6RAM1;H0YAQ2;D6R9T0;D6RFM3;D6RIT2;E7EN40;D6RDU3;D6RJ04;D6RIH9;H0YB39	Heterogeneous nuclear ribonucleoprotein H2;Heterogeneous nuclear ribonucleoprotein H;Heterogeneous nuclear ribonucleoprotein H, N-terminally processed	HNRNPH1;HNRNPH2		+				+			+			2	2	33	7.433	2
D6RBV2;Q12907;D6RDX1;D6RIU4;D6RBH1	Vesicular integral-membrane protein VIP36	LMAN2	+	+	+	+	+	+	+	+	+	+	+	12	12	52.6	323.31	285
D6REM9;D6RCQ1;Q7L099;Q7L099-2;Q7L099-4;Q7L099-3		RUFY3	+	+	+		+	+		+	+	+	+	3	3	11	2.781	12
D6RE83;P09936;D6R956;D6R974;D6RF53	Ubiquitin carboxyl-terminal hydrolase;Ubiquitin carboxyl-terminal hydrolase isozyme L1	UCHL1	+	+	+		+	+		+	+	+		5	5	28	26.735	33
D6REA1;Q9H173;D6RBP7;D6RIU8	Nucleotide exchange factor SIL1	SIL1	+	+	+		+	+			+	+		4	3	7.1	5.3661	10
D6RER2;D6RIH8;Q13634-2;Q13634	Cadherin-18	CDH18	+	+	+	+	+	+		+	+	+	+	2	2	2.3	49.934	34
D6RGI3;D6RER5;Q9NVA2;Q9NVA2-2;H0Y9G8;H0Y961;D6RDU5	Septin-11	SEPT11		+				+			+			2	2	8.2	8.4127	2
D6RF35;D6RBJ7;D6RF20;CON__Q3MHN5;CON__ENSEMBL:ENSBTAP00000018229		GC	+	+	+	+	+	+	+	+	+	+	+	27	2	48.1	323.31	1559
D6RF86;P55285-2;P55285	Cadherin-6	CDH6	+	+	+		+	+			+	+	+	14	13	29.4	88.5	125
D6RFM1;P20396	Pro-thyrotropin-releasing hormone;Thyrotropin-releasing hormone	TRH	+	+	+		+					+		4	4	25.6	61.142	9
D6RG15;Q6IBS0	Twinfilin-2	TWF2	+	+				+			+			3	3	19.3	10.113	12
D6RGG3;Q99715-4;Q99715;H0Y4P7;A0A087X0A8;Q99715-2	Collagen alpha-1(XII) chain	COL12A1	+											3	3	1.3	4.4884	4
D6RGW2;O95157	Neurexophilin-3	NXPH3	+											3	3	9.3	3.3104	3
D6RHH7;P24387	Corticotropin-releasing factor-binding protein	CRHBP	+	+	+		+	+		+		+		3	3	13.9	16.967	11
D6RHI9;O00584;D6REQ6;A0A087WZM2;H0YAE9;A0A087WWI1;O00584-2;J3QQ64	Ribonuclease T2	RNASET2	+	+	+	+	+	+	+	+	+	+	+	12	12	44.3	72.609	161
D6RIG4;Q9HCL0-2;Q9HCL0	Protocadherin-18	PCDH18	+	+	+		+							1	1	2.2	3.7605	2
D6RJG0;Q9Y6N8	Cadherin-10	CDH10	+	+	+		+					+		10	8	28.4	52.768	26
K7EQX4;K7ENN6;K7EIF7;K7EQL0;K7ENX8;K7ELV6;K7EJV5;K7ELT6;K7EJV1;K7EMY9;K7EPM4;K7ER40;K7EQR7;D6W5Y5;Q14011;Q14011-2	Cold-inducible RNA-binding protein	CIRBP		+				+			+			1	1	65.6	5.2031	2
E1CEI4;P48506;A0A0C4DGB2;H0Y9I7;D6RGF8	Glutamate--cysteine ligase catalytic subunit	GCLC	+	+	+		+	+			+			5	5	12.7	33.245	10
E5RHJ2;E5RHK2;G3XAN5;E5RG29;E5RG56;Q12797-7;Q12797-4;Q12797-3;Q12797-9;Q12797-6;Q12797-11;Q12797-5;Q12797-8;Q12797-2;Q12797-10;Q12797	Aspartyl/asparaginyl beta-hydroxylase	ASPH	+	+				+			+			1	1	15.9	3.9893	8
E5RG74;O14514	Brain-specific angiogenesis inhibitor 1	ADGRB1;BAI1	+	+	+		+					+		3	3	3.6	6.7707	7
E5RGN3;E5RIM7;O00244	Copper transport protein ATOX1	ATOX1	+	+	+		+	+			+			2	2	42.4	26.228	4
E5RGX5;Q93045;Q93045-2	Stathmin;Stathmin-2	STMN2	+	+				+			+			3	1	11.9	3.6186	7
E5RGY1;Q9UKQ2-2;Q9UKQ2	Disintegrin and metalloproteinase domain-containing protein 28	ADAM28		+	+		+	+		+		+		3	3	10.6	8.4525	9
E5RIW3;E5RJD8;O75347;E5RHG6;O75347-2	Tubulin-specific chaperone A	TBCA	+											3	2	36.9	21.606	5
E5RJS4;Q9H336	Cysteine-rich secretory protein LCCL domain-containing 1	CRISPLD1	+	+	+		+	+			+	+	+	1	1	11.4	9.1919	31
E5RK69;P08133-2;P08133;E5RFF0;E7EMC6;H0YC77;E5RIU8;E5RJR0;E5RJF5;E5RI05;E5RK63	Annexin;Annexin A6	ANXA6		+				+			+			3	3	7.6	7.3018	5
E7EM57;E7EUI8;P11413;P11413-3;P11413-2;E9PD92	Glucose-6-phosphate 1-dehydrogenase	G6PD		+	+		+							4	4	13.8	49.405	6
E7EMG9;P33241;P33241-3;E9PBD8;P33241-2;C9JU59;C9JKF7;C9JDV1	Lymphocyte-specific protein 1	LSP1	+	+	+		+	+			+			6	6	38.9	91.758	15
E7EMY4		L1CAM	+	+	+		+					+		2	1	31.1	13.604	3
E7ESV6;E7EUP0;E7EX52;E7EN28;E7EVD6;E7ETE3;E7EUW2;E7EMR3;E7ES20;E7ENK1;E9PBG4;E7EW95;Q9HAR2-3;Q9HAR2-2;Q9HAR2;Q9HAR2-4	Latrophilin-3	ADGRL3;LPHN3	+	+	+	+	+					+		7	7	7	88.89	25
E7EN65;F8WAH6;P15502-13;P15502-2;P15502-1;P15502-4;P15502-10;P15502;P15502-9;E7ETP7;G5E950;G3V0G6;E7ENM0;P15502-7;P15502-6;B3KRT8;P15502-8;P15502-12;P15502-5;E7ENW7;H7C3K0;E7EQH8;E7EWS8;E7EP82;E7EN51;P15502-11	Elastin	ELN	+	+	+	+	+	+		+		+		5	5	15.7	14.066	20
E7END6;P04070;P04070-2;H7BYX9	Vitamin K-dependent protein C;Vitamin K-dependent protein C light chain;Vitamin K-dependent protein C heavy chain;Activation peptide	PROC	+	+	+	+	+	+	+	+	+	+	+	8	8	23	54.84	103
E7ENT7;Q9BQ16-9;Q9BQ16-8;Q9BQ16-1;Q9BQ16-2;Q9BQ16-5;Q9BQ16;E7EQ24;E7ENY3;E7ENM6;A0A0A0MTJ2;Q9BQ16-7;Q9BQ16-4;Q4W5S3;E7ESN1;E7EVH4;E7EMP8;B4DG04	Testican-3	SPOCK3	+	+	+		+	+			+			4	1	24.4	6.7656	10
E7EV99;E7ENY0;P35611-2;P35611-6;P35611-4;P35611;P35611-3;H0Y9H2;H0YG19;A0A0A0MSR2;P35611-5	Alpha-adducin	ADD1	+	+				+			+			4	4	10.1	71.236	5
E7ES33;E7EPK1;Q16181-2;Q16181;G3V1Q4;A0A0U1RRH9;A0A0U1RRE1;A0A0U1RQK0;A0A0U1RRD1;A0A0U1RRM2;Q6ZU15	Septin-7	SEPT7		+				+			+			4	4	11.3	3.8559	5
E7EPV7;P37840-2;P37840;H6UYS7;P37840-3;D6RA31	Alpha-synuclein	SNCA	+	+	+	+	+	+			+			5	4	58.3	134.12	36
E7EQB2;E7ER44;P02788-2;P02788;C9JCF5	Lactotransferrin;Lactoferricin-H;Kaliocin-1;Lactoferroxin-A;Lactoferroxin-B;Lactoferroxin-C	LTF	+	+	+	+	+	+	+	+	+	+	+	36	33	60.2	323.31	608
E7EQM8;P43146;H0Y2Q5;J3QS93;J3QQJ6;J3QRM6;J3QLT8	Netrin receptor DCC	DCC	+	+	+	+	+	+		+	+	+	+	19	19	16.3	167.43	81
E7EQR4;P15311	Ezrin	EZR	+	+	+		+	+	+	+	+	+	+	15	8	24.6	102.31	54
F5H136;E7ERF2;P17987;F5H7Y1;F5H726;F5H676	T-complex protein 1 subunit alpha	TCP1		+				+			+			2	2	24.3	3.3652	2
E7ESB3;Q13508-2;Q13508-3;Q13508;E7ER42;E7EX61;E9PGR5	NAD(P)(+)--arginine ADP-ribosyltransferase;Ecto-ADP-ribosyltransferase 3	ART3	+	+	+	+	+	+		+	+	+		6	6	44.8	120.59	58
E7ESP9;P07197;E7EMV2;P07197-2	Neurofilament medium polypeptide	NEFM	+	+	+		+	+		+	+	+		26	24	33	323.31	91
E7ESW6;Q6ZQQ6;Q6ZQQ6-2	WD repeat-containing protein 87	WDR87	+	+	+		+					+	+	2	2	0.7	3.215	7
E7ESX1;Q9H2X0-5;Q9H2X0;Q9H2X0-4;Q9H2X0-2;Q9H2X0-3	Chordin	CHRD	+	+	+		+							4	4	5.7	106.69	13
G3XAM2;E7ETH0;P05156;A0A087X0I2;D6R9Z8;CON__Q32PI4	Complement factor I;Complement factor I heavy chain;Complement factor I light chain	CFI	+	+	+	+	+	+	+	+	+	+	+	16	16	26.7	323.31	469
E7EUF1;Q13822-3;E5RJ49;E5RIB9;F8W6H5;O14638	Ectonucleotide pyrophosphatase/phosphodiesterase family member 2	ENPP2	+	+	+	+	+	+	+	+	+	+	+	59	2	69.8	323.31	2636
E7EV41;P32418-2;P32418-3;P32418-4;P32418-5;P32418	Sodium/calcium exchanger 1	SLC8A1	+											1	1	3.5	4.8969	2
E7EV71;Q14766-3;Q14766-2;Q14766;C9JD84;Q14766-5;Q14766-4;H7C0I7;H7C2H7;C9JDW2	Latent-transforming growth factor beta-binding protein 1	LTBP1	+	+	+	+	+	+			+	+		5	5	6.7	28.353	22
E7EVA0;P27816-6;P27816;P27816-2;P27816-5;A0A0J9YVV8;A0A0J9YW37;H7C456;H0Y2V1;H7C4C5;F8W9U4;P27816-7;P27816-4;B5MEG9	Microtubule-associated protein;Microtubule-associated protein 4	MAP4	+	+				+			+			9	9	7	108.65	24
E7EVP0;Q13519-2;Q13519	Prepronociceptin;Neuropeptide 1;Nociceptin;Neuropeptide 2	PNOC	+	+	+		+					+		1	1	13.6	4.5521	5
E7EVW7;P14317;P14317-2	Hematopoietic lineage cell-specific protein	HCLS1	+	+	+		+							4	4	12.7	7.5948	5
E7EWD3;O75077-3;O75077-2;O75077	Disintegrin and metalloproteinase domain-containing protein 23	ADAM23	+											3	3	5.8	8.9139	2
E7EWW9;P09488	Glutathione S-transferase Mu 1	GSTM1	+											3	1	16.9	2.743	1
E7EX17;P23588;F8W0K0;F8VYE9;F8VSC7;F8VP89;F8VX11;P23588-2	Eukaryotic translation initiation factor 4B	EIF4B	+	+	+		+	+			+			2	2	7.1	69.01	7
E7EX60;Q5T7F0;E9PEP6;O14786-3;O14786-2;O14786;Q5JWQ4;Q5JWQ6;H0Y4A0	Neuropilin-1	NRP1	+	+	+	+	+	+		+	+	+	+	13	13	29.8	117.68	73
E7EXA8;E9PAL0;P10163	Basic salivary proline-rich protein 4;Protein N1;Glycosylated protein A;Peptide P-D	PRB4	+											3	1	19.1	2.7838	2
E9PB61;Q86V81	THO complex subunit 4	ALYREF		+				+			+	+		3	3	19.7	42.872	5
E9PCD7;Q9Y2E5;H0YA68;Q9Y2E5-2	Alpha-mannosidase;Epididymis-specific alpha-mannosidase	MAN2B2	+	+	+		+	+		+	+			3	3	7	5.4368	5
E9PDG8;O60641-4;O60641;H0YBT2;E5RGY9;O60641-3	Clathrin coat assembly protein AP180	SNAP91	+	+				+			+			2	2	5.8	83.257	3
E9PDL2;E9PF59;P42658-2;P42658;A0A087WTG7;Q8IYG9	Dipeptidyl aminopeptidase-like protein 6	DPP6	+	+				+			+			8	8	13.2	18.647	13
E9PEK4;P07333;P07333-2;D6RGW1;REV__Q96M29	Macrophage colony-stimulating factor 1 receptor	CSF1R	+	+	+	+	+	+	+	+	+	+	+	9	9	18.6	99.902	140
E9PFD9;Q92854-2;Q92854	Semaphorin-4D	SEMA4D	+	+	+	+	+	+		+	+	+		2	2	9.3	6.3204	20
E9PFW2;O00462	Beta-mannosidase	MANBA	+	+	+		+	+		+		+	+	6	6	9.2	11.012	23
E9PFZ2;D6RE86		CP	+	+				+	+					59	0	71.7	4.9757	9
E9PG71;P54764;P54764-2;F5GZZ5;C9JIX8;C9JEM6;C9JFX5;H7C1N8	Receptor protein-tyrosine kinase;Ephrin type-A receptor 4	EPHA4	+	+	+	+	+	+		+	+	+	+	9	9	18.5	323.31	224
Q5TG12;E9PGC5;Q15262;Q15262-2;Q15262-3;Q15262-4;H0YDP9;E9PRW2	Protein-tyrosine-phosphatase;Receptor-type tyrosine-protein phosphatase kappa	PTPRK	+	+								+		6	6	6.2	28.752	10
E9PGC8;P78559;P78559-2	Microtubule-associated protein 1A;MAP1A heavy chain;MAP1 light chain LC2	MAP1A	+											10	10	5.5	242.21	10
E9PHK0;P05452;CON__Q2KIS7	Tetranectin	CLEC3B	+	+	+	+	+	+	+	+	+	+	+	11	11	88.8	323.31	358
E9PHN6;F6XZQ7;P28161-2;P28161;E9PLF1;E9PHN7;H3BQT3;E9PGV1;B9ZVX7;A0A0A0MR85;Q03013-3;P09488-2;Q03013-2;Q03013	Glutathione S-transferase Mu 2	GSTM2	+	+				+			+	+		5	3	36.3	40.463	8
E9PLA6;E9PJH8;E9PIG2;E9PRS3;E9PNX1;E9PK86;E9PMI5;E9PR70;E9PPV6;P50454	Serpin H1	SERPINH1	+	+	+		+					+		1	1	30.6	2.6689	4
E9PIM6;E9PNQ8;P04216;J3QRJ3	Thy-1 membrane glycoprotein	THY1	+	+	+	+	+	+	+	+	+	+	+	4	4	26.3	245.3	74
E9PJC7;P27701-2;P27701	Tetraspanin;CD82 antigen	CD82		+				+			+			1	1	10.2	3.8838	0
E9PJP6;Q9NY72;E9PQS8	Sodium channel subunit beta-3	SCN3B	+	+	+	+	+	+		+	+	+		5	5	56	57.722	47
G3V1A4;E9PK25;P23528;E9PP50;E9PQB7;E9PLJ3;E9PS23	Cofilin-1	CFL1	+	+	+	+	+	+	+	+	+	+	+	10	6	66.4	284.34	124
E9PK47;P06737-2;P06737	Alpha-1,4 glucan phosphorylase;Glycogen phosphorylase, liver form	PYGL	+											7	5	9.6	38.404	5
E9PLK3;P55786;P55786-2;H0YDG0;H0YCQ5;E9PP11;A6NEC2;E9PJY4;E9PPD4;A6NEC2-3	Puromycin-sensitive aminopeptidase	NPEPPS	+	+				+			+			11	11	13.9	21.828	17
E9PM35;P49407-2;P49407	Beta-arrestin-1	ARRB1		+				+			+			1	1	9.3	2.8535	1
Q7Z430;H0YDL2;E9PQK1;E9PM62;Q5T9L3;Q5T9L3-2	Protein wntless homolog	WLS		+	+		+					+		1	1	7.9	6.5648	6
E9PND1;A2A3C4;A2A3C1;A2A3C3;A2A3C6;A2A3C2;O60241-4;O60241-3;O60241-2;O60241	Brain-specific angiogenesis inhibitor 2	ADGRB2;BAI2	+	+	+	+	+	+			+	+	+	4	4	10.3	9.0056	36
E9PS42;E9PND2;E9PP21;P21291	Cysteine and glycine-rich protein 1	CSRP1		+				+			+			2	2	20.9	46.745	5
E9PNW4;E9PR17;P13987;H0YET2	CD59 glycoprotein	CD59	+	+	+	+	+	+	+	+	+	+	+	3	3	27.8	32.993	81
E9PP15;Q14114-2;Q14114-4;Q14114-3;Q14114;H0YEA5;H0YEV6	Low-density lipoprotein receptor-related protein 8	LRP8	+	+	+	+	+	+		+		+		4	4	16.8	51.443	12
E9PPJ1;Q8NG31-3;Q8NG31-4;Q8NG31-2;Q8NG31	Protein CASC5	CASC5	+											2	2	2.5	4.0677	2
E9PQ73;Q8TDW7-2;Q8TDW7-3;Q8TDW7	Protocadherin Fat 3	FAT3	+											1	1	0.6	49.48	4
E9PR44;P02511;A0A024R3B9;E9PNH7;E9PJL7;E9PRA8;H0YCW8;E9PRS4;E9PS12	Alpha-crystallin B chain	CRYAB		+	+		+	+			+			6	6	43.1	16.789	10
H0YET5;E9PRU1;O95967;H0YEU0;E9PI47;H0YCR9	EGF-containing fibulin-like extracellular matrix protein 2	EFEMP2	+	+	+	+	+					+	+	4	4	29.1	9.6689	23
F2Z2K0;Q9UNZ2;Q9UNZ2-5;Q9UNZ2-6;Q9UNZ2-4;R4GNE6	NSFL1 cofactor p47	NSFL1C	+	+	+		+	+			+			5	5	25.9	41.096	14
F2Z2Y4;O00764;O00764-3;O00764-2	Pyridoxal kinase	PDXK	+											3	3	19.1	10.288	2
J3JS74;F2Z3C9;P15509-6;P15509-8;P15509-4;P15509-3;P15509-5;P15509;P15509-2;P15509-7	Granulocyte-macrophage colony-stimulating factor receptor subunit alpha	CSF2RA	+	+	+		+	+		+		+		1	1	5.9	38.825	8
J3QKW8;F5GWQ8;Q15846;R4GN76	Clusterin;Clusterin-like protein 1	CLUL1	+	+	+		+							3	3	5.7	3.3846	6
F5GY80;F5H7G1;P07358	Complement component C8 beta chain	C8B	+	+	+	+	+	+	+	+	+	+	+	16	16	30.4	323.31	500
F5GYN4;J3KR44;F5GYJ8;Q96FW1;F5H6Q1;Q96FW1-2;F5H3F0	Ubiquitin thioesterase OTUB1	OTUB1	+	+				+	+					5	5	32	12.872	9
X6R3G6;F5GZN3;Q08431-2;Q08431-3;Q08431;H0YKS8;A0A087WUV5	Lactadherin;Lactadherin short form;Medin	MFGE8	+	+	+	+	+	+		+	+	+		6	6	26.3	50.252	42
F5GZS6;J3KPF3;P08195-2;P08195-3;P08195;P08195-4;H0YFS2;F5H0E2;H0YFX4;F5H867;F5GZI0	4F2 cell-surface antigen heavy chain	SLC3A2	+	+								+		9	9	18.5	24.04	27
F5H1S8;Q14165;F5GX14;H0YG07	Malectin	MLEC	+	+	+	+								4	4	37.7	8.156	12
F5H265;J3QS39;J3QTR3;F5H6Q2;F5GYU3;F5H2Z3;B4DV12;F5H388;F5H747;F5GXK7;J3QKN0;Q5PY61;Q96C32;P62987;P62979;P0CG47;P0CG48;M0R1V7;Q49A90;M0R1M6;M0R2S1;J3QSA3;F5GZ39	Ubiquitin-60S ribosomal protein L40;Ubiquitin;60S ribosomal protein L40;Ubiquitin-40S ribosomal protein S27a;Ubiquitin;40S ribosomal protein S27a;Polyubiquitin-B;Ubiquitin;Polyubiquitin-C;Ubiquitin	UBC;UBB;RPS27A;UBA52	+	+	+	+	+	+	+	+	+	+	+	11	11	83.2	143.79	206
G3V3J8;F5H2B5;Q96BZ4	Phospholipase D4	PLD4	+											3	3	14	10.749	3
F5H2N6;Q9HCI6-2;Q9HCI6	Uncharacterized protein KIAA1586	KIAA1586	+	+	+	+	+	+			+	+	+	3	3	5	3.7366	14
F5H345;P08397-2;P08397;P08397-4;P08397-3;F5GY90;A0A1W2PNU5;F5H226;F5H0P4	Porphobilinogen deaminase	HMBS	+	+	+	+	+	+			+			8	8	30	164.98	16
F5H4R1;J3KNB8;F5H538;Q9Y6R4-2;Q9Y6R4;F5H1X6	Mitogen-activated protein kinase kinase kinase 4	MAP3K4		+	+		+							2	2	2.6	2.7476	2
F5H563;P16452-3;P16452;P16452-2;H3BPV8;H3BTE6	Erythrocyte membrane protein band 4.2	EPB42	+	+	+		+	+			+			2	2	4.4	3.1869	4
F5H5D3;Q9BQE3;P68363;Q71U36-2;Q71U36;P68363-2;F8VVB9;P68366-2;P68366;Q13748;A0A1W2PQM2;Q13748-2;Q6PEY2;F8VQQ4;C9J2C0;Q9NY65-2;Q9NY65;F8VRZ4;F8VS66;F8VWV9;F8VX09;C9JDS9;C9JDL2;C9JEV8;C9JQ00;C9JJQ8;C9K0S6;F8VRK0;V9GZ17;A6NHL2-2;A6NHL2;F8VXZ7;F8W0F6;Q9H853	Tubulin alpha-1C chain;Tubulin alpha-1B chain;Tubulin alpha-1A chain;Tubulin alpha-4A chain;Tubulin alpha-3C/D chain;Tubulin alpha-3E chain;Tubulin alpha-8 chain	TUBA1C;TUBA1B;TUBA1A;TUBA4A;TUBA3C;TUBA3E;TUBA8	+	+	+	+	+	+	+	+	+	+	+	14	14	34.7	220.95	177
F5H5X9;Q9ULB5	Cadherin-7	CDH7	+	+	+		+							5	5	12.4	6.731	6
F5H6L7;Q9UPR5	Sodium/calcium exchanger 2	SLC8A2	+	+	+		+							1	1	2.7	94.246	6
F5H7G2;A0A0A0MTQ4;Q96B86-3;Q96B86;Q96B86-4	Repulsive guidance molecule A	RGMA	+	+	+	+	+	+			+	+	+	4	4	15.5	9.4637	30
H7C3P4;F6S8M0;P15586-2;P15586;F5H4C6;H0YFA9	N-acetylglucosamine-6-sulfatase	GNS	+	+	+	+	+	+	+	+	+	+		8	8	21.4	17.928	33
F6SYF8;Q9UBP4;E9PKK9;E9PHY3;E9PKW6	Dickkopf-related protein 3	DKK3	+	+	+	+	+	+	+	+	+	+	+	16	16	41.8	323.31	740
F6T5D1;Q5TCQ3;Q5TCQ5;Q9UMS5-2;Q9UMS5	Putative homeodomain transcription factor 1	PHTF1	+	+				+	+		+	+		1	1	13.3	2.816	4
F6U236;Q9BY11	Protein kinase C and casein kinase substrate in neurons protein 1	PACSIN1	+											3	3	10.9	8.7233	4
F8VS58;F8VQY6;F8VRK7;G3V210;F8VZS0;F8VU65;F8VWS0;P05388-2;Q8NHW5;P05388;F8VWV4;F8VPE8;F8VW21	60S acidic ribosomal protein P0;60S acidic ribosomal protein P0-like	RPLP0;RPLP0P6	+											2	2	17.4	3.0037	2
F8VUA2;F8VVT7;Q9HD42	Charged multivesicular body protein 1a	CHMP1A		+	+		+							2	2	14.4	3.0143	1
F8VYK5;F8W651;F8VYZ4;F8VYE0;F8VVA7;P61923-2;P61923-3;P61923-5;P61923;P61923-4	Coatomer subunit zeta-1	COPZ1	+											1	1	37.1	3.1972	1
F8VVB6;Q99435-4;Q99435;Q99435-2;Q99435-3;F8W1A2;F8VZ72;F8VRQ0;F8VXR5;H0YI34;H0YHY5	Protein kinase C-binding protein NELL2	NELL2	+	+	+	+	+	+	+	+	+	+	+	19	17	25	323.31	606
F8VWW8;Q92485;Q92485-2;Q5T0Y8;F8VXS3	Acid sphingomyelinase-like phosphodiesterase 3b	SMPDL3B	+	+	+	+								4	4	17.2	8.7805	6
F8VY02;P30040	Endoplasmic reticulum resident protein 29	ERP29	+											2	2	21.2	4.6412	2
F8VY04;F8W1A4;P54819-6;P54819-2;P54819;P54819-5;F8VZG5;P54819-4;P54819-3	Adenylate kinase 2, mitochondrial;Adenylate kinase 2, mitochondrial;Adenylate kinase 2, mitochondrial, N-terminally processed	AK2	+	+				+			+			3	3	30	25.923	5
F8VZ49;F8W6I7;P09651-3;P09651-2;P09651;Q32P51;F8VTQ5;F8VYN5;F8W646;H0YH80	Heterogeneous nuclear ribonucleoprotein A1;Heterogeneous nuclear ribonucleoprotein A1, N-terminally processed;Heterogeneous nuclear ribonucleoprotein A1-like 2	HNRNPA1;HNRNPA1L2	+	+	+		+	+			+			8	7	42.9	69.714	23
F8W0H4;H0YI31;Q9Y4E8-4;Q9Y4E8-2;Q9Y4E8-3;Q9Y4E8;F8VZG8;F8VVY7	Ubiquitin carboxyl-terminal hydrolase 15	USP15	+											3	3	21.1	4.1895	3
F8W0V3;Q9GZZ8	Extracellular glycoprotein lacritin	LACRT	+											2	2	15.7	3.6435	3
F8W1D1;P40967-4;P40967-5;P40967;P40967-2;H0YIJ2;P40967-3;F8VYZ1;F8VZV2;F8VZC6;F8VXH8	Melanocyte protein PMEL;M-alpha;M-beta	PMEL		+				+	+					3	3	20.4	40.241	3
F8W703;Q9HCK4-2;Q9HCK4;Q9HCK4-3;R4GMM8;F8WBR3;A0A087WWM5	Roundabout homolog 2	ROBO2	+	+	+		+					+		13	11	13.1	95.193	18
F8W785;O00461	Golgi integral membrane protein 4	GOLIM4	+	+	+	+	+	+		+	+	+	+	10	10	17.8	98.428	80
F8WAD8;Q9P0K1-4;Q9P0K1-3;Q9P0K1-5;Q9P0K1-2;Q9P0K1;E7EPF1;E9PF78	Disintegrin and metalloproteinase domain-containing protein 22	ADAM22	+	+	+		+					+	+	9	9	16.5	277.04	45
J3QRU4;F8WCA0;L7N2F9;P63027	Vesicle-associated membrane protein 2	VAMP2	+											1	1	14.2	14.045	7
F8WCF6;P59998;P59998-3;H7C0A3;F8WDD7;A0A0A6YYG9;P59998-2	Actin-related protein 2/3 complex subunit 4	ARPC4-TTLL3;ARPC4	+	+	+		+							4	1	21.5	26.987	7
F8WDW9;Q96AP7;C9JIE7	Endothelial cell-selective adhesion molecule	ESAM	+	+	+	+	+	+		+	+	+	+	4	4	21.6	96.76	32
F8WJN3;Q16630-3;Q16630;Q16630-2	Cleavage and polyadenylation specificity factor subunit 6	CPSF6	+	+				+			+			1	1	5.2	43.669	6
G3V0E5;P02786	Transferrin receptor protein 1;Transferrin receptor protein 1, serum form	TFRC	+	+				+			+			4	4	7.5	68.421	17
G3V111;P48454-2;P48454;P48454-3;H0YB02	Serine/threonine-protein phosphatase;Serine/threonine-protein phosphatase 2B catalytic subunit gamma isoform	PPP3CC	+	+				+			+			3	1	9.8	3.4653	5
G3V150;O94766-2;O94766;E9PNA1	Galactosylgalactosylxylosylprotein 3-beta-glucuronosyltransferase 3	B3GAT3	+											4	4	20.4	5.9483	9
G3V164;P48058;P48058-2;E9PJZ5;E9PR13;H0YDL4;E9PQY1;A0A087WYJ6;P42263-2;P42263	Glutamate receptor 4	GRIA4	+	+	+	+	+					+		6	6	7	40.285	22
G3V1D3;G3V180;Q9NY33-4;Q9NY33;Q9NY33-2;E9PNX5;E9PKK8;E9PQ14;E9PPK9	Dipeptidyl peptidase 3	DPP3	+	+	+		+	+			+	+		4	4	9.8	146.84	9
G3V1C3;Q9BZZ5-1;Q9BZZ5-3;Q9BZZ5-5;Q9BZZ5-2;Q9BZZ5-6;Q9BZZ5	Apoptosis inhibitor 5	API5		+				+			+			1	1	3.5	2.6738	1
G3V1X6;P30990	Neurotensin/neuromedin N;Large neuromedin N;Neuromedin N;Neurotensin;Tail peptide	NTS	+	+	+		+							1	1	14.7	7.1715	3
G3V200;O75334-2;O75334-4;O75334-3;O75334;F8VYK7;H0YHK3;O75334-7;O75334-6;O75334-5;F8VWG6;F8VU88;F8W1Y8;F8VWR9;H0YH95	Liprin-alpha-2	PPFIA2	+	+	+		+	+			+	+	+	3	3	3	3.0815	6
G3V279;P84090	Enhancer of rudimentary homolog	ERH		+				+			+			2	2	39.4	4.8208	1
G3V3I1;G3V295;G3V5Z7;P60900;G3V3U4;P60900-2;G3V4S5;G3V2S7;H0YJC4;P60900-3	Proteasome subunit alpha type;Proteasome subunit alpha type-6	PSMA6	+	+	+		+	+	+		+	+		7	7	57.4	58.906	26
G3V4C1;G3V2Q1;P07910-2;P07910;B2R5W2;P07910-3;P07910-4;G3V2D6;G3V5V7;G3V4W0;B4DY08;G3V576;A0A0G2JPF8;A0A0G2JNQ3;P0DMR1;O60812;B7ZW38;B2RXH8;G3V2H6;G3V4M8;G3V5X6;G3V3K6;G3V251;B4DSU6;G3V555;G3V575	Heterogeneous nuclear ribonucleoproteins C1/C2;Heterogeneous nuclear ribonucleoprotein C-like 4;Heterogeneous nuclear ribonucleoprotein C-like 1;Heterogeneous nuclear ribonucleoprotein C-like 3;Heterogeneous nuclear ribonucleoprotein C-like 2	HNRNPC;HNRNPCL4;HNRNPCL1;HNRNPCL3;HNRNPCL2	+	+	+		+	+	+		+			8	8	27.7	173.09	28
G3V2W1;Q9UK55;CON__ENSEMBL:ENSBTAP00000013050	Protein Z-dependent protease inhibitor	SERPINA10	+	+	+	+	+	+	+	+	+	+	+	11	11	29.1	172.31	93
G3V3F7;Q96KN7-6;Q96KN7-5;Q96KN7;G3V577;G3V3I7;G3V236;Q96KN7-4;Q96KN7-3;Q96KN7-2	X-linked retinitis pigmentosa GTPase regulator-interacting protein 1	RPGRIP1		+				+			+			2	2	1.3	2.6735	2
G3V3J3;G3V3P9;P32243;P32243-2	Homeobox protein OTX2	OTX2		+				+			+			1	1	7.4	2.7051	1
G3V3M6;P27695;G3V5Q1;G3V3C7;G3V2D9;G3V5D9;A0A0C4DGK8;G3V5M0;G3V359	DNA-(apurinic or apyrimidinic site) lyase;DNA-(apurinic or apyrimidinic site) lyase, mitochondrial	APEX1	+	+				+			+			4	4	19.8	10.882	7
G3V511;G3V3X5;Q14767	Latent-transforming growth factor beta-binding protein 2	LTBP2	+	+				+		+		+	+	9	9	6.2	24.704	19
G3V4P8;P60983;M0QYJ8	Glia maturation factor beta	GMFB	+	+	+		+	+		+	+		+	4	3	28.7	47.279	19
G3V4U0;G3XA98;Q9UBX5	Fibulin-5	FBLN5	+	+	+	+	+	+		+	+	+	+	6	6	14.6	20.472	80
G3V5P6;O95428-4;O95428-6;O95428-5;O95428;B5MDP7;H0YMM2;H0YJA1;O95428-2	Papilin	PAPLN	+	+	+	+	+	+		+	+	+	+	5	5	11.4	91.838	46
G3XAI2;P07942;E7EPA6	Laminin subunit beta-1	LAMB1	+	+				+	+		+	+	+	7	7	5.2	173.79	23
G3XAK1;P26927;Q2TV78-2;Q2TV78;H7C0F8	Hepatocyte growth factor-like protein;Hepatocyte growth factor-like protein alpha chain;Hepatocyte growth factor-like protein beta chain	MST1	+	+	+	+	+	+	+	+	+	+	+	5	5	8.4	26.975	73
G5E9G7;Q9P2S2;Q9P2S2-2;H7BZC7;H7C3D6;H7C3J4	Neurexin-2	NRXN2	+	+	+	+	+	+		+	+	+	+	36	27	26.6	323.31	223
G5EA42;Q9NZR1;Q9NZR1-2;H0YMA2	Tropomodulin-2	TMOD2	+											4	3	29.3	21.553	5
H0Y2S9;J3KSW8;H0Y7E2;Q6WCQ1-3;Q6WCQ1;Q6WCQ1-2	Myosin phosphatase Rho-interacting protein	MPRIP	+											3	3	2.6	2.9676	3
H0Y449;P67809;C9J5V9	Nuclease-sensitive element-binding protein 1	YBX1	+	+				+			+			2	2	9.1	89.601	8
H0Y4H3;Q8TCZ2;A0A0U1RQT8;Q8TCZ2-2;Q8TCZ2-5;Q8TCZ2-3;Q8TCZ2-6	CD99 antigen-like protein 2	CD99L2	+	+	+	+	+	+		+	+	+	+	8	8	48.4	228	143
H0Y4Y4;Q96C19;A0A087X1Z2;Q9BUP0-2;Q9BUP0	EF-hand domain-containing protein D2	EFHD2	+	+				+			+	+		3	3	14.5	6.3915	9
H0YD13;H0YDW7;H0YCV9;H0Y5E4;P16070-15;P16070-18;P16070-12;P16070-14;P16070-13;P16070-11;P16070-10;P16070-16;P16070-8;P16070-9;P16070-17;P16070-6;P16070-4;P16070-3;P16070-7;P16070-5;P16070;E9PKC6;Q86UZ1;P16070-19;H0YDX6;H0Y2P0;H0YD17	CD44 antigen	CD44	+	+	+	+	+	+	+	+	+	+	+	5	5	22.3	20.487	95
H0Y5J4;Q9UJU6-5;Q9UJU6;B4DDD6;Q9UJU6-4;Q9UJU6-2;Q9UJU6-3	Drebrin-like protein	DBNL		+	+		+							2	2	7.8	3.6504	1
H0Y612;Q9UPN9;Q9UPN9-2	E3 ubiquitin-protein ligase TRIM33	TRIM33	+	+	+		+						+	2	2	3.6	3.0018	12
H0Y6E7;H3BT71;P38159;H3BR27;P38159-3;P38159-2;H3BNC1;A0A1B0GUK8;Q96E39;O75526;Q8N7X1	RNA-binding motif protein, X chromosome;RNA-binding motif protein, X chromosome, N-terminally processed	RBMX	+	+				+			+			5	5	19.2	9.5274	7
P0DP25;P0DP24;P0DP23;H0Y7A7;E7ETZ0;E7EMB3;Q96HY3;G3V361;M0QZ52;F8WBR5;G3V226;G3V479;P27482		CALM2;CALM1	+	+	+	+	+	+	+	+	+	+	+	11	11	80.5	323.31	202
H0Y7F7;Q5VT06	Centrosome-associated protein 350	CEP350		+	+		+							3	3	2.2	4.1915	6
H0Y896;Q96MT7-2		CFAP44	+	+								+		2	2	7.2	3.438	3
H0Y8X4;O43598;O43598-2	2-deoxynucleoside 5-phosphate N-hydrolase 1	DNPH1	+											2	2	14	3.7599	2
H0YAC1;P03952;E9PBC5;C9JCT1;C9J075	Plasma kallikrein;Plasma kallikrein heavy chain;Plasma kallikrein light chain	KLKB1	+	+	+	+	+	+	+	+	+	+	+	12	12	18.7	125.25	133
H0YAH3;Q86SF2;H0YAK0;E9PBY3	Polypeptide N-acetylgalactosaminyltransferase;N-acetylgalactosaminyltransferase 7	GALNT7	+	+	+	+	+	+		+		+	+	5	5	14.8	44.966	27
H0YAP4;Q8N145-2;Q8N145	Leucine-rich repeat LGI family member 3	LGI3	+	+	+		+	+		+				1	1	7.6	5.7707	3
H0YDE5		KIAA1549L	+	+	+	+	+	+		+	+	+	+	3	2	4.4	100.19	41
H0YEX9;P57087-2;P57087;P57087-3	Junctional adhesion molecule B	JAM2	+	+	+		+					+		3	3	12.3	3.9743	6
H0YG54;H0YGR4;Q9Y3B8-2;Q9Y3B8-3;Q9Y3B8;F5GYG5	Oligoribonuclease, mitochondrial	REXO2	+	+	+		+							2	2	12.8	3.7049	2
H0YJ79;Q05BV3-2;Q05BV3;Q05BV3-5	Echinoderm microtubule-associated protein-like 5	EML5	+	+	+	+	+	+	+	+	+	+	+	1	1	33.3	2.7765	34
H0YK48;H0YNC7;P09493-5;P09493-6;F5H7S3;B7Z596;H0YL42;H0YK20;H0YN06	Tropomyosin alpha-1 chain	TPM1	+	+				+			+			8	0	27.8	3.9982	5
H0YL52;P09493;P09493-4;P09493-10;H0YKX5;H0YKP3	Tropomyosin alpha-1 chain	TPM1	+											9	0	29.4	43.432	8
H0YMZ1;H0YL69;P25789;H0YLC2;H0YMA1;H0YN18;H0YKT8;H0YMV3;H0YKS0;H0YLS6;H0YMI6	Proteasome subunit alpha type;Proteasome subunit alpha type-4;Proteasome subunit beta type	PSMA4		+				+			+			5	2	37.3	13.935	7
H0YLI6		IDH3A		+				+			+			1	1	4.5	2.6572	0
H0YLR8;H0YLK7;Q96JI7-3;Q96JI7	Spatacsin	SPG11	+	+	+		+	+		+	+	+	+	1	1	8.8	7.6731	22
H0YMB1;Q96TC7-2;Q96TC7	Regulator of microtubule dynamics protein 3	RMDN3	+	+	+		+	+			+	+		1	1	7.5	79.123	11
H0YNK6;Q06418;H0YN24	Receptor protein-tyrosine kinase;Tyrosine-protein kinase receptor TYRO3	TYRO3	+	+	+	+	+	+	+	+		+	+	4	4	9.2	42.334	31
H3BLU2;Q13449;F5H5G1;C9J5G3	Limbic system-associated membrane protein	LSAMP	+	+	+	+	+	+	+	+	+	+	+	13	13	40.6	323.31	285
H3BM42;Q92896;Q92896-3;Q92896-2	Golgi apparatus protein 1	GLG1	+	+	+	+	+	+		+	+	+		2	2	3.3	16.465	13
H3BMA1;H3BUX1;Q13421-4;Q13421-3;Q13421;Q13421-2;H3BR90	Mesothelin;Megakaryocyte-potentiating factor;Mesothelin, cleaved form	MSLN	+	+	+	+	+	+			+	+	+	5	5	22.8	33.639	23
H3BML9;H3BN54;H3BPK4;Q96A32	Myosin regulatory light chain 2, skeletal muscle isoform	MYLPF	+	+				+			+			2	2	26.3	45.58	4
H3BSJ6;H3BNH4;H3BV52;H3BRH0;Q9Y653-5;Q9Y653-2;Q9Y653-3;Q9Y653	G-protein coupled receptor 56;GPR56 N-terminal fragment;GPR56 C-terminal fragment	ADGRG1;GPR56	+	+				+	+			+		1	1	5.3	7.0173	5
H3BS10;H3BP20;P06865;H3BU85;H3BTD4;P06865-2;H3BRP6;A0A087WTY2;H3BVH8;H3BT62;H3BQ04;A0A087WUJ7	Beta-hexosaminidase;Beta-hexosaminidase subunit alpha	HEXA	+	+	+	+	+	+		+	+	+	+	12	12	33	323.31	153
H3BPE1;H3BQK9;Q9UPN3;H0Y390;Q9UPN3-4;Q9UPN3-3;Q9UPN3-2;Q9UPN3-5;E9PNZ4;E9PLY5	Microtubule-actin cross-linking factor 1, isoforms 1/2/3/5	MACF1	+	+	+		+	+	+	+	+	+	+	4	4	0.9	6.7621	23
H3BQX6;H3BPK2;P25713	Metallothionein;Metallothionein-3	MT3	+	+	+	+		+			+	+		1	1	13.6	3.6743	14
H3BPQ4;Q16775-2;Q16775;H3BPK3;H3BQW8;Q16775-3	Hydroxyacylglutathione hydrolase, mitochondrial	HAGH	+	+	+	+	+	+			+			6	6	34.1	13.439	19
H3BQF1;H3BQB1;P07741-2;P07741;H3BSW3;H3BQZ9	Adenine phosphoribosyltransferase	APRT	+											2	2	18.9	3.34	2
H3BRJ9;P11597-2;P11597	Cholesteryl ester transfer protein	CETP	+											2	2	6.5	10.897	7
J3QRA1;H3BSR6;P78423	Fractalkine;Processed fractalkine	CX3CL1	+											1	1	4.5	29.448	3
H7BXD5;P28676;H7C2Z6;C9JIZ3;C9JWQ8;C9JV47	Grancalcin	GCA	+	+	+		+	+			+			6	6	33.8	17.268	10
H7BXY6;Q8NG11	Tetraspanin;Tetraspanin-14	TSPAN14	+											1	1	3.8	6.1539	1
H7BZJ3		PDIA3	+											4	1	38.2	2.6734	6
H7C003;Q15435-2;Q15435;H7C3Q5;B5MBZ8;C9JD73;C9J177;Q15435-5;Q15435-4;Q15435-3	Protein phosphatase 1 regulatory subunit 7	PPP1R7	+											2	2	8.1	17.672	2
H7C0V4;H7C215;Q9BZR6	Reticulon-4 receptor	RTN4R	+	+	+	+	+	+		+		+	+	8	8	26.8	120.05	48
H7C1L0;P13861-2;P13861	cAMP-dependent protein kinase type II-alpha regulatory subunit	PRKAR2A		+				+			+			1	1	8.5	23.072	1
H7C1M3;P22894	Neutrophil collagenase	MMP8	+	+				+			+	+		2	2	6.7	41.533	8
H7C1Y8		SH3BGR	+	+	+	+	+	+			+	+		2	2	72.2	2.7324	6
H7C2F2;A8MQT7;A0A096LP69;P14209-2;P14209;P14209-3	CD99 antigen	CD99	+	+	+	+	+	+	+	+	+	+	+	3	3	37.8	116.32	91
H7C4F6;O00629	Importin subunit alpha-3	KPNA4	+	+	+		+	+			+			1	1	10	6.2959	6
H9KV31;O15394;O15394-2	Neural cell adhesion molecule 2	NCAM2	+	+	+	+	+	+	+	+	+	+	+	29	29	42.7	323.31	311
I3L145;P04278;I3L2X4;P04278-5;I3L1J1;B4DYU0;A0A0C4DGN2;P04278-4;P04278-2;P04278-3;I3L4B9;I3L2F1;I3L1C1;B0FWH6;B0FWH5;I3L1G4;B0FWH7;I3L0M1	Sex hormone-binding globulin	SHBG	+	+	+	+	+	+	+	+	+	+	+	12	11	50.3	323.31	114
I3L297;P46108-2;P46108	Adapter molecule crk	CRK	+	+				+			+			2	2	14.3	36.625	6
I3L2T3;J3KMW6;Q9UJH8	Meteorin	METRN	+	+	+	+	+					+		3	3	24	10.634	10
I3L397;I3L504;P63241;P63241-2;F8WCJ1;C9J7B5;C9J4W5;Q9GZV4;Q6IS14	Eukaryotic translation initiation factor 5A;Eukaryotic translation initiation factor 5A-1	EIF5A	+	+	+		+	+	+		+			4	4	32.9	86	13
I3L3R5;I3L3Z9	Coiled-coil domain-containing glutamate-rich protein 2	CCER2	+	+	+		+					+		7	7	29.3	19.341	16
I3L4U7;I3L471;F5GWE5;Q00169;I3L3W1;I3L2X8;I3L4C0;I3L459;I3L4H1;B3KYB6	Phosphatidylinositol transfer protein alpha isoform	PITPNA		+	+		+							4	3	51.2	10.275	7
I3NI22;P51688;I3L3T3	N-sulphoglucosamine sulphohydrolase	SGSH		+	+		+							2	2	17.5	3.1148	1
I6L894;Q01484;H0Y931;E9PCH6;A0A087WZU3;H0Y8Y2;D6RHE1;Q01484-7;Q01484-5;Q01484-2	Ankyrin-2	ANK2	+	+				+			+			6	6	2.7	93.375	9
J3KMX3;P02771;CON__Q3SZ57	Alpha-fetoprotein	AFP	+	+								+		22	22	39.9	323.31	81
J3KMZ9;P01130-2;P01130-3;P01130-6;P01130-4;P01130-5;P01130;H0YMD1	Low-density lipoprotein receptor	LDLR	+											2	2	3.7	3.7836	3
J3KNB4;P49913	Cathelicidin antimicrobial peptide;Antibacterial protein FALL-39;Antibacterial protein LL-37	CAMP		+	+		+	+			+	+		3	3	14.5	4.8554	10
J3KNC5;Q92832-2;Q92832;F5H6I3	Protein kinase C-binding protein NELL1	NELL1	+	+				+	+					4	4	6	7.0294	7
J3KNF6;Q6NW40	RGM domain family member B	RGMB	+	+	+	+	+	+			+	+	+	7	7	25.7	146.26	68
J3KNP4;Q9NPR2-2;Q9NPR2;H0YMZ3;H0YN49;H0YMR1;H0YLN3;H0YNM2;H0YMD6	Semaphorin-4B	SEMA4B	+	+	+	+	+	+	+	+	+	+	+	7	7	10.5	169.26	51
J3KNQ2;Q4ZHG4-2;Q4ZHG4	Fibronectin type III domain-containing protein 1	FNDC1	+	+								+		2	2	2.2	5.9308	5
J3KQ66;P78509-3;P78509-2;P78509	Reelin	RELN	+	+	+	+	+	+		+	+	+	+	50	50	19.8	323.31	204
J3KQG3;Q5JZY3-2;Q5JZY3-3;Q5JZY3	Ephrin type-A receptor 10	EPHA10	+											2	1	4.7	3.8238	1
J3KRC4;Q8TCD5-2;Q8TCD5;J3KSX6	5(3)-deoxyribonucleotidase, cytosolic type	NT5C		+	+		+	+			+			2	2	23.6	5.8914	5
J3QKW5;J3QLE6;J3KRI5;X6R3Y6;P55286;J3KTG8	Cadherin-8	CDH8	+	+	+	+	+	+			+	+	+	12	12	45.4	323.31	101
J3KRP0		CNDP1	+	+	+	+	+	+		+	+	+	+	22	1	64.2	72.586	31
J3KS31;J3QRS9;X6R4W8;O43670-3;O43670-2;O43670;O43670-4	BUB3-interacting and GLEBS motif-containing protein ZNF207	ZNF207		+				+			+			1	1	3.8	3.0148	2
K7ESE8;J3KSD8;Q13867;K7ES02	Bleomycin hydrolase	BLMH	+											5	5	28.6	11.762	5
J3KSJ8;J3KT77;Q9UD71-2;Q9UD71	Protein phosphatase 1 regulatory subunit 1B	PPP1R1B		+				+			+			1	1	19.4	3.1241	2
J3KSN0;J3QQU6;J3QKK2;J3KTR4;Q8WVN6	Secreted and transmembrane protein 1	SECTM1	+	+				+		+	+			1	1	13	7.9212	4
J3KSR8;J3KTL2;Q07955;Q07955-3;Q07955-2	Serine/arginine-rich splicing factor 1	SRSF1		+				+			+			2	2	14	3.9017	2
J3QS23;J3KST0;Q8IUK8	Cerebellin-2	CBLN2	+											2	1	19.4	5.7793	1
J3KTF8;J3QQX2;P52565;J3KRE2;J3KRY1;P52565-2;J3KS60	Rho GDP-dissociation inhibitor 1	ARHGDIA	+	+	+		+	+			+	+		6	6	59.6	292.86	42
J3QLI9;P62314	Small nuclear ribonucleoprotein Sm D1	SNRPD1	+	+				+			+			1	1	26.7	5.58	8
J3QQR8;J3QQX6;J3QRQ1;J3QRT5;P13598;J3QKR4	Intercellular adhesion molecule 2	ICAM2	+	+	+	+	+	+	+	+	+	+	+	4	4	28.9	63.64	52
J3QRS3;P19105;O14950;J3KTJ1;P24844	Myosin regulatory light chain 12A;Myosin regulatory light chain 12B;Myosin regulatory light polypeptide 9	MYL12A;MYL12B;MYL9	+	+	+		+	+			+	+		3	3	16.4	23.349	6
J3QS03;Q9GZX9	Twisted gastrulation protein homolog 1	TWSG1	+	+	+	+	+					+		1	1	8.2	9.5467	17
K4DIA0;O75144;O75144-2;A0A087X1L8;O75144-3	ICOS ligand	ICOSLG	+	+	+	+	+	+	+	+	+	+	+	3	3	7.6	158.08	60
K7EM02;K7EIJ8;Q8IYT4-2;Q8IYT4	Katanin p60 ATPase-containing subunit A-like 2	KATNAL2		+				+			+			1	1	9.4	4.779	2
K7EKV3;K7EQL9;K7EM70;K7EIS2;Q9BSG5;Q9BSG5-3;Q9BSG5-2;K7ES48;K7EN64;K7ESG0	Retbindin	RTBDN	+	+								+	+	2	1	15.1	70.188	19
K7EIS8;O95897;K7EKW2;K7ELC6	Noelin-2	OLFM2	+	+	+		+					+		4	4	13.8	12.585	22
K7EIU0;K7EQA9;Q16543	Hsp90 co-chaperone Cdc37;Hsp90 co-chaperone Cdc37, N-terminally processed	CDC37	+											1	1	20.2	16.042	1
K7EK07;P84243	Histone H3;Histone H3.3	H3F3B;H3F3A	+	+	+		+	+		+	+	+	+	2	1	29.5	323.31	27
K7EKD1		GFAP		+				+			+			10	2	94.7	44.85	3
K7EL21;Q13938;K7ES72;A0A0X1KG78;Q13938-3	Calcyphosin	CAPS		+				+			+			3	3	12.7	23.522	5
K7ELL7;P14314-2;P14314;A0A0C4DGP4;K7EPW7;K7EKX1;K7EJ70	Glucosidase 2 subunit beta	PRKCSH	+	+	+	+	+	+	+		+	+	+	10	10	25.6	323.31	60
K7ENE5;O00115-2;O00115	Deoxyribonuclease-2-alpha	DNASE2	+	+	+		+							2	2	10.1	2.722	4
K7ENG2;P26368-2;P26368	Splicing factor U2AF 65 kDa subunit	U2AF2		+				+			+			2	2	10.1	57.363	2
K7EQB3;O43173	Sia-alpha-2,3-Gal-beta-1,4-GlcNAc-R:alpha 2,8-sialyltransferase	ST8SIA3	+	+	+		+							2	2	14.4	4.7192	3
Q3B759;K7EQL4;P13805-2;P13805-3;P13805;K7EKM3;K7ELB0;M0QY38;M0QZU8;M0QX01;M0QZY5;A0A286YFB1;C9JCA5;H9KVA2;C9JZN9;F8WA37;P45378-5;P45378-7;P45378-4;P45378-6;P45378-2;P45378-3;P45378	Troponin T, slow skeletal muscle	TNNT1		+	+		+	+			+			4	4	28.1	11.643	6
K7ER15;Q9H0R4-2;Q9H0R4;K7EMY7	Haloacid dehalogenase-like hydrolase domain-containing protein 2	HDHD2	+	+				+			+			4	4	25	8.9289	15
K7ERG9;P00746	Complement factor D	CFD	+	+	+	+	+	+	+	+	+	+	+	9	9	45.4	259.47	226
K7ERI9;P02654;K7EKP1;K7EJI9;K7ELM9;K7EPF9	Apolipoprotein C-I;Truncated apolipoprotein C-I	APOC1	+	+	+	+	+	+		+	+	+	+	4	4	28.6	66.474	64
K7ERT7;Q99536-3;Q99536	Synaptic vesicle membrane protein VAT-1 homolog	VAT1	+											1	1	11.6	2.9929	1
K7ESA0;K7ERX7;P25705-3;P25705;K7EKV9;K7EM08;A0A0A0MTS3;K7ENJ4	ATP synthase subunit alpha, mitochondrial	ATP5A1		+				+			+			2	2	26	3.7972	2
K7ES70;P55083;P55083-2	Microfibril-associated glycoprotein 4	MFAP4	+	+	+	+	+	+		+	+	+	+	4	3	13.2	60.86	61
K7ES95;Q8WZA0;Q8WZA0-2	Protein LZIC	LZIC	+	+				+			+			4	4	31.4	9.5856	7
K7N7A0;Q9BUJ0;A0A1B0GVC5;A0A1B0GW28;A0A1B0GU64;C9JMW6;F2Z3Q0;A0A1B0GWD9;C9J7W8;C9JMV9;A0A1B0GW23;A0A1B0GVW5;A0A1B0GVQ8;C9IYJ8	Alpha/beta hydrolase domain-containing protein 14A	ABHD14A;ABHD14A-ACY1	+											4	4	23.6	49.219	11
K7N7A8;P29972-4;P29972-2;P29972-3;P29972	Aquaporin-1	AQP1		+	+		+	+			+			2	2	11.8	143.46	5
M0QXD0;Q9GZU1	Mucolipin-1	MCOLN1	+											1	1	12	19.488	1
M0QZL2		MEGF8	+	+	+		+							2	1	14	14.126	2
M0R213;M0R0Y2;P54920;A0A087WZQ7;Q9H115-3;Q9H115-2;Q9H115	Alpha-soluble NSF attachment protein;Beta-soluble NSF attachment protein	NAPA;NAPB	+	+				+			+			2	2	34.9	5.569	4
M0R165;Q9UBC2-4;Q9UBC2-3;Q9UBC2;Q9UBC2-2;M0R3I1;M0R2S2	Epidermal growth factor receptor substrate 15-like 1	EPS15L1		+	+		+	+			+			2	2	3.6	2.8882	3
M0R1Q1		C3		+	+	+		+	+	+		+		4	1	60.2	3.7144	9
M0R389;Q15102;M0QXS6;M0R323;M0QZT2	Platelet-activating factor acetylhydrolase IB subunit gamma	PAFAH1B3	+	+	+	+		+			+			2	2	18.3	11.528	6
O00233;F5H5V4;F5GX23;J3KN29;O00233-2;F5H7X1;F5H169;O00233-3	26S proteasome non-ATPase regulatory subunit 9	PSMD9	+	+				+			+			3	3	13	5.0796	5
O00299	Chloride intracellular channel protein 1	CLIC1	+	+	+		+	+		+	+	+	+	7	7	44.8	108.61	37
O00339-3;O00339-2;O00339;H0YBU5;H0YBJ4;O00339-4	Matrilin-2	MATN2	+											4	4	6.1	117.68	6
O00391;O00391-2;A8MXT8	Sulfhydryl oxidase 1	QSOX1	+	+	+	+	+	+	+	+	+	+	+	19	19	30.9	323.31	322
O00451;E5RGR6;O00451-3;O00451-2	GDNF family receptor alpha-2	GFRA2	+	+	+	+	+					+		6	6	13.4	134.55	14
O00468-6;O00468-3;O00468-7	Agrin;Agrin N-terminal 110 kDa subunit;Agrin C-terminal 110 kDa subunit;Agrin C-terminal 90 kDa fragment;Agrin C-terminal 22 kDa fragment	AGRN	+	+	+	+	+	+		+	+	+	+	21	2	14.2	311.08	294
O00499-9;O00499-10;O00499-7;O00499-8;O00499-4;O00499-6;O00499-11;O00499-3;O00499-2;O00499-5;O00499	Myc box-dependent-interacting protein 1	BIN1	+	+				+			+			7	7	27.1	267.4	15
O00533;O00533-2;A0A087X0M8;C9J905;H7C0J0;C9JH37;C9JW79;C9JEY3	Neural cell adhesion molecule L1-like protein;Processed neural cell adhesion molecule L1-like protein	CHL1	+	+	+	+	+	+	+	+	+	+	+	37	37	39.8	323.31	1871
O00560;O00560-3;B4DHN5;E9PBU7	Syntenin-1	SDCBP	+	+	+	+	+	+		+	+	+	+	11	1	72.1	262.08	100
O00754-2;O00754;M0R174;M0QZG6;M0R2P5;M0QZ24	Lysosomal alpha-mannosidase;Lysosomal alpha-mannosidase A peptide;Lysosomal alpha-mannosidase B peptide;Lysosomal alpha-mannosidase C peptide;Lysosomal alpha-mannosidase D peptide;Lysosomal alpha-mannosidase E peptide	MAN2B1	+											5	5	9	7.766	5
O14498;H0YL90;H0YN67	Immunoglobulin superfamily containing leucine-rich repeat protein	ISLR	+	+	+	+	+	+	+	+	+	+	+	7	7	23.1	70.604	79
O14594;K7EKF8	Neurocan core protein	NCAN	+	+	+	+	+	+	+	+	+	+	+	25	24	26.6	323.31	464
O14672;H3BS53;C9J9B4	Disintegrin and metalloproteinase domain-containing protein 10	ADAM10	+	+	+		+	+		+		+		5	5	8.4	20.926	12
O14745;J3QRP6;O14745-2	Na(+)/H(+) exchange regulatory cofactor NHE-RF1	SLC9A3R1		+				+			+			5	5	21.2	11.78	7
O14773;O14773-2;E7EV34	Tripeptidyl-peptidase 1	TPP1	+	+	+	+	+	+	+	+	+	+	+	16	16	39.8	323.31	356
O14791;O14791-2;O14791-3;B1AH96;B1AH94;B1AH95;F8WCH3	Apolipoprotein L1	APOL1	+	+	+	+	+	+	+	+	+	+	+	15	15	48	323.31	208
O14793	Growth/differentiation factor 8	MSTN	+	+	+		+	+	+					4	4	17.9	9.8899	7
O14818;O14818-2;H0Y586;A0A087WYS6;Q8TAA3-2;Q8TAA3-5;Q8TAA3;O14818-4	Proteasome subunit alpha type-7	PSMA7	+	+	+		+	+	+		+			5	5	25.4	100.23	15
O14917-2;O14917;A0A087WXV2	Protocadherin-17	PCDH17	+	+	+		+	+		+		+		9	9	15.5	43.243	34
O15031;E2PU09;A6QRH1;H0Y6J7	Plexin-B2	PLXNB2	+	+	+	+	+	+		+		+	+	14	14	12.2	323.31	129
O15041-2;O15041;C9JVH5	Semaphorin-3E	SEMA3E	+	+	+		+					+		3	3	4.6	5.8446	5
Q5VZY9;O15075-2;O15075	Serine/threonine-protein kinase DCLK1	DCLK1	+											1	1	3.6	119.17	0
O15143	Actin-related protein 2/3 complex subunit 1B	ARPC1B	+	+	+		+	+			+			4	1	11	32.039	9
O15144;C9JTV5;G5E9J0;H7C3F9;G5E9S7	Actin-related protein 2/3 complex subunit 2	ARPC2	+	+	+		+	+			+	+		5	5	20.3	28.045	21
O15145;C9JZD1;F8VR50	Actin-related protein 2/3 complex subunit 3	ARPC3	+	+	+		+	+			+			5	5	39.3	36.78	18
O15197-3;O15197	Ephrin type-B receptor 6	EPHB6	+											1	1	6.5	10.012	2
O15204-2;O15204	ADAM DEC1	ADAMDEC1	+	+	+	+	+	+		+	+	+	+	2	2	6.1	323.31	51
O15240;Q05BJ3	Neurosecretory protein VGF;Neuroendocrine regulatory peptide-1;Neuroendocrine regulatory peptide-2;Antimicrobial peptide VGF[554-577]	VGF	+	+	+	+	+	+	+	+	+	+	+	42	42	67.5	323.31	1134
O15335	Chondroadherin	CHAD	+	+	+	+	+	+		+		+		8	8	36.5	136.98	27
O15354	Prosaposin receptor GPR37	GPR37	+	+	+	+	+	+		+	+	+	+	7	7	15	198.08	103
O15400-2;O15400	Syntaxin-7	STX7	+	+	+		+					+		2	2	12.1	14.121	9
O15511;O15511-2;B1ALC0	Actin-related protein 2/3 complex subunit 5	ARPC5	+											3	3	27.2	8.4064	2
O15540;O15540-2	Fatty acid-binding protein, brain	FABP7	+	+	+		+	+			+			4	4	36.4	88.363	23
O43157-2;O43157;O43157-3	Plexin-B1	PLXNB1	+	+	+		+					+		3	3	2.4	54.119	14
O43291;K7EKQ0;K7EM91;O43291-2	Kunitz-type protease inhibitor 2	SPINT2	+	+								+		2	2	8.7	6.0902	7
O43300	Leucine-rich repeat transmembrane neuronal protein 2	LRRTM2	+											3	3	6	5.9884	4
O43399-6;A0A087WYR3;O43399-2;O43399-4;O43399;O43399-3;O43399-5;O43399-7;A0A087WZ51	Tumor protein D54	TPD52L2		+	+		+	+			+			4	4	31.9	20.191	6
O43405;G3V5V4;H0YJW4;G3V4C4;O43405-2	Cochlin	COCH	+	+	+	+	+	+		+	+	+		2	2	4.5	4.8808	21
O43493-2;O43493-5;O43493-3;O43493;O43493-4;O43493-6	Trans-Golgi network integral membrane protein 2	TGOLN2	+	+	+	+	+	+	+	+	+	+	+	10	10	29.1	323.31	93
O43505	Beta-1,4-glucuronyltransferase 1	B4GAT1	+	+	+	+	+	+	+	+	+	+	+	17	17	57.6	323.31	937
O43529;C9JUE4;C9J5X0;B8ZZ48;C9JWY0	Carbohydrate sulfotransferase 10	CHST10	+	+	+		+					+		3	3	9.8	5.059	13
O43707;O43707-2;F5GXS2;O43707-3;H7C144;K7EJH8;K7EP19	Alpha-actinin-4	ACTN4	+	+				+			+			24	10	33.4	68.496	16
O43827	Angiopoietin-related protein 7	ANGPTL7	+											1	1	4.9	17.275	1
O43909;H0YBJ7;E7ET85	Exostosin-like 3	EXTL3	+											2	2	3.3	3.5589	3
O43916	Carbohydrate sulfotransferase 1	CHST1	+											1	1	4.6	106.06	2
O60242	Brain-specific angiogenesis inhibitor 3	BAI3		+								+		2	2	1.4	4.5034	3
O60243;A0A1W2PQ14;O60243-2	Heparan-sulfate 6-O-sulfotransferase 1	HS6ST1	+	+	+		+					+		4	2	8.5	3.0052	10
O60245;O60245-2;H0YAH0	Protocadherin-7	PCDH7	+	+	+	+	+	+	+		+	+	+	9	9	13.8	124.52	36
O60279;H7C2K7	Sushi domain-containing protein 5	SUSD5	+	+	+	+	+	+	+	+		+	+	9	9	14.5	30.672	54
O60462-4;O60462-5;O60462-2;O60462-3;O60462;O60462-6;C9JH98	Neuropilin-2	NRP2	+	+	+	+	+	+	+	+	+	+	+	11	11	15.8	67.5	49
O60568;H7C2V1;H7C0B8;H7C2A8;C9JU11;H7C2S8	Procollagen-lysine,2-oxoglutarate 5-dioxygenase 3	PLOD3	+	+	+	+	+	+		+		+		6	5	10.3	12.266	14
O60662-2;O60662;E9PBE3	Kelch-like protein 41	KLHL41		+				+			+			3	3	6.5	114.6	5
O60664-4;O60664-3;O60664;K7ERZ3;O60664-2;K7ER39;K7EL96	Perilipin-3	PLIN3	+											6	6	28.4	30.779	6
O60749-2;O60749	Sorting nexin-2	SNX2	+											1	1	6.2	3.2019	1
U3KQK0;Q99880;Q99879;Q99877;Q93079;Q5QNW6;P62807;P58876;P57053;O60814;Q5QNW6-2;Q16778;P33778;P23527;P06899;Q8N257;Q96A08	Histone H2B;Histone H2B type 1-L;Histone H2B type 1-M;Histone H2B type 1-N;Histone H2B type 1-H;Histone H2B type 2-F;Histone H2B type 1-C/E/F/G/I;Histone H2B type 1-D;Histone H2B type F-S;Histone H2B type 1-K;Histone H2B type 2-E;Histone H2B type 1-B;Histone H2B type 1-O;Histone H2B type 1-J;Histone H2B type 3-B;Histone H2B type 1-A	HIST1H2BN;HIST1H2BL;HIST1H2BM;HIST1H2BH;HIST2H2BF;HIST1H2BC;HIST1H2BD;H2BFS;HIST1H2BK;HIST2H2BE;HIST1H2BB;HIST1H2BO;HIST1H2BJ;HIST3H2BB;HIST1H2BA	+	+	+	+	+	+		+	+	+	+	8	8	39.8	140.26	116
O60869-2;O60869-3;O60869	Endothelial differentiation-related factor 1	EDF1	+											1	1	10.8	4.5891	1
O60883	Prosaposin receptor GPR37L1	GPR37L1	+	+	+	+	+	+	+	+	+	+	+	2	2	5.6	10.23	62
O60888-3;O60888;O60888-2;C9IZG4;C9IZQ5	Protein CutA	CUTA	+	+	+	+	+	+	+	+	+	+	+	4	4	45.5	219.12	121
O75063	Glycosaminoglycan xylosylkinase	FAM20B	+											1	1	4.6	7.2943	5
O75071	EF-hand calcium-binding domain-containing protein 14	EFCAB14	+	+	+	+		+		+	+	+	+	6	6	14.3	74.209	47
O75083;D6RD66;O75083-3	WD repeat-containing protein 1	WDR1	+	+	+		+							8	8	18.3	117.85	10
O75112-2;O75112-7;O75112;O75112-6;O75112-4;O75112-3;O75112-5;A0A0C4DGG7;A0A096LPD7	LIM domain-binding protein 3	LDB3		+	+		+	+			+			9	9	19	22.357	14
O75116;Q14DU5;E9PF63;D6REE7	Rho-associated protein kinase 2	ROCK2	+											3	3	2.5	3.2512	2
O75132	Zinc finger BED domain-containing protein 4	ZBED4	+	+								+		3	3	4	3.151	7
Q5VTW1;O75173;O75173-2	A disintegrin and metalloproteinase with thrombospondin motifs 4	ADAMTS4	+	+	+	+	+	+		+		+	+	5	5	17.4	218.16	41
O75223;B8ZZK2;M0QZK8;H7BZK5;O75223-3;O75223-2;O75223-4;A0A0B4J1Y4	Gamma-glutamylcyclotransferase	GGCT	+	+	+		+	+		+	+	+	+	7	7	58	35.874	25
O75326;O75326-2;F5GYX3;H3BMF9	Semaphorin-7A	SEMA7A	+	+	+	+	+	+	+	+	+	+	+	21	21	38.4	323.31	318
O75367-2;O75367-3;O75367;D6RCF2;B4DJC3	Core histone macro-H2A.1;Histone H2A	H2AFY	+	+				+			+			5	3	21.4	11.092	14
O75368	SH3 domain-binding glutamic acid-rich-like protein	SH3BGRL	+	+	+	+	+	+		+	+	+	+	7	7	78.9	108.3	50
O75475-3;O75475-2;O75475	PC4 and SFRS1-interacting protein	PSIP1		+				+			+			2	2	11.2	119.48	5
O75487-2;O75487	Glypican-4;Secreted glypican-4	GPC4	+											4	3	8.2	5.927	5
O75493;M0QXK8	Carbonic anhydrase-related protein 11	CA11	+	+	+	+	+	+		+	+	+	+	3	3	11.6	5.4815	26
O75509	Tumor necrosis factor receptor superfamily member 21	TNFRSF21	+	+	+		+					+	+	5	5	7.2	50.387	10
O75556	Mammaglobin-B	SCGB2A1	+											3	3	40	8.5861	4
O75629	Protein CREG1	CREG1	+	+	+		+	+		+	+	+		3	3	19.5	98.56	17
O75636-2;O75636	Ficolin-3	FCN3	+	+	+		+	+	+	+	+	+		5	5	27.1	62.587	44
O75711;D6RD99	Scrapie-responsive protein 1	SCRG1	+	+	+	+	+	+		+	+	+	+	3	3	46.9	64.718	37
O75752;C9J0F8;E7EVS2	UDP-GalNAc:beta-1,3-N-acetylgalactosaminyltransferase 1	B3GALNT1	+	+	+	+	+					+		4	4	18.7	34.369	12
O75781-2;O75781	Paralemmin-1	PALM	+	+				+			+			2	2	7.9	46.644	7
O75874;C9J4N6;C9JJE5;C9JLU6	Isocitrate dehydrogenase [NADP] cytoplasmic	IDH1	+	+	+		+	+			+	+	+	16	15	47.8	59.393	56
O75882-3;O75882-2;O75882	Attractin	ATRN	+	+	+	+	+	+	+	+	+	+	+	16	16	15.9	275.53	210
O75973	C1q-related factor	C1QL1	+											1	1	7	2.8668	3
O75976	Carboxypeptidase D	CPD	+											2	2	3	10.701	5
O76003	Glutaredoxin-3	GLRX3	+	+	+	+	+	+			+			2	2	11.6	46.051	5
O76070	Gamma-synuclein	SNCG	+	+	+		+	+			+	+		5	4	56.7	323.31	28
O94760;B4DYP1;O94760-2	N(G),N(G)-dimethylarginine dimethylaminohydrolase 1	DDAH1	+	+	+	+	+	+		+	+	+	+	10	10	43.9	93.703	69
O94769;O94769-2	Extracellular matrix protein 2	ECM2	+	+	+	+	+	+		+	+	+	+	13	12	28	274.78	99
O94772;O94772-2	Lymphocyte antigen 6H	LY6H	+	+	+	+	+	+		+	+	+	+	3	3	27.1	185.52	238
O94811	Tubulin polymerization-promoting protein	TPPP		+				+			+			1	1	7.3	82.657	3
O94856-6;O94856-13;O94856;O94856-11;O94856-7;O94856-5;O94856-10;O94856-3;O94856-8;O94856-2;H7C073	Neurofascin	NFASC	+	+	+	+	+	+		+	+	+	+	26	0	30.6	323.31	224
O94856-9;H7BY57;O94856-4;O94856-12;D6RBU5;H7C0L6;D6RHX4	Neurofascin	NFASC	+	+								+		25	1	29.6	35.38	15
O94910-2;O94910;K7ESH3	Latrophilin-1	LPHN1	+	+	+		+					+	+	10	10	10.3	47.017	39
O94919	Endonuclease domain-containing 1 protein	ENDOD1	+	+	+	+	+	+		+	+	+	+	12	12	35.2	178.24	122
O94985-2;O94985;Q5SR54	Calsyntenin-1;Soluble Alc-alpha;CTF1-alpha	CLSTN1	+	+	+	+	+	+	+	+	+	+	+	32	31	39.1	323.31	963
O94991;O94991-2;Q9H5Y7	SLIT and NTRK-like protein 5	SLITRK5	+											4	3	4.3	5.0699	4
O95158	Neurexophilin-4	NXPH4	+	+	+	+								2	2	6.5	12.363	4
O95206-2;O95206	Protocadherin-8	PCDH8	+	+								+		5	5	7.6	85.653	9
O95336;M0R1L2;M0R0U3;M0R261	6-phosphogluconolactonase	PGLS	+											5	5	33.3	13.125	6
O95445	Apolipoprotein M	APOM	+	+	+	+	+	+	+	+	+	+	+	3	1	25.5	323.31	78
O95450-2;O95450	A disintegrin and metalloproteinase with thrombospondin motifs 2	ADAMTS2	+	+								+		1	1	4.9	8.276	2
O95497	Pantetheinase	VNN1	+											3	3	13.8	20.741	5
O95747;C9JIG9	Serine/threonine-protein kinase OSR1	OXSR1	+											2	2	5.7	69.597	3
O95750	Fibroblast growth factor 19	FGF19		+				+		+				1	1	10.6	4.323	1
O95817;C9JFK9	BAG family molecular chaperone regulator 3	BAG3		+				+			+			3	3	8.3	5.892	2
O95865;H0Y7N1;A0A140T971;Q5SSV3;Q5SRR8	N(G),N(G)-dimethylarginine dimethylaminohydrolase 2	DDAH2	+	+				+			+			5	5	24.9	10.675	16
O95968	Secretoglobin family 1D member 1	SCGB1D1	+											2	2	12.2	4.1163	2
P00167-2;P00167-3;P00167	Cytochrome b5	CYB5A	+											1	1	21.4	3.9981	0
P00338;P00338-3;P00338-4;P00338-5;P00338-2;F5GXY2;F5GYU2;F5GXH2;F5H5J4;F5H6W8;F5GZQ4;F5H8H6;F5GXC7;F5GWW2;F5GXU1;A0A087WUM2;Q6ZMR3	L-lactate dehydrogenase A chain	LDHA	+	+	+	+	+	+	+	+	+	+	+	16	15	51.8	323.31	199
P00352;Q5SYQ9;Q5SYQ8;Q5SYQ7;F8VP50;P05091	Retinal dehydrogenase 1	ALDH1A1	+	+	+	+	+	+			+	+		20	20	45.7	323.31	83
P00390-2;P00390;P00390-3;P00390-4;P00390-5;E5RI06;H0YC68	Glutathione reductase, mitochondrial	GSR	+	+	+	+	+	+			+	+	+	13	13	46.1	194.33	61
P00441;H7BYH4	Superoxide dismutase [Cu-Zn]	SOD1	+	+	+	+	+	+	+	+	+	+	+	8	8	74	323.31	269
P00450;H7C5N5	Ceruloplasmin	CP	+	+	+	+	+	+	+	+	+	+	+	66	1	77.3	323.31	4787
P00488;Q9NQP5;H0Y796;A6PVK5	Coagulation factor XIII A chain	F13A1	+	+	+	+	+	+			+	+	+	8	8	16.5	169.18	41
P00491;G3V5M2;G3V2H3;G3V393	Purine nucleoside phosphorylase	PNP	+	+	+	+	+	+		+	+	+		15	15	69.9	323.31	131
P00492	Hypoxanthine-guanine phosphoribosyltransferase	HPRT1	+	+	+	+	+	+		+	+	+	+	11	11	69.7	135.15	55
P00505-2;P00505	Aspartate aminotransferase, mitochondrial	GOT2	+	+				+		+	+	+		5	5	14.5	65.781	12
P00558;P07205	Phosphoglycerate kinase 1	PGK1	+	+	+	+	+	+	+	+	+	+	+	20	1	58.3	323.31	244
Q5T9B7;P00568;H0YID2;H0Y4J6;Q9Y6K8-2;Q9Y6K8-3;Q9Y6K8	Adenylate kinase isoenzyme 1	AK1	+	+	+	+	+	+		+	+	+	+	5	5	31	14.885	37
P00734;E9PIT3;C9JV37;CON__P00735	Prothrombin;Activation peptide fragment 1;Activation peptide fragment 2;Thrombin light chain;Thrombin heavy chain	F2	+	+	+	+	+	+	+	+	+	+	+	24	24	48.4	323.31	590
P00738;A0A0C4DGL8;J3QR68;H0Y300;P00738-2;J3QLC9;A0A087WU08;H3BS21;J3KRH2;J3KSV1;J3QQI8;H3BMJ7	Haptoglobin;Haptoglobin alpha chain;Haptoglobin beta chain	HP	+	+	+	+	+	+	+	+	+	+	+	29	14	61.1	323.31	1569
P00739;P00739-2;A0A0A0MRD9;J3KTC3	Haptoglobin-related protein	HPR	+	+	+	+	+	+	+	+	+	+	+	21	6	53.7	318.41	73
P00740-2;P00740	Coagulation factor IX;Coagulation factor IXa light chain;Coagulation factor IXa heavy chain	F9	+	+	+	+	+	+	+	+	+	+	+	6	6	22	73.672	104
P00742;Q5JVE8;B7ZBK1;F8WBM7	Coagulation factor X;Factor X light chain;Factor X heavy chain;Activated factor Xa heavy chain	F10	+	+	+	+	+	+	+	+	+	+	+	8	8	18	111.46	43
P00747;Q5TEH5;A6PVI2;CON__P06868;Q15195;Q02325	Plasminogen;Plasmin heavy chain A;Activation peptide;Angiostatin;Plasmin heavy chain A, short form;Plasmin light chain B	PLG	+	+	+	+	+	+	+	+	+	+	+	27	25	39.9	323.31	605
P00748	Coagulation factor XII;Coagulation factor XIIa heavy chain;Beta-factor XIIa part 1;Coagulation factor XIIa light chain	F12	+	+	+	+	+	+	+	+	+	+	+	11	11	23.9	323.31	201
P00915;E5RHP7;E5RH81;E5RIF9;E5RG43;E5RFE7;E5RFL2;E5RGU8;H0YBE2;E5RII2;E5RJI8;E5RG81;E5RJF6;E5RHS7	Carbonic anhydrase 1	CA1	+	+	+	+	+	+	+	+	+	+	+	16	16	72.8	323.31	936
P00918;E5RID5;E5RK37	Carbonic anhydrase 2	CA2	+	+	+	+	+	+	+	+	+	+	+	13	13	62.3	323.31	239
P01008;Q8TCE1	Antithrombin-III	SERPINC1	+	+	+	+	+	+	+	+	+	+	+	40	33	66.4	323.31	2530
P01009;P01009-2;P01009-3	Alpha-1-antitrypsin;Short peptide from AAT	SERPINA1	+	+	+	+	+	+	+	+	+	+	+	50	3	84.7	323.31	16911
P01011;G3V3A0;G3V595;P01011-2;A0A087WY93;P01011-3	Alpha-1-antichymotrypsin;Alpha-1-antichymotrypsin His-Pro-less	SERPINA3	+	+	+	+	+	+	+	+	+	+	+	31	31	74.7	323.31	6426
P01019	Angiotensinogen;Angiotensin-1;Angiotensin-2;Angiotensin-3;Angiotensin-4;Angiotensin 1-9;Angiotensin 1-7;Angiotensin 1-5;Angiotensin 1-4	AGT	+	+	+	+	+	+	+	+	+	+	+	23	23	62.9	323.31	1594
P01023;F8W7L3;H0YFH1;F5H1E8	Alpha-2-macroglobulin	A2M	+	+	+	+	+	+	+	+	+	+	+	88	71	72	323.31	8204
P01024;M0QYC8;M0QXZ3;M0R0Q9;O95568	Complement C3;Complement C3 beta chain;C3-beta-c;Complement C3 alpha chain;C3a anaphylatoxin;Acylation stimulating protein;Complement C3b alpha chain;Complement C3c alpha chain fragment 1;Complement C3dg fragment;Complement C3g fragment;Complement C3d fragment;Complement C3f fragment;Complement C3c alpha chain fragment 2	C3	+	+	+	+	+	+	+	+	+	+	+	128	112	80.1	323.31	16945
P01031;CON__Q1A7A4	Complement C5;Complement C5 beta chain;Complement C5 alpha chain;C5a anaphylatoxin;Complement C5 alpha chain	C5	+	+	+	+	+	+	+	+	+	+	+	63	63	47.7	323.31	1313
Q5H9A7;P01033;Q5H9B5;Q5H9B4;H0Y789	Metalloproteinase inhibitor 1	TIMP1	+	+	+	+	+	+	+	+	+	+	+	4	4	39.2	178.63	106
P01034	Cystatin-C	CST3	+	+	+	+	+	+	+	+	+	+	+	13	13	67.1	323.31	3671
P01036;P09228	Cystatin-S;Cystatin-SA	CST4;CST2	+	+	+		+							4	2	39	29.428	7
P01040;C9J0E4	Cystatin-A;Cystatin-A, N-terminally processed	CSTA	+	+	+		+	+		+	+			3	3	37.8	4.9718	9
P01042;CON__P01045-1;CON__Q2KJ62;CON__P01044-1	Kininogen-1;Kininogen-1 heavy chain;T-kinin;Bradykinin;Lysyl-bradykinin;Kininogen-1 light chain;Low molecular weight growth-promoting factor	KNG1	+	+	+	+	+	+	+	+	+	+	+	22	5	37.7	323.31	859
P01042-2;P01042-3	Kininogen-1;Kininogen-1 heavy chain;T-kinin;Bradykinin;Lysyl-bradykinin;Kininogen-1 light chain;Low molecular weight growth-promoting factor	KNG1	+	+	+	+	+	+	+	+	+	+	+	20	3	49.6	46.232	84
P01210;E5RFR1	Proenkephalin-A;Synenkephalin;Met-enkephalin;PENK(114-133);PENK(143-183);Met-enkephalin-Arg-Gly-Leu;Leu-enkephalin;PENK(237-258);Met-enkephalin-Arg-Phe	PENK	+	+	+	+	+	+	+	+	+	+	+	9	9	32.6	323.31	280
P01213	Proenkephalin-B;Alpha-neoendorphin;Beta-neoendorphin;Big dynorphin;Dynorphin A(1-17);Dynorphin A(1-13);Dynorphin A(1-8);Leu-enkephalin;Rimorphin;Leumorphin	PDYN	+	+				+		+		+	+	2	2	8.3	3.324	3
P01303	Pro-neuropeptide Y;Neuropeptide Y;C-flanking peptide of NPY	NPY	+	+	+	+	+	+		+	+	+	+	2	2	21.6	51.402	34
P01344;P01344-3;P01344-2	Insulin-like growth factor II;Insulin-like growth factor II;Insulin-like growth factor II Ala-25 Del;Preptin	IGF2	+	+	+		+	+			+	+		3	2	13.3	3.9767	7
P01591;D6RD17;D6RHJ6;C9JA05	Immunoglobulin J chain	IGJ;JCHAIN	+	+	+	+	+	+		+	+	+	+	7	7	43.4	29.057	43
P01594;P01593	Ig kappa chain V-I region AU;Ig kappa chain V-I region AG		+	+	+	+	+	+	+	+	+	+	+	2	2	31.6	229.26	103
P04432;P01597	Ig kappa chain V-I region Daudi;Ig kappa chain V-I region DEE		+	+	+	+	+	+	+	+	+	+	+	3	2	29.1	197.69	71
P01599	Ig kappa chain V-I region Gal		+											4	1	28.2	3.6693	2
P01602	Ig kappa chain V-I region HK102	IGKV1-5	+	+	+	+	+	+	+	+	+	+	+	3	3	24.8	66.319	59
P01619	Ig kappa chain V-III region B6		+	+	+	+	+	+	+	+	+	+	+	4	3	40.5	323.31	341
P01624;A0A0C4DH90;A0A075B6H7;A0A0C4DH55	Ig kappa chain V-III region POM		+	+	+	+	+	+	+	+	+	+	+	3	1	26.1	323.31	154
P01700	Ig lambda chain V-I region HA		+	+	+	+	+	+	+	+	+	+	+	3	1	24.8	73.131	147
P01701	Ig lambda chain V-I region NEW		+	+	+	+		+		+		+	+	2	2	13.7	17.008	14
P01703	Ig lambda chain V-I region NEWM		+	+	+	+	+	+	+	+	+	+	+	3	2	39	323.31	75
P01704	Ig lambda chain V-II region TOG		+	+	+	+	+	+		+	+	+	+	2	1	13.3	65.733	65
P01706	Ig lambda chain V-II region BOH		+	+	+	+	+	+	+	+	+	+	+	2	2	37	323.31	45
P01714	Ig lambda chain V-III region SH		+	+	+	+	+	+	+	+	+	+	+	5	5	36.6	23.642	68
P01715	Ig lambda chain V-IV region Bau		+	+	+	+	+	+	+	+	+	+	+	2	1	18.3	77.397	28
P01717	Ig lambda chain V-IV region Hil		+	+	+	+	+	+	+	+	+	+	+	6	2	36.6	150.89	78
P01721	Ig lambda chain V-VI region AR		+	+	+	+	+	+	+	+	+	+	+	4	4	56.4	323.31	124
P01742	Ig heavy chain V-I region EU		+	+	+	+	+	+		+	+	+		4	1	54.7	4.337	39
P01743	Ig heavy chain V-I region HG3		+	+	+	+	+	+	+	+	+	+	+	4	3	56.4	96.833	57
P01763	Ig heavy chain V-III region WEA		+											4	1	45.3	6.4789	4
P01764	Ig heavy chain V-III region 23	IGHV3-23	+	+	+		+	+		+	+	+		5	1	45.3	225.56	74
P0DP03;P01768	Ig heavy chain V-III region CAM		+											6	0	45.3	7.7724	4
P01780	Ig heavy chain V-III region JON		+	+	+	+	+	+	+	+	+	+	+	5	2	40.2	11.542	92
P01814;A0A0B4J2B6	Ig heavy chain V-II region OU		+	+	+	+	+	+			+	+		3	2	24.4	16.354	35
P01817	Ig heavy chain V-II region MCE		+											2	2	31.1	13.645	2
P01833	Polymeric immunoglobulin receptor;Secretory component	PIGR	+	+	+		+	+	+					13	13	23.7	323.31	42
P01834	Ig kappa chain C region	IGKC	+	+	+	+	+	+	+	+	+	+	+	8	8	84.1	323.31	3038
P01857;A0A0A0MS08;A0A0A0MS07	Ig gamma-1 chain C region	IGHG1	+	+	+	+	+	+	+	+	+	+	+	22	10	70.3	323.31	5798
P01859;A0A286YEY4	Ig gamma-2 chain C region	IGHG2	+	+	+	+	+	+	+	+	+	+	+	18	7	62	323.31	1183
P01860;A0A286YES1	Ig gamma-3 chain C region	IGHG3	+	+	+	+	+	+	+	+	+	+	+	20	6	59.7	323.31	510
P01871;A0A1B0GUU9;P01871-2	Ig mu chain C region	IGHM	+	+	+	+	+	+	+	+	+	+	+	26	26	65.6	323.31	774
P02008	Hemoglobin subunit zeta	HBZ	+	+	+		+	+			+	+		7	6	58.5	91.991	23
P02042;E9PFT6;E9PEW8;C9JRG0	Hemoglobin subunit delta	HBD	+	+	+	+	+	+	+	+	+	+	+	19	11	94.6	323.31	525
P02452;CON__Q862S4;I3L3H7	Collagen alpha-1(I) chain	COL1A1	+	+	+	+	+	+	+	+	+	+	+	26	25	22	323.31	341
P02458;P02458-1	Collagen alpha-1(II) chain;Collagen alpha-1(II) chain;Chondrocalcin	COL2A1	+	+	+	+	+							2	1	1.8	7.9746	3
P02461;P02461-2	Collagen alpha-1(III) chain	COL3A1	+	+	+	+	+	+	+	+	+	+	+	11	7	7.7	214.47	135
P02462-2;P02462	Collagen alpha-1(IV) chain;Arresten	COL4A1	+	+				+			+			2	2	3.5	43.259	5
P02545-2;P02545-6;P02545-3;P02545;Q3BDU5;Q5TCI8;P02545-5;P02545-4;H0YAB0;A0A0C4DGC5	Prelamin-A/C;Lamin-A/C	LMNA	+	+	+		+	+			+			15	14	26.4	45.013	31
P02549;P02549-2;V9GY79	Spectrin alpha chain, erythrocytic 1	SPTA1	+	+	+	+	+	+			+	+	+	88	88	49.6	323.31	304
P02647;F8W696	Apolipoprotein A-I;Proapolipoprotein A-I;Truncated apolipoprotein A-I	APOA1	+	+	+	+	+	+	+	+	+	+	+	45	44	87.3	323.31	3074
P02649;H0Y7L5;E9PEV4;E7ERP7;CON__Q03247	Apolipoprotein E	APOE	+	+	+	+	+	+	+	+	+	+	+	45	45	89.6	323.31	2245
V9GYM3;P02652;V9GYE3;V9GYG9;V9GYC1;V9GYS1	Apolipoprotein A-II;Proapolipoprotein A-II;Truncated apolipoprotein A-II	APOA2	+	+	+	+	+	+	+	+	+	+	+	9	9	51.9	323.31	536
P02671;P02671-2;A0A087WUA0;CON__P02672	Fibrinogen alpha chain;Fibrinopeptide A;Fibrinogen alpha chain	FGA	+	+	+	+	+	+	+	+	+	+	+	57	57	62.7	323.31	3635
P02675;D6REL8	Fibrinogen beta chain;Fibrinopeptide B;Fibrinogen beta chain	FGB	+	+	+	+	+	+	+	+	+	+	+	33	28	63.3	323.31	3039
P02679-2;P02679;C9JEU5;C9JC84	Fibrinogen gamma chain	FGG	+	+	+	+	+	+	+	+	+	+	+	31	22	81.2	323.31	2711
P02730;P02730-2;A0A0A0MS98	Band 3 anion transport protein	SLC4A1	+	+	+	+	+	+			+	+	+	27	27	43.2	323.31	127
P02741;Q5VVP7;P02741-2;C9JRE9	C-reactive protein;C-reactive protein(1-205)	CRP	+	+	+	+	+	+			+	+	+	6	6	24.6	38.502	62
P02743	Serum amyloid P-component;Serum amyloid P-component(1-203)	APCS	+	+	+	+	+	+	+	+	+	+	+	7	7	35.4	55.439	164
P02745;X6RLJ0	Complement C1q subcomponent subunit A	C1QA	+	+	+	+	+	+	+	+	+	+	+	6	6	28.6	41.819	92
P02747	Complement C1q subcomponent subunit C	C1QC	+	+	+	+	+	+	+	+	+	+	+	6	6	36.3	323.31	228
P02748;REV__Q4AC99	Complement component C9;Complement component C9a;Complement component C9b	C9	+	+	+	+	+	+	+	+	+	+	+	19	14	41.1	323.31	648
P02749;J3QRN2;J3KS17;J3QLI0;CON__P17690	Beta-2-glycoprotein 1	APOH	+	+	+	+	+	+	+	+	+	+	+	13	13	40.9	318.29	356
P02750;REV__A0A0C4DFX2;REV__Q5TBA9;REV__A0A286YFA9	Leucine-rich alpha-2-glycoprotein	LRG1	+	+	+	+	+	+	+	+	+	+	+	16	16	60.8	323.31	734
P02751;P02751-8;P02751-3;P02751-17;P02751-14;P02751-9;P02751-6;P02751-4;P02751-12;H0Y7Z1;P02751-16;P02751-2;H0Y4K8	Fibronectin;Anastellin;Ugl-Y1;Ugl-Y2;Ugl-Y3	FN1	+	+	+	+	+	+	+	+	+	+	+	94	0	50.3	323.31	4206
P02751-15;P02751-7;P02751-11	Fibronectin;Anastellin;Ugl-Y1;Ugl-Y2;Ugl-Y3	FN1	+	+	+	+	+	+			+	+	+	94	0	49	59.916	38
P02751-5	Fibronectin;Anastellin;Ugl-Y1;Ugl-Y2;Ugl-Y3	FN1	+	+	+	+	+	+			+			89	0	50	23.141	18
Q5VY30;P02753	Retinol-binding protein 4;Plasma retinol-binding protein(1-182);Plasma retinol-binding protein(1-181);Plasma retinol-binding protein(1-179);Plasma retinol-binding protein(1-176)	RBP4	+	+	+	+	+	+	+	+	+	+	+	11	11	75.9	323.31	1151
P02760;S4R3Y4;S4R471	Protein AMBP;Alpha-1-microglobulin;Inter-alpha-trypsin inhibitor light chain;Trypstatin	AMBP	+	+	+	+	+	+	+	+	+	+	+	9	9	35.5	275.38	353
P02763	Alpha-1-acid glycoprotein 1	ORM1	+	+	+	+	+	+	+	+	+	+	+	13	8	51.2	323.31	1995
P02765;C9JV77;CON__P12763	Alpha-2-HS-glycoprotein;Alpha-2-HS-glycoprotein chain A;Alpha-2-HS-glycoprotein chain B	AHSG	+	+	+	+	+	+	+	+	+	+	+	12	12	55.6	323.31	714
P02766;A0A087WT59;A0A087WV45	Transthyretin	TTR	+	+	+	+	+	+	+	+	+	+	+	21	21	80.3	323.31	13998
P02768-2	Serum albumin	ALB		+				+			+			67	1	90.6	2.8295	1
P02775	Platelet basic protein;Connective tissue-activating peptide III;TC-2;Connective tissue-activating peptide III(1-81);Beta-thromboglobulin;Neutrophil-activating peptide 2(74);Neutrophil-activating peptide 2(73);Neutrophil-activating peptide 2;TC-1;Neutrophil-activating peptide 2(1-66);Neutrophil-activating peptide 2(1-63)	PPBP	+	+	+		+	+	+	+	+			3	3	24.2	5.6785	6
P02787;H7C5E8;C9JVG0;F8WCI6;C9JB55;F8WEK9;CON__Q2HJF0;F8WC57	Serotransferrin	TF	+	+	+	+	+	+	+	+	+	+	+	79	75	75.5	323.31	13956
P02790;Q9BS19;CON__Q3SZV7	Hemopexin	HPX	+	+	+	+	+	+	+	+	+	+	+	30	30	65.6	323.31	2521
P02792	Ferritin light chain	FTL	+	+	+	+	+	+	+	+	+	+	+	8	8	53.7	323.31	234
P02794;G3V192;G3V1D1;E9PRK8;E9PKY7;E9PPQ4;E9PQR3;E9PKM5;E9PK45	Ferritin heavy chain;Ferritin heavy chain, N-terminally processed;Ferritin	FTH1	+	+	+	+	+	+	+	+	+	+	+	11	11	81.4	323.31	195
P03950	Angiogenin	ANG	+	+	+		+	+		+	+	+		5	5	23.1	29.327	12
X6R3B1;P03951-2;P03951	Coagulation factor XI;Coagulation factor XIa heavy chain;Coagulation factor XIa light chain	F11	+	+	+		+	+			+			1	1	11.9	8.0389	8
P04003;A6PVY5;F2Z2V7;CON__Q28065	C4b-binding protein alpha chain	C4BPA	+	+	+	+	+	+	+	+	+	+	+	16	16	25.8	223.39	217
P04004;CON__Q3ZBS7;H0YJW9;F5GX75	Vitronectin;Vitronectin V65 subunit;Vitronectin V10 subunit;Somatomedin-B	VTN	+	+	+	+	+	+	+	+	+	+	+	22	22	51.9	323.31	711
P04040	Catalase	CAT	+	+	+	+	+	+	+	+	+	+	+	31	31	68.5	323.31	484
P04066	Tissue alpha-L-fucosidase	FUCA1	+	+	+		+	+		+	+	+	+	10	10	32.2	28.534	49
P04075;P04075-2;J3KPS3;H3BQN4;H3BPS8;H3BUH7;H3BR04;H3BMQ8;H3BR68;H3BU78;A0A087WXX2;P05062	Fructose-bisphosphate aldolase A;Fructose-bisphosphate aldolase	ALDOA	+	+	+	+	+	+	+	+	+	+	+	23	18	68.1	323.31	422
P04080;A0A1W2PS52;A0A1W2PQG6	Cystatin-B	CSTB	+	+	+	+	+	+	+	+	+	+	+	5	5	79.6	140.93	45
P04083;Q5T3N1;Q5T3N0	Annexin A1;Annexin	ANXA1	+	+	+		+	+		+	+	+		10	10	41.3	323.31	54
P04114;A8MUN2;CON__ENSEMBL:ENSBTAP00000032840	Apolipoprotein B-100;Apolipoprotein B-48	APOB	+	+	+	+	+	+	+	+	+	+	+	152	152	44.1	323.31	1247
P04179;P04179-4;P04179-2;F5H4R2;F5GYZ5;P04179-3;F5H3C5;G8JLJ2;G5E9P6;F5GXZ9	Superoxide dismutase [Mn], mitochondrial	SOD2	+	+	+	+	+	+		+	+	+	+	7	7	55.9	159.6	70
P04180;J3QSE5;J3QKT0;I3L1Q6;I3L0J6	Phosphatidylcholine-sterol acyltransferase	LCAT	+	+	+	+	+	+		+	+	+	+	8	8	33	85.969	87
P04196	Histidine-rich glycoprotein	HRG	+	+	+	+	+	+	+	+	+	+	+	19	19	43.6	323.31	852
P04211	Ig lambda chain V region 4A		+	+	+	+	+	+		+	+	+	+	3	1	21.4	7.5917	43
P04217;M0R009;CON__Q2KJF1	Alpha-1B-glycoprotein	A1BG	+	+	+	+	+	+	+	+	+	+	+	17	5	57.2	323.31	1532
P04217-2	Alpha-1B-glycoprotein	A1BG	+	+	+		+	+	+	+	+	+		14	2	60.9	3.6403	8
P04233-2;P04233;H0YBZ2	HLA class II histocompatibility antigen gamma chain	CD74	+											3	3	14.2	7.4935	3
P04271;A8MRB1	Protein S100-B	S100B	+	+	+	+	+	+		+	+	+	+	3	3	40.2	323.31	90
P04275	von Willebrand factor;von Willebrand antigen 2	VWF	+	+	+	+	+	+			+	+		24	24	11.7	308.33	83
P04406;P04406-2;E7EUT5;O14556	Glyceraldehyde-3-phosphate dehydrogenase	GAPDH	+	+	+	+	+	+	+	+	+	+	+	16	16	71	323.31	375
P04430	Ig kappa chain V-I region BAN		+	+	+	+	+	+	+	+	+	+		3	3	29.1	46.664	20
Q5T085;P04746-2;P19961-2;P19961;P04746;P04745;C9J2Z5;Q5T084;H7BZQ8;C9JWK7;CON__Q3MHH8	Alpha-amylase;Pancreatic alpha-amylase;Alpha-amylase 2B;Alpha-amylase 1	AMY1B;AMY2A;AMY2B;AMY1A	+											3	3	15	7.9733	12
P04792;F8WE04;C9J3N8	Heat shock protein beta-1	HSPB1	+	+	+		+	+			+			4	4	24.4	56.428	13
Q13429;P05019-3;P05019-2;P05019-4;P05019	Insulin-like growth factor I	IGF-I;IGF1	+										+	1	1	10.8	4.2465	3
V9GYR2;P05026-2;P05026	Sodium/potassium-transporting ATPase subunit beta-1	ATP1B1	+											2	2	19.2	3.4182	0
P05060;A0A0A0MT66	Secretogranin-1;PE-11;GAWK peptide;CCB peptide	CHGB	+	+	+	+	+	+	+	+	+	+	+	46	46	60.6	323.31	2031
P05067-11;P05067-8;P05067;A0A0A0MRG2;P05067-4;P05067-6;E9PG40;P05067-7;P05067-9;P05067-10;P05067-3;P05067-5;H7C0V9;P05067-2;H7C2L2	Amyloid beta A4 protein;N-APP;Soluble APP-alpha;Soluble APP-beta;C99;Beta-amyloid protein 42;Beta-amyloid protein 40;C83;P3(42);P3(40);C80;Gamma-secretase C-terminal fragment 59;Gamma-secretase C-terminal fragment 57;Gamma-secretase C-terminal fragment 50;C31	APP	+	+	+	+	+	+	+	+	+	+	+	27	25	37.3	323.31	1195
P05089;P05089-2;P05089-3	Arginase-1	ARG1	+											3	3	9.6	3.201	1
P05109	Protein S100-A8;Protein S100-A8, N-terminally processed	S100A8	+	+	+	+	+	+	+	+	+	+	+	10	10	83.9	279.67	336
P05121-2;P05121	Plasminogen activator inhibitor 1	SERPINE1	+	+	+		+	+		+	+	+		10	10	33.1	102.46	49
P05154;G3V5Q9;G3V2M1;G3V264;G3V482;G3V265;G3V5I3;G3V4B4;G3V3F5	Plasma serine protease inhibitor	SERPINA5	+	+	+	+	+	+	+	+	+	+	+	10	10	27.3	71.555	187
P05155-2;P05155;P05155-3;E9PGN7;H9KV48;H0YCA1;CON__P50448	Plasma protease C1 inhibitor	SERPING1	+	+	+	+	+	+	+	+	+	+	+	20	20	45.8	323.31	1101
P05160	Coagulation factor XIII B chain	F13B	+	+	+	+	+	+		+	+	+	+	6	6	10.9	16.401	47
P05164-2;P05164;P05164-3;J3QSF7;P11678	Myeloperoxidase;Myeloperoxidase;89 kDa myeloperoxidase;84 kDa myeloperoxidase;Myeloperoxidase light chain;Myeloperoxidase heavy chain	MPO	+	+	+		+	+			+	+	+	19	19	40.5	323.31	132
P05204	Non-histone chromosomal protein HMG-17	HMGN2	+	+	+		+	+			+	+		1	1	13.3	12.794	15
P05362;E7ESS4;K7EKL8	Intercellular adhesion molecule 1	ICAM1	+	+				+	+					4	4	9.6	4.1194	4
P05387;H0YDD8	60S acidic ribosomal protein P2	RPLP2	+	+				+			+			3	3	59.1	28.68	7
P05408-2;P05408;C9J650;C9JNY7;H7C4X7	Neuroendocrine protein 7B2;N-terminal peptide;C-terminal peptide	SCG5	+	+	+	+	+	+	+	+	+	+	+	8	8	43.6	323.31	210
S4R371;P05413;S4R3A2	Fatty acid-binding protein, heart	FABP3	+	+	+		+	+		+	+	+		4	4	31.1	48.033	52
P05534;P30447	HLA class I histocompatibility antigen, A-24 alpha chain;HLA class I histocompatibility antigen, A-23 alpha chain	HLA-A	+	+	+		+	+	+	+	+	+	+	9	2	31.5	274.9	44
P05543;CON__Q9TT36	Thyroxine-binding globulin	SERPINA7	+	+	+	+	+	+	+	+	+	+	+	16	16	43.9	323.31	487
P05546;CON__ENSEMBL:ENSBTAP00000018574	Heparin cofactor 2	SERPIND1	+	+	+	+	+	+	+	+	+	+	+	27	27	68.9	323.31	1154
P05937;P05937-2;E5RIZ8;E5RG14	Calbindin	CALB1	+	+	+		+	+		+	+	+	+	11	10	61.7	323.31	77
P05976-2;P05976	Myosin light chain 1/3, skeletal muscle isoform	MYL1	+	+	+		+	+			+			7	6	54.7	12.315	12
P05997;A0A087WYX9	Collagen alpha-2(V) chain	COL5A2	+	+	+		+					+		6	6	5.9	12.685	16
P06276;F8WF14;F8WEX7;H0Y885;H7C4Y0	Cholinesterase;Carboxylic ester hydrolase	BCHE	+	+	+	+	+	+	+	+	+	+	+	10	10	25.6	41.766	90
P06280;V9GYN5	Alpha-galactosidase A	GLA		+	+		+							3	3	7.9	5.7381	3
P06307	Cholecystokinin;Cholecystokinin-58;Cholecystokinin-58 desnonopeptide;Cholecystokinin-39;Cholecystokinin-33;Cholecystokinin-25;Cholecystokinin-18;Cholecystokinin-12;Cholecystokinin-8;Cholecystokinin-7;Cholecystokinin-5	CCK	+	+	+	+		+		+		+	+	2	2	16.5	5.0975	20
P06310;A0A075B6S6	Ig kappa chain V-II region RPMI 6410	IGKV2D-30	+	+	+	+	+	+	+	+	+	+	+	4	3	38.3	323.31	82
P06312	Ig kappa chain V-IV region	IGKV4-1	+	+	+	+	+	+	+	+	+	+	+	5	5	35.5	143.94	193
P06331	Ig heavy chain V-II region ARH-77		+	+	+	+	+	+	+	+	+	+	+	5	1	43.9	168.46	52
P06396;A0A0A0MS51;A0A0A0MT01;P06396-4;P06396-3;A0A0U1RQL8;Q5T0H8;REV__H0YJM7;REV__Q6TDU7-4;REV__Q6TDU7-2;REV__Q6TDU7-3;REV__Q6TDU7;REV__F8W8F9	Gelsolin	GSN	+	+	+	+	+	+	+	+	+	+	+	47	3	72.9	323.31	2934
P06396-2;Q5T0I0	Gelsolin	GSN	+	+	+	+	+	+	+	+	+	+	+	46	2	75.4	5.1645	40
P06576;F8W079;H0YH81;F8W0P7	ATP synthase subunit beta, mitochondrial;ATP synthase subunit beta	ATP5B	+	+	+		+	+			+	+		3	3	8.3	151.06	15
P06681;A0A0G2JL69;P06681-3;B4DQI1;A0A0G2JIE7;H0Y3H6;P06681-2;E9PDZ0;A0A0G2JK28;H0Y868;Q8N6L6;A0A0G2JI59;C9JYQ5;A2ABG0	Complement C2;Complement C2b fragment;Complement C2a fragment	C2	+	+	+	+	+	+	+	+	+	+	+	25	7	38.8	282.26	175
P06702	Protein S100-A9	S100A9	+	+	+	+	+	+	+	+	+	+	+	10	10	86	323.31	495
R4GN98;P06703	Protein S100;Protein S100-A6	S100A6	+	+	+	+	+	+			+	+	+	2	2	29.4	82.913	14
P06727	Apolipoprotein A-IV	APOA4	+	+	+	+	+	+	+	+	+	+	+	40	38	85.9	323.31	1339
P06732	Creatine kinase M-type;Creatine kinase M-type, N-terminally processed	CKM	+	+	+		+	+			+			19	18	60.6	323.31	55
P06733;P06733-2;K7EM90	Alpha-enolase	ENO1	+	+	+	+	+	+	+	+	+	+	+	21	18	63.6	323.31	344
P06748-2;P06748;P06748-3;E5RGW4;E5RI98	Nucleophosmin	NPM1	+	+				+	+		+			4	4	25.3	47.954	17
P06753	Tropomyosin alpha-3 chain	TPM3	+	+	+		+	+		+	+	+	+	13	0	38.6	34.427	67
P06753-5;A0A087WWU8;P06753-4;P06753-2;Q5HYB6;P06753-3;Q5VU61;P06753-7;D6R904;D6RFM2	Tropomyosin alpha-3 chain	TPM3;DKFZp686J1372	+	+	+		+	+		+	+	+		12	0	40.7	141.41	40
P06858	Lipoprotein lipase	LPL	+	+	+		+	+			+	+		3	3	9.7	7.9697	7
P07093-2;P07093-3;P07093;C9JN98;C9K031	Glia-derived nexin	SERPINE2	+	+	+	+	+	+	+	+	+	+	+	14	14	43.3	323.31	190
P07108;B8ZWD1;A0A0A0MTI5;P07108-3;P07108-2;P07108-6;P07108-4;P07108-5	Acyl-CoA-binding protein	DBI	+	+	+	+	+	+	+	+	+	+	+	6	6	66.7	145.97	108
P07195;A8MW50;C9J7H8;F5H793	L-lactate dehydrogenase B chain;L-lactate dehydrogenase	LDHB	+	+	+	+	+	+	+	+	+	+	+	17	16	59	323.31	391
P07196;A0A0S2Z436;A0A087X0W2	Neurofilament light polypeptide	NEFL	+	+	+	+	+	+	+	+	+	+	+	22	20	35.7	323.31	79
P07225;G5E9F8;H7BXT0;CON__P07224	Vitamin K-dependent protein S	PROS1	+	+	+	+	+	+	+	+	+	+	+	18	18	30.5	323.31	582
P07237;H7BZ94;I3L398;I3L312;H0Y3Z3;I3L4M2;I3NI03;I3L3P5;I3L3U6;I3L0S0	Protein disulfide-isomerase	P4HB	+	+	+		+	+			+	+	+	11	11	29.9	175.57	49
P07320	Gamma-crystallin D	CRYGD	+											1	1	13.2	50.265	1
P07355;P07355-2;H0YMD0;H0YMU9;H0YN42;H0YMM1;H0YKS4;A6NMY6;H0YKZ7;H0YLV6;H0YMT9;H0YKX9;H0YMW4;H0YM50;H0YKL9;H0YKV8;H0YNP5;H0YMD9;H0YNB8;H0YKN4;H0YN28;H0YL33;H0YLE2;H0YN52;H0YNA0	Annexin A2;Annexin;Putative annexin A2-like protein	ANXA2;ANXA2P2	+	+	+		+	+			+			11	11	42.8	105.34	30
P07357	Complement component C8 alpha chain	C8A	+	+	+	+	+	+	+	+	+	+	+	11	11	26.7	323.31	254
P07360;Q5SQ08	Complement component C8 gamma chain	C8G	+	+	+	+	+	+	+	+	+	+	+	7	7	52.5	323.31	200
P07384;E9PL37;E9PLX0;E9PJJ3;E9PLC9;E9PMC6;E9PJA6;E9PSA6;E9PQB3;E9PRM1	Calpain-1 catalytic subunit	CAPN1	+	+				+			+			4	4	6.6	22.092	4
Q5JP53;P07437;Q5ST81;Q9BVA1;Q13885;G3V2A3;G3V5W4;G3V2R8;G3V3R4;G3V2N6	Tubulin beta chain;Tubulin beta-2B chain;Tubulin beta-2A chain	TUBB;TUBB2B;TUBB2A	+	+	+		+	+		+	+	+	+	12	3	39.9	323.31	74
P07451;E5RHI4	Carbonic anhydrase 3	CA3	+	+	+		+	+			+	+		12	12	70	323.31	71
P07492-2;H0Y5C5;P07492-3;P07492	Gastrin-releasing peptide;Neuromedin-C	GRP	+	+	+		+					+		4	4	29.7	31.061	18
P07585;P07585-2;F8VXZ8;F8VUF6;F8VWU0;P07585-3;H0YIH3;F8VNV6;H0YI87;F8VX58;P07585-4	Decorin	DCN	+	+	+	+	+	+	+		+	+	+	8	7	29	64.617	58
P07602;C9JIZ6;P07602-2;Q5BJH1	Prosaposin;Saposin-A;Saposin-B-Val;Saposin-B;Saposin-C;Saposin-D	PSAP	+	+	+	+	+	+	+	+	+	+	+	13	1	30	255.82	246
P07602-3;A0A0J9YXB8	Prosaposin;Saposin-A;Saposin-B-Val;Saposin-B;Saposin-C;Saposin-D	PSAP	+											13	1	30.4	18.908	2
P07686;Q5URX0;H0YA83;H0Y9B6	Beta-hexosaminidase subunit beta;Beta-hexosaminidase subunit beta chain B;Beta-hexosaminidase subunit beta chain A	HEXB	+	+	+	+	+	+		+	+	+	+	10	10	24.3	100.26	73
P07711;Q5T8F0;Q5QP40;Q5NE16;P43235;O60911	Cathepsin L1;Cathepsin L1 heavy chain;Cathepsin L1 light chain	CTSL	+	+	+	+	+	+		+	+	+	+	8	8	25.8	114.24	85
P07737;K7EJ44;CON__P02584;I3L3D5	Profilin-1	PFN1	+	+	+	+	+	+	+	+	+	+	+	10	10	87.9	152.56	250
P07738;C9JH23	Bisphosphoglycerate mutase	BPGM	+	+	+	+	+	+		+	+	+		15	15	75.7	323.31	167
P07858;E9PR54;E9PJ67;E9PCB3;E9PKQ7;E9PNL5;E9PHZ5;E9PLY3;E9PSG5;E9PQM1;E9PS78;R4GMQ5;E9PIS1;E9PL32;E9PKX0	Cathepsin B;Cathepsin B light chain;Cathepsin B heavy chain	CTSB	+	+	+	+	+	+	+	+	+	+	+	15	15	41.6	323.31	329
P07900;P07900-2;G3V2J8;Q14568;Q58FG0;Q58FF6	Heat shock protein HSP 90-alpha	HSP90AA1	+	+	+		+	+	+	+	+	+	+	24	17	40.6	323.31	212
P07954-2;P07954	Fumarate hydratase, mitochondrial	FH	+											4	4	14.6	52.435	5
P07998;G3V357	Ribonuclease pancreatic	RNASE1	+	+	+	+	+	+		+	+	+	+	5	5	55.1	323.31	416
P08185;G3V350;G3V4V7	Corticosteroid-binding globulin	SERPINA6	+	+	+	+	+	+	+	+	+	+	+	12	12	45.2	323.31	394
P08238;Q58FF7	Heat shock protein HSP 90-beta	HSP90AB1	+	+	+		+	+			+	+	+	23	13	42.1	323.31	54
P08246	Neutrophil elastase	ELANE	+	+	+		+	+			+	+		2	2	6.4	3.5133	6
P08253;P08253-2;P08253-3;H3BR66;H3BV48;H3BS34	72 kDa type IV collagenase;PEX	MMP2	+	+	+	+	+	+	+	+	+	+	+	19	19	43.2	323.31	415
P08254;F5GYX7;P09238	Stromelysin-1;Stromelysin-2	MMP3;MMP10	+	+				+			+	+	+	2	2	7.8	5.4515	7
P08294;M0R1V4	Extracellular superoxide dismutase [Cu-Zn]	SOD3	+	+	+	+	+	+	+	+	+	+	+	9	9	53.8	323.31	630
P08311	Cathepsin G	CTSG	+	+	+		+	+			+	+		4	4	12.9	14.975	14
P08476	Inhibin beta A chain	INHBA	+	+								+		1	1	5.4	2.7804	3
P08493;P08493-2	Matrix Gla protein	MGP	+	+	+	+		+	+			+		3	3	20.4	5.9305	8
P08567	Pleckstrin	PLEK	+	+	+		+	+			+	+		3	3	18.3	57.575	22
P08571;D6RFL4;E7EVL5	Monocyte differentiation antigen CD14;Monocyte differentiation antigen CD14, urinary form;Monocyte differentiation antigen CD14, membrane-bound form	CD14	+	+	+	+	+	+	+	+	+	+	+	17	17	46.1	323.31	523
P08572	Collagen alpha-2(IV) chain;Canstatin	COL4A2	+	+	+		+	+			+			5	5	5.4	28.594	16
P08581;P08581-2;P08581-3;H7C174	Hepatocyte growth factor receptor	MET	+	+				+	+					10	10	8.2	49.008	19
P08582	Melanotransferrin	MFI2	+											1	1	1.4	3.3995	1
P08590;E9PGV7	Myosin light chain 3	MYL3		+	+		+	+			+			4	4	26.2	16.094	8
P08603;A0A0D9SG88;P08603-2;Q5TFM2	Complement factor H	CFH	+	+	+	+	+	+	+	+	+	+	+	44	39	38.5	323.31	1211
P08670;B0YJC4;B0YJC5;A0A1B0GTT5;H7C5W5;P41219;P41219-2;A0A1B0GVG8;F8W835	Vimentin	VIM	+	+	+	+	+	+	+	+	+	+	+	36	28	66.7	323.31	389
P08697;P08697-2;A0A0G2JPA8;C9JMH6;A0A0J9YY65;CON__P28800	Alpha-2-antiplasmin	SERPINF2	+	+	+	+	+	+	+	+	+	+	+	23	15	64	323.31	830
P08758;D6RBL5;D6RBE9;E9PHT9	Annexin A5;Annexin	ANXA5	+	+	+		+	+	+	+	+	+		9	9	33.8	66.07	48
P08949-2;P08949	Neuromedin-B;Neuromedin-B-32;Neuromedin-B	NMB	+	+	+	+	+					+		3	3	31.2	109.96	20
P09104;P09104-2;F5H0C8;F5H1C3;U3KQP4	Gamma-enolase;Enolase	ENO2	+	+	+	+	+	+	+	+	+	+	+	17	13	62.2	320.99	130
P09105	Hemoglobin subunit theta-1	HBQ1	+											2	2	17.6	4.6937	1
P09211;A8MX94;A0A087X2E9;A0A087X243	Glutathione S-transferase P	GSTP1	+	+	+	+	+	+		+	+	+	+	10	10	62.4	323.31	151
P09237	Matrilysin	MMP7	+											4	4	18	5.8468	4
P09382;F8WEI7	Galectin-1	LGALS1	+	+	+		+	+	+		+	+	+	6	6	48.1	57.734	40
P09417;P09417-2;H0Y8F7;B7Z415;D6RGG7	Dihydropteridine reductase	QDPR		+	+		+	+			+	+		3	3	20.9	36.04	15
Q5T7C4;P09429;B2RPK0	High mobility group protein B1	HMGB1		+				+			+			4	4	28.5	45.618	4
P09467;Q5VZC3	Fructose-1,6-bisphosphatase 1	FBP1	+											3	3	11.8	7.9414	3
P09486;F5GY03;E5RK62	SPARC	SPARC	+	+	+	+	+	+	+	+	+	+	+	14	14	50.8	323.31	481
P09525-2;Q6P452;P09525	Annexin A4;Annexin	ANXA4		+	+		+							4	4	19.4	5.0453	4
P09601;B1AHA8	Heme oxygenase 1	HMOX1	+											7	7	39.2	155.65	15
P09603;E9PJA2;P09603-2;P09603-3;E9PKP4;H7BY18;E9PQ08	Macrophage colony-stimulating factor 1;Processed macrophage colony-stimulating factor 1	CSF1	+	+	+	+	+	+	+	+	+	+	+	9	9	21.7	157.82	100
P09619;P09619-2;E5RJ14;E5RH16	Platelet-derived growth factor receptor beta	PDGFRB	+	+	+		+							4	4	4.7	44.622	4
P09871;F8WCZ6;H0Y5D1;F5H7T4	Complement C1s subcomponent;Complement C1s subcomponent heavy chain;Complement C1s subcomponent light chain	C1S	+											20	1	36.3	3.3288	7
P09960-4;P09960;P09960-3;P09960-2	Leukotriene A-4 hydrolase	LTA4H	+	+				+			+	+		11	11	27.8	284.43	33
P09972;A8MVZ9;J3KSV6;J3QKP5;C9J8F3;J3QKK1	Fructose-bisphosphate aldolase C;Fructose-bisphosphate aldolase	ALDOC	+	+	+	+	+	+		+	+	+	+	20	9	59.9	323.31	182
P0C0L4;P0C0L4-2	Complement C4-A;Complement C4 beta chain;Complement C4-A alpha chain;C4a anaphylatoxin;C4b-A;C4d-A;Complement C4 gamma chain	C4A	+	+	+	+	+	+	+	+	+	+	+	106	1	68.7	174.9	193
P0C0L5;F5GXS0	Complement C4-B;Complement C4 beta chain;Complement C4-B alpha chain;C4a anaphylatoxin;C4b-B;C4d-B;Complement C4 gamma chain	C4B	+	+	+	+	+	+	+	+	+	+	+	107	1	68.7	323.31	7375
P0DJI8;E9PQD6	Serum amyloid A-1 protein;Amyloid protein A;Serum amyloid protein A(2-104);Serum amyloid protein A(3-104);Serum amyloid protein A(2-103);Serum amyloid protein A(2-102);Serum amyloid protein A(4-101);Serum amyloid A protein	SAA1	+	+	+	+	+	+	+	+	+	+	+	13	7	76.2	323.31	232
P0DJI9	Serum amyloid A-2 protein	SAA2	+	+	+	+	+	+	+		+	+		9	3	63.9	9.8005	34
P0DMQ5	Putative transmembrane protein INAFM2	INAFM2	+											2	2	13.1	3.7319	6
P0DOY2;P0DOY3;P0CF74			+	+	+	+	+	+	+	+	+	+	+	9	3	96.2	323.31	1079
P0DP01			+	+	+	+	+	+		+	+	+	+	4	3	56.4	141.76	77
P0DP02;P01772	Ig heavy chain V-III region KOL		+	+	+	+	+	+		+	+	+	+	6	0	45.3	17.43	47
P0DP04			+	+	+	+	+	+	+	+	+	+	+	5	0	61	140.13	239
P0DP08			+	+	+	+	+	+	+	+	+	+	+	5	1	46.2	319.48	106
P10109	Adrenodoxin, mitochondrial	FDX1	+											1	1	11.4	10.646	1
P10153	Non-secretory ribonuclease	RNASE2	+	+	+	+	+	+		+	+	+	+	2	2	9.3	15.465	60
P10253;I3L2V9	Lysosomal alpha-glucosidase;76 kDa lysosomal alpha-glucosidase;70 kDa lysosomal alpha-glucosidase	GAA	+	+	+	+	+	+		+	+	+	+	7	7	11.2	15.533	41
P10319;P18465;A0A140T9S9;A0A140T9G0;A0A140T9H3;A0A140T9A9	HLA class I histocompatibility antigen, B-58 alpha chain;HLA class I histocompatibility antigen, B-57 alpha chain	HLA-B	+	+	+		+							7	0	23.8	43.084	6
P16403;P10412;P16402;P22492;Q02539	Histone H1.2;Histone H1.4;Histone H1.3;Histone H1t;Histone H1.1	HIST1H1C;HIST1H1E;HIST1H1D;HIST1H1T;HIST1H1A	+	+	+		+	+			+	+		4	3	19.2	8.0342	25
P10451-4;P10451;P10451-2;D6R9C5;CON__P31096	Osteopontin	SPP1	+	+	+	+	+	+	+	+	+	+	+	17	2	63.4	323.31	1616
P10451-3	Osteopontin	SPP1	+	+				+	+					14	1	55.1	26.599	7
P10451-5	Osteopontin	SPP1	+	+	+	+	+	+	+	+	+	+	+	15	1	57	5.3836	49
P10586-2;P10586;A2A437	Receptor-type tyrosine-protein phosphatase F	PTPRF	+	+	+	+	+	+		+	+	+	+	24	5	18	323.31	146
P10599;P10599-2	Thioredoxin	TXN	+	+	+	+	+	+	+	+	+	+	+	4	4	38.1	14.477	74
X6R5C5;X6R8A1;P10619-2;P10619	Carboxypeptidase;Lysosomal protective protein;Lysosomal protective protein 32 kDa chain;Lysosomal protective protein 20 kDa chain	CTSA	+	+								+		2	2	5	3.3294	4
P10636-6;P10636-2;I3L170;P10636-3;I3L2Z2	Microtubule-associated protein tau;Microtubule-associated protein	MAPT	+	+	+		+	+			+	+		10	1	32.4	243.21	3
P10636-7;A0A0G2JQJ7;A0A0G2JPD5;P10636-4;P10636-8;P10636;A0A0G2JS76;A0A0G2JMX7;P10636-5;P10636-9	Microtubule-associated protein tau	MAPT	+	+	+		+	+		+	+	+	+	11	2	37.1	215.19	37
P10643;CON__Q29RQ1;B4DLR2;A0A0D9SEN1;Q12884	Complement component C7	C7	+	+	+	+	+	+	+	+	+	+	+	29	29	39.7	323.31	766
P10645;G5E968	Chromogranin-A;Vasostatin-1;Vasostatin-2;EA-92;ES-43;Pancreastatin;SS-18;WA-8;WE-14;LF-19;Catestatin;AL-11;GV-19;GR-44;ER-37;GE-25;Serpinin-RRG;Serpinin;p-Glu serpinin precursor	CHGA	+	+	+	+	+	+	+	+	+	+	+	34	34	69.8	323.31	1703
P10745	Retinol-binding protein 3	RBP3	+											10	10	15.3	323.31	19
X6RA14;P10768;H7BZT7;U3KQT1	S-formylglutathione hydrolase	ESD	+	+	+	+	+	+			+			5	5	32.8	18.349	12
P10809;C9JL25;E7EXB4;E7ESH4;P10809-2;C9JL19;C9JCQ4;C9J0S9	60 kDa heat shock protein, mitochondrial	HSPD1	+	+				+			+			6	6	17.8	102.37	13
P10909-4;P10909;P10909-5;P10909-2;H0YLK8;P10909-3;E7ERK6;H0YC35;E7ETB4;H0YAS8;E5RJZ5;E5RGB0;E5RH61;E5RG36	Clusterin;Clusterin beta chain;Clusterin alpha chain;Clusterin	CLU	+	+	+	+	+	+	+	+	+	+	+	36	36	61.8	323.31	3508
P11021	78 kDa glucose-regulated protein	HSPA5	+	+	+	+	+	+	+	+	+	+	+	23	22	44	323.31	267
P11047;Q9Y6N6	Laminin subunit gamma-1	LAMC1	+											8	8	7.1	90.91	13
P11137-3;P11137;E7EV03;P11137-2;P11137-4;A8MZ31;H7BZB9	Microtubule-associated protein 2	MAP2	+											8	8	5.8	17.458	10
P11142;E9PKE3;P11142-2;E9PNE6;A8K7Q2;E9PN89;E9PS65;E9PLF4;E9PM13;E9PI65;E9PQQ4;E9PQK7;E9PK54;E9PPY6;E9PN25	Heat shock cognate 71 kDa protein	HSPA8	+	+	+	+	+	+	+	+	+	+	+	26	17	50	323.31	224
P11166	Solute carrier family 2, facilitated glucose transporter member 1	SLC2A1	+	+	+		+							3	3	6.3	8.2668	10
Q4VB86;P11171-4;P11171-3;P11171-2;P11171;P11171-6;P11171-5;P11171-7;A0A1B0GWG0	Protein 4.1	EPB41	+	+	+		+	+			+			7	6	15	111.71	14
P11215;P11215-2	Integrin alpha-M	ITGAM	+	+	+		+							5	5	6	8.8659	7
P11216;H0Y4Z6	Glycogen phosphorylase, brain form;Alpha-1,4 glucan phosphorylase	PYGB		+				+			+			5	1	7.2	225.92	1
P11217;P11217-2	Glycogen phosphorylase, muscle form	PYGM		+				+			+			11	7	14.6	16.885	9
P11226	Mannose-binding protein C	MBL2	+	+	+		+	+			+	+		4	4	17.3	8.0535	12
P11277;P11277-2;P11277-3;H0YJE6	Spectrin beta chain, erythrocytic	SPTB	+	+	+	+	+	+			+	+		60	58	38.8	323.31	139
P11279;P11279-2	Lysosome-associated membrane glycoprotein 1	LAMP1	+	+	+		+							4	4	10.6	9.8893	6
P11717	Cation-independent mannose-6-phosphate receptor	IGF2R		+				+	+					3	3	1.2	2.9605	3
P11766	Alcohol dehydrogenase class-3	ADH5		+				+			+			1	1	4.3	10.029	1
P12036-2;P12036	Neurofilament heavy polypeptide	NEFH	+											7	5	7.7	36.86	5
P12107-4;P12107-3;P12107;P12107-2;C9JMN2;H7C381	Collagen alpha-1(XI) chain	COL11A1	+	+	+		+	+		+	+	+	+	7	7	7	204.45	37
P12110;P12110-3;P12110-2;C9JH44;H7C0M5	Collagen alpha-2(VI) chain	COL6A2	+	+	+		+	+		+		+	+	12	12	17.2	30.212	53
P12111;P12111-2;P12111-5;P12111-3;I3L392	Collagen alpha-3(VI) chain	COL6A3	+	+	+	+	+	+	+	+	+	+	+	64	2	29.3	323.31	419
P12273	Prolactin-inducible protein	PIP	+	+	+		+							5	5	47.9	42.924	19
P12277;H0YJG0;G3V4N7;G3V461	Creatine kinase B-type	CKB	+	+	+	+	+	+		+	+	+	+	15	14	49.3	323.31	133
P12318-2;P12318;V9GY55;F5GXY9;F5GX41;V9GY83;H0YGT0;P31995	Low affinity immunoglobulin gamma Fc region receptor II-a;Low affinity immunoglobulin gamma Fc region receptor II-c	FCGR2A;FCGR2C	+	+	+	+							+	2	2	10.8	52.367	11
P12814;P12814-3;P12814-2;P12814-4;H9KV75;H7C5W8;H0YJ11;G3V2N5;G3V2W4;H0YJW3;G3V2X9;G3V5M4;G3V2E8;G3V380;D6RH00	Alpha-actinin-1	ACTN1	+	+	+		+	+			+	+	+	31	15	44.4	224.64	53
P12882	Myosin-1	MYH1	+	+	+		+							48	8	26.5	61.269	16
P12883;P13533;Q9H6N6	Myosin-7;Myosin-6	MYH7;MYH6	+	+	+		+	+			+	+		63	42	33.4	323.31	199
P12955;P12955-2;P12955-3;V9GYE4;K7ES25	Xaa-Pro dipeptidase	PEPD	+	+				+			+		+	6	6	17.8	129.88	20
P13010;C9JZ81	X-ray repair cross-complementing protein 5	XRCC5		+				+			+			6	6	16.4	13.388	8
P13284;M0QZG3	Gamma-interferon-inducible lysosomal thiol reductase	IFI30	+											2	2	7.2	3.0378	2
P13473-2;P13473;P13473-3;H0YCG2	Lysosome-associated membrane glycoprotein 2	LAMP2	+	+	+	+	+	+	+	+	+	+	+	4	4	8.8	42.759	151
P13489;E9PMJ3;E9PLZ3;E9PIM9;E9PMA9;E9PMN0;E9PIK5;H0YCR7	Ribonuclease inhibitor	RNH1	+	+	+		+	+			+	+		3	3	8.9	132.95	10
P13500	C-C motif chemokine 2	CCL2	+	+	+		+	+		+	+			1	1	11.1	3.9829	11
P13521;C9JQI2;C9JDT0	Secretogranin-2;Secretoneurin;Manserin	SCG2	+	+	+	+	+	+	+	+	+	+	+	38	38	66.8	323.31	1029
P13591;A0A087WX77;A0A087WWD4;A0A087WV75;P13591-5	Neural cell adhesion molecule 1	NCAM1	+	+								+		24	1	36.1	2.9291	11
P13591-1;A0A087WTF6;P13591-4	Neural cell adhesion molecule 1	NCAM1	+	+	+	+	+	+	+	+	+	+	+	24	0	36.3	323.31	927
P13611-5;P13611;P13611-2;E9PF17;P13611-3;D6RGZ6;P13611-4;Q86W61	Versican core protein	VCAN	+	+	+	+	+	+	+	+	+	+	+	24	24	8.4	323.31	227
P13639	Elongation factor 2	EEF2	+	+	+	+	+	+	+		+		+	15	15	24.6	294.44	51
P13667	Protein disulfide-isomerase A4	PDIA4		+				+			+			3	3	6.5	7.8942	7
P13671	Complement component C6	C6	+	+	+	+	+	+	+	+	+	+	+	20	20	28.9	323.31	539
P13716;P13716-2;B7ZBK6	Delta-aminolevulinic acid dehydratase	ALAD	+	+	+	+	+	+			+	+		13	13	60	184.87	48
P13760	HLA class II histocompatibility antigen, DRB1-4 beta chain	HLA-DRB1	+	+				+		+				1	1	3.8	3.3228	3
P13796;Q5TBN3;P13796-2;U3KQI3;Q5TBN5;C9JAM8;Q14651	Plastin-2	LCP1	+	+	+	+	+	+	+	+	+	+	+	31	25	63.3	323.31	366
P13929;P13929-3;P13929-2;E5RGZ4;K7EPM1;K7EKN2;E5RI09;E5RG95;K7EP84;E5RJH5	Beta-enolase;Enolase	ENO3		+				+			+			13	9	45.4	144.11	16
P14151;P14151-2	L-selectin	SELL	+	+	+	+	+	+	+	+	+		+	3	3	8.9	114.34	41
P14174	Macrophage migration inhibitory factor	MIF	+	+	+	+	+	+		+	+	+	+	2	2	17.4	5.9066	41
P14543-2;P14543	Nidogen-1	NID1	+	+	+	+	+	+	+		+	+	+	22	21	30.1	323.31	199
P14550;Q5T621;V9GYG2;V9GYP9	Alcohol dehydrogenase [NADP(+)]	AKR1A1	+	+	+	+	+	+	+	+	+	+	+	7	7	29.8	135.6	38
P14618;B4DNK4;H3BUW1;H3BTJ2;H3BT25;H3BU13;H3BN34;H3BQZ3	Pyruvate kinase PKM;Pyruvate kinase	PKM	+	+				+			+	+		33	0	67.6	53.247	7
P14618-2;H3BTN5;H3BR70;H3BQ34	Pyruvate kinase PKM;Pyruvate kinase	PKM	+	+	+	+	+	+	+	+	+	+	+	35	4	70.2	323.31	626
P14621;U3KPX1;E9PF46;F8WA34;U3KPX8;U3KQL2	Acylphosphatase-2;Acylphosphatase	ACYP2	+	+				+			+			5	5	46.5	13.353	20
P14625;Q96GW1;A0A1W2PRR1;H0YIV0;Q58FF3;F8W026;F8VPC7	Endoplasmin	HSP90B1	+	+	+	+	+	+	+	+	+	+	+	20	19	33	323.31	144
P14780	Matrix metalloproteinase-9;67 kDa matrix metalloproteinase-9;82 kDa matrix metalloproteinase-9	MMP9	+	+	+		+	+			+	+		12	12	20.9	51.203	55
P14923;C9JTX4;C9J826;C9JK18;C9JKY1	Junction plakoglobin	JUP	+	+	+		+	+		+				7	6	12.9	183.21	16
P15104	Glutamine synthetase	GLUL		+				+			+			1	1	4	18.888	6
P15121;E9PCX2;E9PEF9;C9JRZ8;C9JRZ8-2	Aldose reductase	AKR1B1	+	+				+			+			7	7	34.8	94.195	12
P15144	Aminopeptidase N	ANPEP	+											5	5	5.9	43.989	7
P15169;CON__Q2KJ83;B1AP58	Carboxypeptidase N catalytic chain	CPN1	+	+	+	+	+	+	+		+	+	+	10	10	37.3	292.77	68
P15259	Phosphoglycerate mutase 2	PGAM2		+				+			+			9	4	46.6	189.92	17
P15291-2;P15291;Q86XA6	Beta-1,4-galactosyltransferase 1;Lactose synthase A protein;N-acetyllactosamine synthase;Beta-N-acetylglucosaminylglycopeptide beta-1,4-galactosyltransferase;Beta-N-acetylglucosaminyl-glycolipid beta-1,4-galactosyltransferase;Processed beta-1,4-galactosyltransferase 1	B4GALT1	+	+	+	+	+	+	+		+	+	+	7	7	30.9	288.3	40
P15328	Folate receptor alpha	FOLR1	+											3	3	9.3	2.8283	4
P15374;A0A087WTB8;Q5TBK7	Ubiquitin carboxyl-terminal hydrolase isozyme L3;Ubiquitin carboxyl-terminal hydrolase	UCHL3	+	+	+	+	+	+		+	+	+	+	5	5	39.6	9.4839	21
P15531;P15531-2;E7ERL0;J3KPD9;E5RHP0;C9K028;F6XY72	Nucleoside diphosphate kinase A	NME1;NME2	+	+	+		+	+			+			8	1	57.2	11.092	6
P15814	Immunoglobulin lambda-like polypeptide 1	IGLL1	+	+	+	+		+	+					1	1	7	4.7859	4
P15924;P15924-3;P15924-2	Desmoplakin	DSP	+	+	+		+	+		+			+	15	15	6.1	115.67	18
P16035;B4DFW2;K7EIX4;K7EL90	Metalloproteinase inhibitor 2	TIMP2	+	+	+	+	+	+	+	+	+	+	+	7	7	35.9	316.31	114
P16104;Q96QV6;Q8IUE6	Histone H2AX;Histone H2A type 1-A;Histone H2A type 2-B	H2AFX;HIST1H2AA;HIST2H2AB	+	+	+	+	+	+		+	+	+		7	2	58	323.31	52
P16152;E9PQ63;A8MTM1;P16152-2	Carbonyl reductase [NADPH] 1	CBR1	+	+	+	+	+	+		+	+	+		7	5	39.7	204.31	38
P16157-10;P16157-8;P16157-5;P16157-16;P16157-3;P16157;P16157-12;P16157-14;P16157-11;P16157-9;P16157-6;P16157-7;P16157-4;P16157-13;P16157-15;P16157-21;P16157-2;H0YBS0;H0YAY8;A0A087X0B4;Q12955-7;Q12955-5;Q12955-4;Q12955	Ankyrin-1	ANK1	+	+	+	+	+	+			+			35	35	29.6	323.31	81
P16188;P16189	HLA class I histocompatibility antigen, A-30 alpha chain;HLA class I histocompatibility antigen, A-31 alpha chain	HLA-A	+											6	1	21.9	57.224	2
P16401	Histone H1.5	HIST1H1B	+	+	+		+	+			+	+		4	3	19.9	11.402	20
P16519-2;P16519-3;P16519	Neuroendocrine convertase 2	PCSK2	+	+	+		+					+		6	6	12.8	31.466	24
P16870-2;P16870;H0YAM0	Carboxypeptidase E	CPE	+	+	+	+	+	+	+	+	+	+	+	20	12	58.4	323.31	805
P16885;A0A0A0MRF9	1-phosphatidylinositol 4,5-bisphosphate phosphodiesterase gamma-2;Phosphoinositide phospholipase C	PLCG2	+	+	+	+	+	+	+	+	+	+	+	2	2	3.1	3.8141	21
P16930;H0YLC7;P16930-2;H3BNP8	Fumarylacetoacetase	FAH	+	+	+	+	+	+			+	+		5	5	15	35.688	14
P16949;A2A2D0;P16949-2	Stathmin	STMN1	+	+	+		+	+		+	+	+	+	6	4	36.9	28.737	55
P17050	Alpha-N-acetylgalactosaminidase	NAGA		+								+		2	2	7.1	3.1416	3
P17066;P48741	Heat shock 70 kDa protein 6;Putative heat shock 70 kDa protein 7	HSPA6;HSPA7	+	+	+	+	+	+	+	+	+	+	+	10	2	18.4	3.8277	32
P17174;P17174-2	Aspartate aminotransferase, cytoplasmic	GOT1	+	+	+	+	+	+	+	+	+	+	+	19	19	72.2	323.31	333
P17600-2;P17600	Synapsin-1	SYN1	+											3	3	11.1	9.9043	5
P17661	Desmin	DES		+				+			+			9	4	17	10.46	3
P17677;P17677-2	Neuromodulin	GAP43	+	+	+	+	+	+	+	+	+	+	+	17	17	75.6	323.31	301
P17900;H0YBY3;E5RJD0	Ganglioside GM2 activator;Ganglioside GM2 activator isoform short	GM2A	+	+	+	+	+	+	+	+	+	+	+	6	6	35.2	187.78	190
P17931;G3V3R6	Galectin-3;Galectin	LGALS3	+											5	5	25.6	50.543	9
P18065;C9JMY1;C9JW52;H7C1H0	Insulin-like growth factor-binding protein 2	IGFBP2	+	+	+	+	+	+	+	+	+	+	+	12	12	50.5	323.31	260
P18206-2;P18206;A0A096LPE1	Vinculin	VCL	+	+	+		+	+		+	+	+	+	24	20	31.6	201.28	64
P18428	Lipopolysaccharide-binding protein	LBP	+	+	+	+	+	+	+	+	+	+	+	7	7	17.3	253.43	206
P18509	Pituitary adenylate cyclase-activating polypeptide;PACAP-related peptide;Pituitary adenylate cyclase-activating polypeptide 27;Pituitary adenylate cyclase-activating polypeptide 38	ADCYAP1	+											1	1	21	10.153	3
P18510-4;P18510-2;P18510;P18510-3	Interleukin-1 receptor antagonist protein	IL1RN	+											2	2	26.6	234.03	5
P18669;Q8N0Y7	Phosphoglycerate mutase 1	PGAM1	+	+	+	+	+	+	+	+	+	+	+	12	7	68.9	323.31	282
P19021-4;P19021-3;P19021-6;P19021;P19021-5;P19021-2;H7BYD9;H0Y9I4;D6RG20;F8W8D9;D6RF09;D6RAQ2;D6RCD5	Peptidyl-glycine alpha-amidating monooxygenase;Peptidylglycine alpha-hydroxylating monooxygenase;Peptidyl-alpha-hydroxyglycine alpha-amidating lyase	PAM	+	+	+	+	+	+	+	+	+	+	+	35	35	50.3	323.31	569
P19022;P19022-2;C9J8J8;C9J126;C9JMH2	Cadherin-2	CDH2	+	+	+	+	+	+	+	+	+	+	+	21	21	31.6	323.31	449
P19320;P19320-3;P19320-2;E9PDD2;A0A087WTY4	Vascular cell adhesion protein 1	VCAM1	+	+	+	+	+	+	+	+	+	+	+	21	20	32.1	246.34	137
P19338;H7BY16	Nucleolin	NCL	+	+				+	+		+			6	6	12	56.879	15
P19652	Alpha-1-acid glycoprotein 2	ORM2	+	+	+	+	+	+	+	+	+	+	+	13	8	52.2	323.31	1449
P19823;Q5T985;Q5T987;CON__Q9TRI1	Inter-alpha-trypsin inhibitor heavy chain H2	ITIH2	+	+	+	+	+	+	+	+	+	+	+	33	33	45.5	323.31	1453
P19827;P19827-2;P19827-3;F8WAS2;H7C0N0;H7C5I0	Inter-alpha-trypsin inhibitor heavy chain H1	ITIH1	+	+	+	+	+	+	+	+	+	+	+	30	27	46.7	323.31	1204
X6R868;P19835;P19835-2	Carboxylic ester hydrolase;Bile salt-activated lipase	CEL	+	+	+	+	+	+		+	+	+	+	6	6	13.4	69.571	50
P20061	Transcobalamin-1	TCN1	+	+	+	+	+	+			+		+	4	4	13.2	130.05	14
P20160	Azurocidin	AZU1		+				+			+	+		3	3	12.4	6.6743	3
P20366-4;P20366-2;P20366-3;P20366	Protachykinin-1;Substance P;Neurokinin A;Neuropeptide K;Neuropeptide gamma;C-terminal-flanking peptide	TAC1	+	+	+	+	+	+		+		+		1	1	13.5	10.696	21
P20472;B8ZZ19;H0Y3U0;B1AH72	Parvalbumin alpha	PVALB	+	+	+	+	+	+			+	+		10	10	77.3	143.63	50
P20618	Proteasome subunit beta type-1	PSMB1	+											5	5	29	13.286	7
P20700;E9PBF6;A0A0D9SFE5;A0A0D9SFY5	Lamin-B1	LMNB1	+	+				+			+			16	15	31.7	323.31	42
P20742;P20742-2;F5GXY0	Pregnancy zone protein	PZP	+	+	+		+							26	15	22.1	323.31	29
P20774;Q5TBF5	Mimecan	OGN	+	+	+	+	+	+	+	+	+	+	+	14	14	46	323.31	443
P20827;P20827-2	Ephrin-A1;Ephrin-A1, secreted form	EFNA1	+	+	+		+	+			+	+	+	4	4	13.2	14.402	27
P20851-2;P20851;Q5VVQ7	C4b-binding protein beta chain	C4BPB	+	+	+	+	+	+		+	+	+		2	2	6.4	3.1808	11
P20908;A0A087WXW9;H7BY82	Collagen alpha-1(V) chain	COL5A1	+	+	+		+	+	+	+	+	+	+	15	15	11.8	323.31	143
P20916-2;P20916-3;P20916;M0QZU4;M0R3B9	Myelin-associated glycoprotein	MAG	+	+	+	+	+	+		+	+	+	+	7	7	17.2	40.475	83
P20933;H0Y9C7	N(4)-(beta-N-acetylglucosaminyl)-L-asparaginase;Glycosylasparaginase alpha chain;Glycosylasparaginase beta chain	AGA	+	+	+	+	+	+		+	+	+		4	4	19.7	17.559	44
P20962;F5H7R9;F5GXR3	Parathymosin	PTMS	+	+				+			+			3	3	22.5	8.2559	11
P21246;C9JR52	Pleiotrophin	PTN	+										+	2	2	11.9	4.9753	6
P21281;H0YC04	V-type proton ATPase subunit B, brain isoform	ATP6V1B2	+	+				+			+			3	3	12.1	3.3522	4
Q5HY54;Q60FE5;P21333-2;P21333;A0A087WWY3;H0Y5C6;F8WE98;H0Y5F3;H7C2E7	Filamin-A	FLNA	+	+	+		+	+			+	+		44	40	25.1	307.3	129
P21810;C9JKG1	Biglycan	BGN	+	+	+	+	+	+		+	+	+		5	4	14.9	75.571	19
P22004	Bone morphogenetic protein 6	BMP6	+											2	2	4.5	155.3	7
P22304;B3KWA1;P22304-3;P22304-2;H0YB91;O60597	Iduronate 2-sulfatase;Iduronate 2-sulfatase 42 kDa chain;Iduronate 2-sulfatase 14 kDa chain	IDS	+	+	+	+	+	+		+		+	+	8	8	19.5	74.261	63
P22314-2;P22314;Q5JRS3;Q5JRS2;Q5JRR9;Q5JRR6	Ubiquitin-like modifier-activating enzyme 1	UBA1	+	+				+			+			6	5	10.7	21.501	9
Q32Q12;P22392-2;P22392;O60361	Nucleoside diphosphate kinase;Nucleoside diphosphate kinase B	NME1-NME2;NME2	+	+	+	+	+	+	+	+	+	+		10	3	52.7	87.275	72
P22626-2;P22626;A0A087WUI2	Heterogeneous nuclear ribonucleoproteins A2/B1	HNRNPA2B1	+	+	+		+	+	+	+	+	+		8	7	24.9	95.326	44
P22676;H3BN14;A6NER6;H3BMN5	Calretinin	CALB2	+	+				+		+	+	+		10	9	48.7	59.997	25
P22692-2;P22692	Insulin-like growth factor-binding protein 4	IGFBP4	+	+	+		+	+		+	+	+	+	7	7	48.1	173.28	54
P22792	Carboxypeptidase N subunit 2	CPN2	+	+	+		+	+		+	+	+		9	9	21.1	42.67	31
P22897;P22897-2	Macrophage mannose receptor 1	MRC1	+	+	+	+	+	+			+	+		15	15	12.4	38.884	27
P23083	Ig heavy chain V-I region V35		+	+	+	+	+	+	+		+	+	+	5	4	62.4	34.053	56
P23142;CON__ENSEMBL:ENSBTAP00000016046;A0A0U1RRA4	Fibulin-1	FBLN1	+	+	+	+	+	+	+	+	+	+	+	18	10	29.4	323.31	1067
P23246;P23246-2	Splicing factor, proline- and glutamine-rich	SFPQ	+	+				+			+			2	2	4.8	9.9401	7
P23284	Peptidyl-prolyl cis-trans isomerase B	PPIB	+	+	+	+	+	+	+	+	+	+	+	9	9	40.7	29.45	143
P23297;Q5T7Y5;Q5T7Y4;Q5T7Y6	Protein S100-A1;Protein S100	S100A1	+	+				+			+			2	2	38.3	134.65	10
P23381;P23381-2;G3V277;G3V3H8;G3V3Y5;G3V423;G3V3P2;G3V227;G3V5U1;G3V456;G3V2Y7;H0YJP3;G3V5H5;P78534;G3V4A3;G3V4Q0;G3V2F2;G3V3R3;G3V4S4;G3V313;G3V339;G3V2C0;G3V4C7;G3V4N8;G3V4N0;G3V5W1;G3V3S7;G3V3X0	Tryptophan--tRNA ligase, cytoplasmic;T1-TrpRS;T2-TrpRS	WARS	+	+	+		+							7	7	22.7	38.543	13
P23435	Cerebellin-1;Cerebellin;[des-Ser1]-cerebellin	CBLN1	+	+				+			+			5	4	31.1	6.4164	8
P23468;P23468-7;P23468-5;P23468-6;F5GWR7;P23468-3;A0A1B0GU15;C9J8S8;C9J6E4	Receptor-type tyrosine-protein phosphatase delta;Protein-tyrosine-phosphatase	PTPRD	+	+	+	+	+	+		+	+	+	+	32	1	24.3	323.31	164
P23470-2;P23470	Receptor-type tyrosine-protein phosphatase gamma	PTPRG	+	+	+	+	+	+	+	+	+	+	+	13	13	14.6	323.31	128
P23471-2;P23471;P23471-3	Receptor-type tyrosine-protein phosphatase zeta	PTPRZ1	+	+	+	+	+	+	+	+	+	+	+	30	30	15.9	323.31	971
P23515	Oligodendrocyte-myelin glycoprotein	OMG	+	+	+	+	+	+	+	+	+	+	+	6	6	16.8	52.112	164
P23526;P23526-2	Adenosylhomocysteinase	AHCY	+	+	+	+	+	+			+			5	5	15.7	96.63	7
P23560;P23560-2;P23560-3;P23560-5;P23560-4	Brain-derived neurotrophic factor	BDNF	+	+	+	+	+	+			+	+	+	4	4	26.7	323.31	50
P23582	C-type natriuretic peptide;CNP-22;CNP-29;CNP-53	NPPC	+	+	+	+	+	+		+	+	+	+	2	2	22.2	128.15	51
U3KPS2;P24158	Myeloblastin	PRTN3	+	+	+		+	+			+	+		3	3	20.9	60.927	25
P24592;F8VYK9;F8VVA5	Insulin-like growth factor-binding protein 6	IGFBP6	+	+	+	+	+	+	+	+	+	+	+	4	4	23.8	323.31	69
P24593;C9JXX4	Insulin-like growth factor-binding protein 5	IGFBP5	+	+	+	+	+	+	+	+	+	+	+	5	5	23.2	142.57	114
P24821;P24821-4;J3QSU6;E9PC84;P24821-3;F5H7V9;P24821-2;P24821-5;P24821-6;H0YGZ3;F5H5D6	Tenascin	TNC	+	+	+	+	+	+		+	+	+	+	56	56	37.7	323.31	409
P24928	DNA-directed RNA polymerase II subunit RPB1	POLR2A	+	+				+			+	+		1	1	1.1	11.389	5
P25092	Heat-stable enterotoxin receptor	GUCY2C	+	+	+	+		+			+		+	3	3	4.3	2.7196	10
P25311;C9JEV0;H7BZJ8	Zinc-alpha-2-glycoprotein	AZGP1	+	+	+	+	+	+	+	+	+	+	+	20	20	59.1	323.31	685
P25774-2;P25774;U3KQE7;U3KPS4	Cathepsin S	CTSS	+	+				+			+			5	5	21.7	84.321	13
P25786;P25786-2;F5GX11;B4DEV8	Proteasome subunit alpha type-1	PSMA1	+	+	+		+	+			+	+		7	7	31.6	155.53	50
P25788-2;P25788;G3V4X5	Proteasome subunit alpha type-3	PSMA3	+											6	6	22.6	9.9831	7
P25815	Protein S100-P	S100P	+	+	+		+	+			+	+		2	2	31.6	41.735	15
P25940	Collagen alpha-3(V) chain	COL5A3	+											1	1	1.1	7.834	2
P26022	Pentraxin-related protein PTX3	PTX3	+	+				+			+			2	2	7.9	6.209	4
P26038;V9GZ54	Moesin	MSN	+	+	+	+	+	+	+	+	+	+	+	30	22	47.3	247.55	276
P26447	Protein S100-A4	S100A4	+	+	+	+	+	+			+	+		4	4	35.6	9.9526	21
P26572;D6RF69	Alpha-1,3-mannosyl-glycoprotein 2-beta-N-acetylglucosaminyltransferase	MGAT1	+	+	+	+	+	+	+	+		+	+	8	8	21.8	15.531	43
P26583;D6R9A6	High mobility group protein B2	HMGB2	+	+				+			+			3	3	12	13.666	3
P26641;P26641-2	Elongation factor 1-gamma	EEF1G		+				+			+			3	3	8.2	5.4665	7
P26992;Q5T8H6	Ciliary neurotrophic factor receptor subunit alpha	CNTFR	+	+	+	+	+	+		+	+	+	+	7	7	28.2	118.84	71
P27105;P27105-2;F8VSL7	Erythrocyte band 7 integral membrane protein	STOM	+	+	+		+							6	6	30.2	40.315	11
P27169;F8WF42	Serum paraoxonase/arylesterase 1	PON1	+	+	+	+	+	+	+	+	+	+	+	16	16	71.8	323.31	394
P27348;E9PG15	14-3-3 protein theta	YWHAQ	+	+	+		+	+	+	+	+	+		9	4	40	321.4	40
P27797;K7EJB9;K7EL50	Calreticulin	CALR	+	+	+	+	+	+	+	+	+	+	+	18	18	58.3	323.31	316
P27824;P27824-2;P27824-3;D6RGY2;H0Y9Q7;D6RAQ8;D6RFL1;D6RAU8;D6RB85;D6RDP7;H0Y9H1	Calnexin	CANX	+	+	+		+					+		6	6	12.7	30.123	12
P28066;P28066-2	Proteasome subunit alpha type-5	PSMA5	+	+	+	+		+			+			7	7	37.3	272.76	10
P28070	Proteasome subunit beta type-4	PSMB4	+	+								+		3	3	16.7	166.09	8
P28072;A0A087X2I4	Proteasome subunit beta type-6;Proteasome subunit beta type	PSMB6	+	+	+		+	+			+			2	2	20.5	66.884	6
P28074-3;P28074	Proteasome subunit beta type-5	PSMB5	+	+	+		+							4	4	37.5	6.4814	7
P28289;P28289-2	Tropomodulin-1	TMOD1	+	+				+			+			3	3	12	11.183	4
P28300	Protein-lysine 6-oxidase	LOX	+	+				+	+			+		3	3	10.3	4.3944	19
P28838-2;P28838;H0Y983;H0Y9Q1	Cytosol aminopeptidase	LAP3	+	+				+			+			8	8	19.3	19.187	15
P29120-2;P29120	Neuroendocrine convertase 1	PCSK1	+	+	+		+	+		+		+		7	7	11	69.735	29
Q5VZU9;P29144	Tripeptidyl-peptidase 2	TPP2	+	+	+	+	+	+	+	+	+	+	+	3	3	2	4.5395	41
P29218;P29218-3;E5RIP7;H0YBL1;E5RG13;E5RG94;E5RHE9;E5RI82;E5RGY4;P29218-2;E5RIF4	Inositol monophosphatase 1	IMPA1	+	+				+			+			5	5	24.2	27.428	22
P29350-2;P29350;P29350-3;P29350-4	Tyrosine-protein phosphatase non-receptor type 6	PTPN6		+				+			+			1	1	3.6	3.8187	2
P29401;P29401-2;A0A0B4J1R6;E9PFF2;F8W888;F8WAX4	Transketolase	TKT	+	+	+	+	+	+	+	+	+	+	+	20	20	46.4	323.31	174
P29508;P29508-2;H0Y5H9;P48594;C9JZ65	Serpin B3;Serpin B4	SERPINB3;SERPINB4	+	+	+	+	+	+		+				10	10	33.3	26.539	25
P29622	Kallistatin	SERPINA4	+	+	+	+	+	+	+	+	+	+	+	16	16	45	323.31	303
P29966	Myristoylated alanine-rich C-kinase substrate	MARCKS	+	+	+	+	+	+	+	+	+	+	+	10	10	44.9	323.31	349
P30041	Peroxiredoxin-6	PRDX6	+	+	+	+	+	+	+	+	+	+	+	16	16	71.4	323.31	221
P30043;M0R192;M0QZL1	Flavin reductase (NADPH)	BLVRB	+	+	+	+	+	+	+	+	+	+	+	11	11	78.2	323.31	204
P30044-2;P30044;P30044-3;P30044-4	Peroxiredoxin-5, mitochondrial	PRDX5	+	+	+		+	+			+			6	6	56.2	178.18	41
P30046;J3KQ18;B5MC82;P30046-2;A6NHG4;H7C342	D-dopachrome decarboxylase;D-dopachrome decarboxylase-like protein	DDT;DDTL	+	+	+	+	+	+		+	+	+		4	4	39.8	39.467	22
P30048-2;P30048	Thioredoxin-dependent peroxide reductase, mitochondrial	PRDX3	+	+				+			+			3	3	13	4.3427	3
P30085;P30085-2;Q5T0D2	UMP-CMP kinase	CMPK1	+	+				+			+			3	3	15.3	22.425	5
P30086	Phosphatidylethanolamine-binding protein 1;Hippocampal cholinergic neurostimulating peptide	PEBP1	+	+	+	+	+	+	+	+	+	+	+	12	12	76.5	323.31	536
P30101	Protein disulfide-isomerase A3	PDIA3	+	+	+		+	+		+	+	+	+	11	8	32.3	230.19	53
P30685;P30491;P30484;P30464;Q29940;P30495;P30493;P30466;A0A140TA13;A0A140T953;Q95365;Q29836;Q29718;P30475;P30462;P18463;P03989;A0A140TA02;A0A1W2PNR7;P30488;P30487;P30485;P30483;P30481;P30461;A0A140TA14;A0A140TA11;A0A140T9Y5;A0A140T997	HLA class I histocompatibility antigen, B-35 alpha chain;HLA class I histocompatibility antigen, B-53 alpha chain;HLA class I histocompatibility antigen, B-46 alpha chain;HLA class I histocompatibility antigen, B-15 alpha chain;HLA class I histocompatibility antigen, B-59 alpha chain;HLA class I histocompatibility antigen, B-56 alpha chain;HLA class I histocompatibility antigen, B-55 alpha chain;…	HLA-B	+	+	+		+	+		+		+		7	0	22.9	2.9665	5
P30508;A0A1W2PRZ0;A0A1W2PR11;A0A140T937;A0A140T962;A0A140T912;A0A140T9J9;A0A140T930;A0A140T9B3;Q29963;Q07000;Q95604;Q29960-2;Q29960;P30510;P30505;P30501;A0A1W2PRX1;A0A140T9M5;A0A140T9W2;A0A140T9U0;A0A0G2JIF0;A0A140T9M0;A0A0G2JH50;A2BF26;P30504;Q29865;P30499;P04222;Q9TNN7;A0A140T9Z4;A0A140TA05;A0A1W2PP77;A0A1W2PS56;A0A140T9T1;A0A140T9L3;A0A140T9E1;A0A140T942;F8W9Z8;A0A140TA12;A0A140TA03;A0A140T9Z7…	HLA class I histocompatibility antigen, Cw-12 alpha chain;HLA class I histocompatibility antigen, Cw-6 alpha chain;HLA class I histocompatibility antigen, Cw-15 alpha chain;HLA class I histocompatibility antigen, Cw-17 alpha chain;HLA class I histocompatibility antigen, Cw-16 alpha chain;HLA class I histocompatibility antigen, Cw-14 alpha chain;HLA class I histocompatibility antigen, Cw-8 alpha c…	HLA-C	+	+	+		+	+	+	+	+		+	7	0	24.9	67.848	27
P30520	Adenylosuccinate synthetase isozyme 2	ADSS		+				+			+	+		1	1	2.4	3.7391	3
P30530-2;P30530;M0R0W6	Tyrosine-protein kinase receptor UFO;Receptor protein-tyrosine kinase	AXL	+	+	+	+	+	+		+	+	+	+	4	4	6	63.096	52
P30613;P30613-2	Pyruvate kinase PKLR	PKLR		+				+			+			4	3	9.8	5.1064	4
P30740;P30740-2;C9J7N5;P50453;O75830	Leukocyte elastase inhibitor	SERPINB1	+	+	+		+	+			+	+	+	16	15	53	242.6	105
P31025	Lipocalin-1	LCN1	+	+	+		+	+		+	+			7	5	48.9	52.93	20
P31146;H3BRY3;H3BTU6;H3BRJ0;H3BNA2;H3BU76;H3BSL1	Coronin-1A;Coronin	CORO1A	+	+	+	+	+	+			+	+		9	9	28.4	136.88	62
P31150;G5E9U5	Rab GDP dissociation inhibitor alpha	GDI1	+	+	+	+	+	+	+	+	+	+	+	20	12	58.6	323.31	154
P31151;Q86SG5	Protein S100-A7;Protein S100-A7A	S100A7;S100A7A	+	+	+	+	+	+		+	+	+	+	3	3	41.6	109.25	55
P31153-2;P31153	S-adenosylmethionine synthase isoform type-2	MAT2A	+	+				+			+			2	2	8	3.2883	4
P31944	Caspase-14;Caspase-14 subunit p17, mature form;Caspase-14 subunit p10, mature form;Caspase-14 subunit p20, intermediate form;Caspase-14 subunit p8, intermediate form	CASP14	+	+	+	+	+	+	+		+	+	+	3	3	12.8	3.7619	38
P31946-2;P31946;Q4VY20;Q4VY19;A0A0J9YWE8;A0A0J9YWZ2	14-3-3 protein beta/alpha;14-3-3 protein beta/alpha, N-terminally processed	YWHAB	+	+	+	+	+	+	+	+	+	+	+	13	7	56.1	323.31	125
P31948;P31948-2;P31948-3;F5H783;H0YGI8;F5GXD8	Stress-induced-phosphoprotein 1	STIP1	+	+	+		+	+			+			10	10	21.2	25.837	23
P31949	Protein S100-A11;Protein S100-A11, N-terminally processed	S100A11	+	+	+	+	+	+			+	+	+	6	6	79	323.31	59
P31994-5;P31994-2			+	+				+	+		+	+		1	1	4.5	3.3263	9
P32004-3;P32004-2;P32004;H0Y5C3;E7EVM4;E7EPI4;E9PHJ4	Neural cell adhesion molecule L1	L1CAM	+	+	+	+	+	+		+		+	+	29	28	31.1	323.31	206
P32119;A6NIW5;P32119-2	Peroxiredoxin-2	PRDX2	+	+	+	+	+	+	+	+	+	+	+	14	13	65.7	323.31	414
P33151;I3L1J2;P33151-2;H3BPG1	Cadherin-5	CDH5	+	+	+		+	+			+			8	8	13.4	82.611	25
P33908;P33908-2	Mannosyl-oligosaccharide 1,2-alpha-mannosidase IA	MAN1A1	+	+	+	+	+	+	+	+	+	+	+	18	18	38.7	323.31	149
P34059;H3BP66	N-acetylgalactosamine-6-sulfatase	GALNS	+	+	+		+	+		+	+	+		3	3	13	5.4624	7
P34096	Ribonuclease 4	RNASE4	+	+	+	+	+	+	+	+	+	+	+	5	5	30.6	170.87	104
P34932;A0A087WYC1;A0A087WTS8;P34932-2	Heat shock 70 kDa protein 4	HSPA4	+	+				+			+	+		12	12	21	323.31	24
P35052;H7C410;H7C024;H7BZL4;P35052-2;H7BZE9;C9J4Y6	Glypican-1;Secreted glypican-1	GPC1	+	+	+		+	+		+	+	+	+	15	15	40	274.2	73
P35219	Carbonic anhydrase-related protein	CA8		+				+			+			4	4	20.7	8.7043	7
P35241;P35241-5;P35241-4;E9PQ82;E9PNV3;P35241-3;P35241-2	Radixin	RDX	+	+				+			+			11	3	17.2	7.0332	6
P35442	Thrombospondin-2	THBS2	+	+	+		+	+	+	+	+	+	+	14	12	17.2	323.31	44
P35443;E7ES19	Thrombospondin-4	THBS4	+	+	+	+	+	+		+	+	+	+	8	4	11.3	54.435	73
P35555	Fibrillin-1	FBN1	+	+	+	+	+	+	+	+	+	+		6	6	2.3	75.054	50
P35579;P35579-2;Q5BKV1;A0A0C4DFM8	Myosin-9	MYH9	+	+	+		+	+			+	+	+	40	31	28.3	323.31	146
P35580;P35580-5;P35580-2;P35580-3;P35580-4;E7ERA5	Myosin-10	MYH10	+	+	+		+	+			+	+		6	2	3.8	2.8435	6
P35609;P35609-2;F6THM6	Alpha-actinin-2	ACTN2	+	+	+		+	+			+	+		37	26	57.2	323.31	95
P35612;P35612-4;P35612-3;A0A1C7CYY0;C9JTM0;P35612-5;P35612-6;P35612-2;P35612-8;P35612-9	Beta-adducin	ADD2		+				+			+			4	4	9	20.91	5
R4GMX5;P35613-3;R4GN83	Basigin	BSG	+											2	1	25	2.9091	3
P35749-4;P35749-3;P35749;P35749-2	Myosin-11	MYH11	+	+	+	+	+	+		+	+	+	+	9	2	6.2	4.649	10
P35754	Glutaredoxin-1	GLRX	+	+	+	+	+	+			+	+		2	2	37.7	323.31	38
P35858;P35858-2	Insulin-like growth factor-binding protein complex acid labile subunit	IGFALS	+	+	+	+	+	+	+	+	+	+	+	16	16	38.5	323.31	332
P36222;H0Y3U8	Chitinase-3-like protein 1	CHI3L1	+	+	+	+	+	+	+	+	+	+	+	26	26	74.2	323.31	813
P36871;P36871-2;P36871-3	Phosphoglucomutase-1	PGM1	+	+				+			+			12	12	29.9	35.547	35
P36955;I3L4N7;I3L107;I3L4F9;I3L4Z0;I3L2R7;I3L3Z3;I3L425;I3L1U4	Pigment epithelium-derived factor	SERPINF1	+	+	+	+	+	+	+	+	+	+	+	30	23	76.1	323.31	2748
P36959	GMP reductase 1	GMPR	+										+	2	2	7	19.286	2
V9GYE7;P36980-2;P36980	Complement factor H-related protein 2	CFHR2	+	+	+		+	+		+	+	+		6	2	24.8	7.8504	16
X6RJP6;P37802;P37802-2	Transgelin-2	TAGLN2	+	+	+	+	+	+		+	+	+	+	7	7	56.7	323.31	71
P37837;F2Z393;E9PM01;E9PKI8	Transaldolase	TALDO1	+	+	+		+	+		+	+	+	+	16	16	43	163.84	57
P38606-2;P38606;C9JA17;C9JVW8	V-type proton ATPase catalytic subunit A	ATP6V1A	+	+				+			+			4	4	13.9	106.1	10
P38646;D6RA73;D6RJI2	Stress-70 protein, mitochondrial	HSPA9	+											3	3	6.5	4.9985	2
P39060-2;P39060-1;P39060;H7BXV5;H7C457	Collagen alpha-1(XVIII) chain;Endostatin	COL18A1	+	+	+	+	+	+	+	+	+	+	+	14	14	13.7	323.31	204
P39687;H0YN26;O43423	Acidic leucine-rich nuclear phosphoprotein 32 family member A	ANP32A		+				+			+			4	2	20.5	6.016	4
P39880-9;Q13948-9;Q13948-10;Q13948-2;Q13948;P39880-3;P39880-6;P39880-4;P39880-5;P39880-2;O14529;P39880	Homeobox protein cut-like 1;Protein CASP;Homeobox protein cut-like 2	CUX1;CUX2	+	+	+		+	+		+	+			2	2	3.6	2.9175	6
P40121;P40121-2;E7ENU9;H7C0X8	Macrophage-capping protein	CAPG	+	+	+		+	+			+	+	+	12	7	51.7	72.764	41
P40189;P40189-3;D6RH03;P40189-2;Q5FC05	Interleukin-6 receptor subunit beta	IL6ST	+	+	+	+	+	+		+	+	+	+	13	13	19.5	291.42	73
P40197	Platelet glycoprotein V	GP5	+											1	1	5.2	28.103	1
P40227;P40227-2	T-complex protein 1 subunit zeta	CCT6A	+	+	+	+	+	+			+	+		2	2	8.7	79.249	19
P40925;P40925-3;P40925-2;B9A041;B8ZZ51;C9JF79;C9JLV6;C9IZI0;F8WFC2	Malate dehydrogenase, cytoplasmic;Malate dehydrogenase	MDH1	+	+	+	+	+	+	+	+	+	+	+	11	8	41.6	235.36	152
P40926;G3XAL0;P40926-2	Malate dehydrogenase, mitochondrial;Malate dehydrogenase	MDH2	+	+				+		+	+	+		10	10	38.2	54.356	29
P40939;H0YFD6	Trifunctional enzyme subunit alpha, mitochondrial;Long-chain enoyl-CoA hydratase;Long chain 3-hydroxyacyl-CoA dehydrogenase	HADHA	+											3	3	4.6	3.1932	5
P41159	Leptin	LEP	+	+	+		+					+		2	2	18.6	4.2374	5
U3KQG5;P41217-2;P41217;P41217-3;F8WC99;U3KQQ2;F8W7G1	OX-2 membrane glycoprotein	CD200	+	+	+		+					+		3	3	20.3	100.71	17
P41218;H0Y6P3	Myeloid cell nuclear differentiation antigen	MNDA	+	+	+		+	+			+	+		4	4	15.5	187.56	10
P41222;H0Y5A1;Q5SQ11	Prostaglandin-H2 D-isomerase	PTGDS	+	+	+	+	+	+	+	+	+	+	+	18	18	76.3	323.31	4713
P42166;G5E972;P42167-3;P42167-2;P42167;H0YJH7	Lamina-associated polypeptide 2, isoform alpha;Thymopoietin;Thymopentin;Lamina-associated polypeptide 2, isoforms beta/gamma;Thymopoietin;Thymopentin	TMPO	+	+				+			+			6	6	14.7	321.44	21
P42785;P42785-2;E9PQB5;E9PL85;E9PQN3;E9PKN6;E9PIG4;E9PNF7;E9PLY4;E9PNJ1;E9PL49;E9PR42	Lysosomal Pro-X carboxypeptidase	PRCP	+	+	+	+	+	+	+	+	+	+	+	12	12	28.8	323.31	158
P43121;P43121-2	Cell surface glycoprotein MUC18	MCAM	+	+	+	+	+	+		+	+	+	+	10	10	23.5	323.31	153
P43234	Cathepsin O	CTSO	+	+	+		+	+		+	+	+		2	2	8.1	22.842	14
P43251-4;P43251;P43251-3;P43251-2;C9JSN9	Biotinidase	BTD	+	+	+	+	+	+	+	+	+	+	+	11	11	29.8	260.88	264
P43490;A0A0C4DFS8	Nicotinamide phosphoribosyltransferase	NAMPT	+	+	+		+	+			+	+		8	8	23.2	120.26	16
P43652;CON__REFSEQ:XP_585019	Afamin	AFM	+	+	+	+	+	+	+	+	+	+	+	24	24	42.9	323.31	592
P45877	Peptidyl-prolyl cis-trans isomerase C	PPIC	+	+	+	+	+	+		+	+	+	+	3	3	14.6	19.006	49
P45974-2;P45974	Ubiquitin carboxyl-terminal hydrolase 5	USP5	+											2	2	4.3	5.2722	3
P46063	ATP-dependent DNA helicase Q1	RECQL	+	+	+	+		+		+		+		2	2	4.6	2.6617	3
P46109	Crk-like protein	CRKL		+				+			+			2	2	13.9	3.3082	2
P46821;D6RA32;D6RA40;D6RCL2;D6RGJ3	Microtubule-associated protein 1B;MAP1B heavy chain;MAP1 light chain LC1	MAP1B	+	+				+			+			29	29	18	323.31	83
P47755;C9JUG7;F8W9N7;A0A0D9SET8;P47755-2	F-actin-capping protein subunit alpha-2	CAPZA2		+				+			+			4	2	21	9.2873	4
P47972	Neuronal pentraxin-2	NPTX2	+	+	+	+	+	+	+	+	+	+	+	11	11	29.7	323.31	104
P48163-2;P48163	NADP-dependent malic enzyme	ME1	+	+				+			+			3	3	9.7	323.31	10
P48507;P48507-2	Glutamate--cysteine ligase regulatory subunit	GCLM	+											3	3	20.8	91.159	5
P48539;F6SSA2	Purkinje cell protein 4	PCP4		+				+			+			2	2	48.4	72.94	7
P48637;P48637-2	Glutathione synthetase	GSS	+	+	+	+	+	+			+			5	5	13.1	12.279	15
P48723	Heat shock 70 kDa protein 13	HSPA13	+											4	4	11.9	47.269	3
P48735-2;P48735;H0YL11	Isocitrate dehydrogenase [NADP], mitochondrial	IDH2	+											3	2	9	5.4702	1
P48740-2	Mannan-binding lectin serine protease 1;Mannan-binding lectin serine protease 1 heavy chain;Mannan-binding lectin serine protease 1 light chain	MASP1	+	+	+	+	+	+		+	+	+	+	6	0	12.9	45.834	91
P49006	MARCKS-related protein	MARCKSL1	+	+	+		+	+	+	+	+	+	+	3	3	17.9	57.478	24
P49189-2;P49189	4-trimethylaminobutyraldehyde dehydrogenase	ALDH9A1		+				+			+			3	3	9.7	7.0379	3
P49247	Ribose-5-phosphate isomerase	RPIA	+	+				+			+			4	4	19	104.25	5
P49257	Protein ERGIC-53	LMAN1	+	+	+		+	+		+	+	+		3	3	9	60.382	15
P49418-2;P49418;H0Y7T8	Amphiphysin	AMPH	+											3	3	9.3	92.336	5
P49641;P49641-1;H0YLB9;H0YNG5;A0A0C4DGL1;P49641-2;H0YKM7;H0YKH9;H0YKT0;H0YLU3;H0YLL4;H0YKQ2;H0YMU0;H0YNC8;H0YL67	Alpha-mannosidase 2x;Alpha-mannosidase	MAN2A2	+	+	+	+	+	+		+	+	+	+	25	25	34	323.31	106
P49720;A0A087WXQ8;A0A087WY10	Proteasome subunit beta type-3	PSMB3	+	+	+		+	+	+			+		6	2	40.5	31.307	18
P49721;A0A087WVV1	Proteasome subunit beta type-2	PSMB2	+	+				+			+			4	4	26.4	24.335	6
P49773;D6RC06;D6REP8;D6RE99;D6RD60	Histidine triad nucleotide-binding protein 1	HINT1	+	+	+	+	+	+			+			3	3	45.2	86.053	11
P49908;A0A182DWH7;A0A182DWH8	Selenoprotein P	SEPP1	+	+	+	+	+	+	+	+	+	+	+	6	6	17.6	120.87	162
P50395;P50395-2;Q5SX87;V9GYF8;Q5SX90;Q5SX86;Q5SX91;V9GYJ7	Rab GDP dissociation inhibitor beta	GDI2	+	+	+	+	+	+	+	+	+	+	+	21	13	60.9	323.31	303
P50461	Cysteine and glycine-rich protein 3	CSRP3		+				+			+			2	2	14.4	7.2571	1
P50502;Q3KNR6;Q8IZP2;H7C3I1;F6VDH7;Q8NFI4;F8WAQ7	Hsc70-interacting protein;Putative protein FAM10A4;Putative protein FAM10A5	ST13;ST13P4;ST13P5	+	+	+	+	+	+			+			6	6	22	97.94	25
P50552;K7EM16	Vasodilator-stimulated phosphoprotein	VASP	+	+				+			+	+		3	3	11.1	79.608	11
P50990-3;H7C4C8;P50990-2;P50990	T-complex protein 1 subunit theta	CCT8		+				+			+			2	2	4.4	3.5753	2
P51674-3;P51674-2;P51674	Neuronal membrane glycoprotein M6-a	GPM6A	+	+	+		+	+		+	+	+		1	1	4.5	6.203	11
P51693-2	Amyloid-like protein 1;C30	APLP1	+	+	+	+	+	+	+	+	+	+	+	27	1	40.4	323.31	1245
P51805	Plexin-A3	PLXNA3	+											3	2	2.7	4.7503	2
P51858-2;P51858;P51858-3	Hepatoma-derived growth factor	HDGF	+	+				+			+			7	7	42.9	323.31	17
P51884;CON__Q05443	Lumican	LUM	+	+	+	+	+	+	+	+	+	+	+	10	10	36.7	283.09	439
P51888	Prolargin	PRELP	+	+	+		+					+		6	6	20.4	65.972	23
P52209-2;P52209;K7EPF6;K7EMN2;K7EM49;K7ELN9	6-phosphogluconate dehydrogenase, decarboxylating	PGD	+	+	+	+	+	+	+	+	+	+	+	14	14	43.6	323.31	96
P52566;F5H3P3;F5H6Q0;H0YGX7;F5H2R5	Rho GDP-dissociation inhibitor 2	ARHGDIB	+	+	+		+	+			+	+	+	9	9	61.2	125.56	42
P52758;H0YBX3;H0YB34	Ribonuclease UK114	HRSP12	+	+				+			+			5	5	53.3	6.7068	10
P52799	Ephrin-B2	EFNB2	+	+	+		+	+		+	+	+	+	5	5	20.1	20.73	39
P52907	F-actin-capping protein subunit alpha-1	CAPZA1	+	+	+		+	+			+	+		6	4	33.6	81.281	11
P53004;C9J1E1	Biliverdin reductase A	BLVRA		+	+		+							3	3	16.9	184.6	5
P53396-3;P53396-2;P53396	ATP-citrate synthase	ACLY	+											3	3	4.8	7.8436	3
P53634;H0YCY8;P53634-2;P53634-3	Dipeptidyl peptidase 1;Dipeptidyl peptidase 1 exclusion domain chain;Dipeptidyl peptidase 1 heavy chain;Dipeptidyl peptidase 1 light chain	CTSC	+	+	+	+	+	+		+	+	+	+	9	9	27	158.63	68
P54289-2;P54289-5;P54289-3;P54289;P54289-4;E7ERK3;H0Y715	Voltage-dependent calcium channel subunit alpha-2/delta-1;Voltage-dependent calcium channel subunit alpha-2-1;Voltage-dependent calcium channel subunit delta-1	CACNA2D1	+	+	+	+	+	+		+	+	+	+	33	32	40.6	323.31	513
P54725-3;P54725-2;P54725;K7ENJ0;K7ELW1;K7ELU6;K7EQ16	UV excision repair protein RAD23 homolog A	RAD23A	+	+	+	+	+	+			+			7	6	31.8	137.07	24
P54727;Q5W0S5;P54727-2;H0Y579	UV excision repair protein RAD23 homolog B	RAD23B	+	+				+			+			4	3	11	14.117	10
P54802;K7END1	Alpha-N-acetylglucosaminidase;Alpha-N-acetylglucosaminidase 82 kDa form;Alpha-N-acetylglucosaminidase 77 kDa form	NAGLU	+	+	+		+	+		+	+	+	+	7	7	16.2	35.614	31
P54803;G3V4M2;G3V5E8;A0A087WX10;P54803-4;P54803-3	Galactocerebrosidase	GALC	+											2	2	4.1	3.5428	3
Q5STX8;P55008	Allograft inflammatory factor 1	AIF1	+											3	2	19.9	6.338	3
P55056	Apolipoprotein C-IV	APOC4	+	+	+		+	+			+			1	1	10.2	3.0786	8
P55058;P55058-4;P55058-3;P55058-2	Phospholipid transfer protein	PLTP	+	+	+	+	+	+	+	+	+	+	+	21	21	52.9	323.31	820
P55072;C9JUP7;C9IZA5	Transitional endoplasmic reticulum ATPase	VCP	+	+	+	+	+	+			+	+		20	20	35.5	255.79	59
V9PBN7;P55087-2;P55087	Aquaporin-4	AQP4	+	+				+			+			3	3	15.5	35.656	10
P55268;F5H520	Laminin subunit beta-2	LAMB2	+											3	3	2	30.467	4
P55283;P55283-2;A0A087WX99;A0A0G2JRA4	Cadherin-4	CDH4	+	+	+	+	+	+		+	+	+	+	8	8	12.4	323.31	97
P55287-2;P55287;H3BUU9;H3BQH2	Cadherin-11	CDH11	+	+	+	+	+					+	+	12	12	21.1	97.374	48
P55289;P55289-2	Cadherin-12	CDH12	+											2	2	6.2	6.4378	2
P55290;P55290-4;P55290-5;P55290-3;P55290-2	Cadherin-13	CDH13	+	+	+	+	+	+	+	+	+	+	+	13	13	25.4	275.6	367
P55291	Cadherin-15	CDH15	+	+	+	+						+		8	8	14.7	140.01	16
P55957-2;P55957;B2ZP78;P55957-4;P55957-3	BH3-interacting domain death agonist;BH3-interacting domain death agonist p15;BH3-interacting domain death agonist p13;BH3-interacting domain death agonist p11	BID	+	+	+	+	+	+		+	+	+	+	4	4	29.9	116.32	32
P58401;H7C2R8	Neurexin-2-beta	NRXN2	+	+	+		+					+		9	3	18	6.523	7
P58546;C9JL85	Myotrophin	MTPN	+	+	+	+	+	+			+	+		2	2	22	24.678	15
P59666;P59665	Neutrophil defensin 3;HP 3-56;Neutrophil defensin 2;Neutrophil defensin 1;HP 1-56;Neutrophil defensin 2	DEFA3;DEFA1	+	+								+		1	1	33	8.9646	4
P59827;P59827-2	BPI fold-containing family B member 4	BPIFB4		+								+		6	6	16.9	111.77	6
P60174-1;P60174;P60174-4;U3KPZ0;U3KQF3;U3KPS5	Triosephosphate isomerase	TPI1	+	+	+	+	+	+	+	+	+	+	+	13	13	78.3	323.31	389
P60709;G5E9R0;E7EVS6;C9JZR7;Q6S8J3;C9JTX5;C9JUM1;A5A3E0;P0CG38;Q9BYX7;Q562R1;P0CG39;F8WCH0	Actin, cytoplasmic 1;Actin, cytoplasmic 1, N-terminally processed	ACTB	+	+	+		+	+			+	+		21	1	73.1	31.41	22
P60842;J3KTB5;J3KT12;P60842-2;J3QLN6;J3QR64;J3KSZ0;J3QL43;J3QS69;E7EQG2;Q14240;Q14240-2;J3KTN0;J3QKZ9;J3KS25;J3KSN7	Eukaryotic initiation factor 4A-I;Eukaryotic initiation factor 4A-II;Eukaryotic initiation factor 4A-II, N-terminally processed	EIF4A1;EIF4A2	+	+	+	+	+	+			+			5	5	17	20.285	9
P60953	Cell division control protein 42 homolog	CDC42	+	+				+			+			1	1	8.9	8.2005	2
P61086;D6RDM7;P61086-2;P61086-3	Ubiquitin-conjugating enzyme E2 K	UBE2K	+											2	2	21.5	11.409	5
P61088;F8VSD4;F8VV71;F8VZ29;F8VQQ8;Q5JXB2	Ubiquitin-conjugating enzyme E2 N	UBE2N	+	+	+	+	+	+			+			5	5	41.4	49.012	32
P61160;P61160-2;F5H6T1;A0A1B0GWD0;A0A1B0GWH0	Actin-related protein 2	ACTR2	+	+				+			+			5	5	21.8	34.014	8
P61266-2;P61266	Syntaxin-1B	STX1B		+				+			+			3	3	13.7	75.029	5
P61278	Somatostatin;Somatostatin-28;Somatostatin-14	SST	+	+	+	+	+	+		+	+	+	+	3	3	44.8	19.859	70
P61457	Pterin-4-alpha-carbinolamine dehydratase	PCBD1	+	+				+			+			2	2	27.9	40.947	3
P61626;F8VV32;A0A0B4J259	Lysozyme C;Lysozyme	LYZ	+	+	+	+	+	+	+	+	+	+	+	10	10	48	180.07	112
P61769;F5H6I0	Beta-2-microglobulin;Beta-2-microglobulin form pI 5.3	B2M	+	+	+	+	+	+	+	+	+	+	+	9	5	63.9	323.31	900
P61812;P61812-2	Transforming growth factor beta-2;Latency-associated peptide	TGFB2	+	+	+		+	+		+	+	+		3	3	8.2	23.899	27
P61916;J3KMY5;H0YIZ1;G3V3E8;E7EMS2;G3V3D1;G3V2V8;P61916-2	Epididymal secretory protein E1	NPC2	+	+	+	+	+	+	+	+	+	+	+	10	10	68.9	166.35	111
P61960;P61960-2;H0Y614	Ubiquitin-fold modifier 1	UFM1	+											3	3	58.8	10.708	4
P61970;H3BRV9	Nuclear transport factor 2	NUTF2	+	+	+	+	+	+	+	+	+	+	+	4	4	42.5	170.15	48
P61978-3;P61978;P61978-2;Q5T6W2;S4R359;S4R457	Heterogeneous nuclear ribonucleoprotein K	HNRNPK	+	+	+		+	+			+			10	10	33.4	323.31	39
P61981	14-3-3 protein gamma;14-3-3 protein gamma, N-terminally processed	YWHAG	+	+	+	+	+	+	+	+	+	+	+	13	9	55.1	323.31	182
P62258;P62258-2;K7EM20;B4DJF2;I3L3T1;I3L0W5;K7EIT4	14-3-3 protein epsilon	YWHAE	+	+	+	+	+	+	+	+	+	+	+	16	13	61.2	323.31	166
P62328	Thymosin beta-4;Hematopoietic system regulatory peptide	TMSB4X	+	+	+	+	+	+	+		+	+	+	2	2	52.3	20.579	38
P62760;E7ER47;E9PE24	Visinin-like protein 1	VSNL1	+											3	3	19.4	5.9048	4
P62805	Histone H4	HIST1H4A	+	+	+	+	+	+		+	+	+	+	7	7	57.3	77.529	193
P62857	40S ribosomal protein S28	RPS28	+											2	2	30.4	2.9125	1
P62873-2;P62873;B1AKQ8;F6UT28;E7EP32;Q9HAV0;P62879;C9JZN1;F6X3N5;C9JIS1;C9JXA5;C9JD14;F5H8J8;F5H100;B3KVK2;F5H0S8;E9PCP0;P62879-2;P16520-2;P16520	Guanine nucleotide-binding protein G(I)/G(S)/G(T) subunit beta-1;Guanine nucleotide-binding protein subunit beta-4;Guanine nucleotide-binding protein G(I)/G(S)/G(T) subunit beta-2	GNB1;GNB2;GNB4	+	+	+		+	+			+			4	4	15.1	83.776	13
P62906	60S ribosomal protein L10a	RPL10A	+											3	3	19.4	4.1833	2
P62937;F8WE65;C9J5S7;P62937-2;A0A0B4J2A2;A0A075B767;Q9Y536;E5RIZ5;P0DN37	Peptidyl-prolyl cis-trans isomerase A;Peptidyl-prolyl cis-trans isomerase A, N-terminally processed;Peptidyl-prolyl cis-trans isomerase	PPIA	+	+	+	+	+	+	+	+	+	+	+	8	6	59.4	188.89	178
P62942;Q5W0X3;A0A087WZM5;Q1JUQ5;Q1JUQ3;A0A087WTS4;Q5VVH2;A0A087WV48	Peptidyl-prolyl cis-trans isomerase FKBP1A;Peptidyl-prolyl cis-trans isomerase	FKBP1A	+	+	+	+	+	+	+	+	+	+	+	5	5	70.4	240.51	34
P62993;J3KT38;P62993-2;J3QRL5;J3QLF6	Growth factor receptor-bound protein 2	GRB2	+	+	+	+	+	+		+	+	+		8	8	35.5	46.164	32
P63104;E7EX29;B0AZS6;P63104-2;B7Z2E6;H0YB80;E7ESK7;E5RIR4;E9PD24;E7EVZ2;E5RGE1	14-3-3 protein zeta/delta	YWHAZ	+	+	+	+	+	+	+	+	+	+	+	17	12	66.1	323.31	369
P63208;E5RJR5;E7ERH2;F8W8N3;P63208-2;E5RGM3	S-phase kinase-associated protein 1	SKP1	+	+	+	+	+	+		+	+	+	+	7	7	47.2	117.24	48
P63261;I3L3I0;I3L1U9;I3L4N8;K7EM38;I3L3R2;J3KT65	Actin, cytoplasmic 2;Actin, cytoplasmic 2, N-terminally processed	ACTG1	+	+	+	+	+	+	+	+	+	+	+	21	1	73.1	323.31	1069
P63316;C9JDI3	Troponin C, slow skeletal and cardiac muscles	TNNC1		+	+		+	+			+	+		5	5	39.8	141.79	16
P67936;K7EPB9	Tropomyosin alpha-4 chain	TPM4	+	+	+		+	+		+	+	+		10	3	36.3	65.499	43
P68036-2;P68036;P68036-3	Ubiquitin-conjugating enzyme E2 L3	UBE2L3	+	+	+		+	+			+	+		4	2	45.1	224.54	26
P68133;A6NL76	Actin, alpha skeletal muscle	ACTA1	+	+	+	+	+	+	+	+	+	+	+	16	1	52.5	135.22	139
P68371;Q13509-2	Tubulin beta-4B chain;Tubulin beta-3 chain	TUBB4B;TUBB3	+	+	+		+	+			+			11	1	34.4	3.9057	7
P68431;K7EMV3;K7EP01;B4DEB1;K7ES00;Q6NXT2;Q16695	Histone H3.1;Histone H3;Histone H3.3C;Histone H3.1t	HIST1H3A;H3F3B;H3F3A;H3F3C;HIST3H3	+	+	+		+	+			+	+		2	1	28.7	122.45	24
P68871;F8W6P5;A0A0J9YWK4	Hemoglobin subunit beta;LVV-hemorphin-7;Spinorphin	HBB	+	+	+	+	+	+	+	+	+	+	+	25	17	100	323.31	5082
P69891;A0A0J9YYA3	Hemoglobin subunit gamma-1	HBG1	+	+	+	+	+	+	+	+	+	+		14	1	89.8	44.318	50
P69892;E9PBW4	Hemoglobin subunit gamma-2	HBG2	+	+	+	+	+	+	+	+	+	+	+	15	2	91.2	323.31	464
P69905	Hemoglobin subunit alpha	HBA1	+	+	+	+	+	+	+	+	+	+	+	20	7	99.3	323.31	6421
P78310-5;P78310-7;P78310-2;P78310-6;P78310;P78310-4;P78310-3	Coxsackievirus and adenovirus receptor	CXADR	+	+	+		+					+	+	5	5	26.6	93.278	33
P78324;P78324-4;P78324-2;Q5TFQ8;H3BUA5;Q9P1W8-3;Q9P1W8-4;Q9P1W8-2;Q9P1W8;H3BRP9;H3BV43;H3BML4;H9KV29;H3BQ21;O00241-2;O00241;H3BTT9;H3BU43;H3BSK5	Tyrosine-protein phosphatase non-receptor type substrate 1;Signal-regulatory protein beta-1 isoform 3	SIRPA;SIRPB1	+	+	+	+	+	+	+	+	+	+	+	17	17	43.1	323.31	194
P78333;A0A087WX91	Glypican-5;Secreted glypican-5	GPC5		+	+		+							2	2	4.2	3.9291	2
Q5TA02;P78417-3;P78417;Q5TA01;P78417-2	Glutathione S-transferase omega-1	GSTO1	+	+	+	+	+	+	+	+	+	+	+	10	10	67.5	21.078	48
P80108;P80108-2	Phosphatidylinositol-glycan-specific phospholipase D	GPLD1	+	+	+		+	+	+		+	+		7	7	12.6	16.877	26
X6R8F3;P80188;P80188-2	Neutrophil gelatinase-associated lipocalin	LCN2	+	+	+		+	+		+	+	+		8	8	54	190.41	51
P80511	Protein S100-A12;Calcitermin	S100A12	+	+	+		+	+			+	+		3	3	38	86.244	42
P80723;P80723-2;U3KQP0	Brain acid soluble protein 1	BASP1	+	+	+	+	+	+	+	+	+	+	+	15	15	77.1	323.31	365
P80748	Ig lambda chain V-III region LOI		+	+	+	+	+	+		+	+	+	+	5	2	48.7	323.31	53
P81605;P81605-2	Dermcidin;Survival-promoting peptide;DCD-1	DCD	+	+	+	+	+	+	+	+	+	+	+	2	2	20	56.124	71
P84157-2;K7EQX8;Q6ZR64;P84157-3;P84157	Matrix-remodeling-associated protein 7	MXRA7	+	+	+		+							2	2	23.5	15.11	6
P98088	Mucin-5AC	MUC5AC		+	+		+							2	2	2.1	2.6749	2
P98095;P98095-2	Fibulin-2	FBLN2	+	+	+	+		+	+	+	+	+		6	6	7.9	12.918	20
P98160;A0A0U1RQT3;H7BYA5	Basement membrane-specific heparan sulfate proteoglycan core protein;Endorepellin;LG3 peptide	HSPG2	+	+	+	+	+	+	+	+	+	+	+	53	53	15.7	323.31	344
P98172	Ephrin-B1	EFNB1	+	+	+		+							3	3	10.4	4.9443	4
Q00577	Transcriptional activator protein Pur-alpha	PURA		+				+			+			1	1	7.1	3.5477	2
Q00839;A0A1X7SBS1;A0A1W2PPS1;Q00839-2;A0A1W2PP35;A0A1W2PP22;A0A1W2PRZ7;A0A1W2PQ74;A0A1W2PQL0;A0A1W2PP34;A0A1W2PPL4;A0A1W2PPH7;Q5RI18	Heterogeneous nuclear ribonucleoprotein U	HNRNPU	+	+				+			+			4	4	11	31.23	21
Q00872-2;Q00872-4;G3V1V7;F8VZE0;F8VZY0;Q00872-5;Q00872-3;Q00872-9;Q00872-8;Q00872-7;Q00872;Q00872-10;Q00872-6	Myosin-binding protein C, slow-type	MYBPC1		+				+			+			3	3	3.3	5.0084	2
Q00973-2;Q00973;B4DSP5	Beta-1,4 N-acetylgalactosaminyltransferase 1	B4GALNT1	+											5	5	13.4	13.422	5
Q01082;A0A087WUZ3;Q01082-3;Q01082-2;F8W6C1;O15020-2;O15020;A4QPE4	Spectrin beta chain, non-erythrocytic 1	SPTBN1	+	+	+		+	+	+	+	+	+		45	43	26.6	323.31	116
Q01459	Di-N-acetylchitobiase	CTBS	+	+	+	+	+	+		+	+	+	+	10	10	31.2	148.86	131
Q01469;I6L8B7;A8MUU1	Fatty acid-binding protein, epidermal	FABP5	+	+	+		+	+	+		+	+	+	9	9	67.4	271.11	54
Q01518;Q01518-2;Q5T0R1;Q5T0R7;Q5T0R6;Q5T0R5;Q5T0R4;Q5T0R3;Q5T0R2;Q5T0R9;Q5T0S3	Adenylyl cyclase-associated protein 1;Adenylyl cyclase-associated protein	CAP1	+	+	+	+	+	+		+	+	+	+	10	10	34.7	323.31	79
Q01995;H0YCU9;E9PJ32;C9J5W6;Q9UI15	Transgelin	TAGLN	+	+	+	+	+	+			+	+	+	8	8	44.8	52.744	27
Q02413	Desmoglein-1	DSG1	+	+				+		+				3	3	5.1	22.626	10
Q02487-2;Q02487	Desmocollin-2	DSC2	+	+	+		+	+			+	+	+	4	4	7.2	29.861	25
Q02809;Q02809-2;Q5JXB7;Q5JXB8	Procollagen-lysine,2-oxoglutarate 5-dioxygenase 1	PLOD1	+	+	+		+	+		+		+	+	12	12	24.5	46.919	29
Q02818;H7BZI1;C9JKZ2;C9JBD3;C9J3C1	Nucleobindin-1	NUCB1	+	+	+	+	+	+	+	+	+	+	+	24	24	58.6	323.31	597
Q02952-3;Q02952-2;Q02952	A-kinase anchor protein 12	AKAP12	+	+				+			+			5	5	5.7	24.603	6
Q02985-2;Q02985;A0A087WYK9;Q6NSD3;V9GYX2;A0A0C4DH21;Q92496-3;Q92496-2;Q92496	Complement factor H-related protein 3	CFHR3	+	+				+		+				4	3	14.1	23.585	9
Q03167-2;Q03167;E9PKY4	Transforming growth factor beta receptor type 3	TGFBR3	+	+	+		+					+	+	8	8	12.6	24.433	21
Q03252	Lamin-B2	LMNB2		+	+		+	+			+			5	4	8.7	8.6399	9
Q04446;E9PGM4	1,4-alpha-glucan-branching enzyme	GBE1	+											3	3	7.8	5.9432	3
Q04760-2;Q04760	Lactoylglutathione lyase	GLO1	+	+	+		+	+		+	+			5	5	37.3	13.804	25
Q04917;A2IDB2;F8WEB6;A2IDB1	14-3-3 protein eta	YWHAH	+	+	+	+	+	+		+	+	+		9	6	40.2	74.679	25
Q05996-2;Q05996	Zona pellucida sperm-binding protein 2;Processed zona pellucida sperm-binding protein 2	ZP2	+	+	+	+								2	2	3.9	5.7005	4
Q06033-2;Q06033;A0A087WW43;E7ET33;CON__Q0V8M9	Inter-alpha-trypsin inhibitor heavy chain H3	ITIH3	+	+	+	+	+	+	+	+	+	+	+	24	24	40	323.31	370
Q06323;Q06323-3;Q06323-2;H0YLU2;H0YKK6	Proteasome activator complex subunit 1	PSME1	+	+	+	+	+	+			+			10	10	47.4	323.31	33
Q06481-2;Q06481;Q06481-4;Q06481-3;Q06481-6;Q06481-5;E9PQS3;E9PK76;E9PSC7	Amyloid-like protein 2	APLP2	+	+	+	+	+	+	+	+	+	+	+	17	16	26.9	323.31	213
Q06828	Fibromodulin	FMOD	+	+	+	+	+					+		3	3	10.9	57.168	20
Q06830;A0A0A0MSI0;A0A0A0MRQ5	Peroxiredoxin-1	PRDX1	+	+	+	+	+	+		+	+	+	+	12	9	52.3	169.59	137
Q07021;I3L3Q7;I3L3B0	Complement component 1 Q subcomponent-binding protein, mitochondrial	C1QBP	+											4	4	34.4	111.53	5
Q07283	Trichohyalin	TCHH		+	+	+	+					+		3	3	1.7	3.547	8
Q07666-3;Q07666-2;Q07666	KH domain-containing, RNA-binding, signal transduction-associated protein 1	KHDRBS1		+				+			+			1	1	5	6.9217	3
Q07954;H0YJI8	Prolow-density lipoprotein receptor-related protein 1;Low-density lipoprotein receptor-related protein 1 85 kDa subunit;Low-density lipoprotein receptor-related protein 1 515 kDa subunit;Low-density lipoprotein receptor-related protein 1 intracellular domain	LRP1	+	+	+	+	+	+	+	+	+	+	+	35	33	9.3	265.72	170
Q08174;Q08174-2;D6RAX3;H0Y9F5;D6RBG2	Protocadherin-1	PCDH1	+	+	+	+	+	+		+	+	+	+	13	13	16.8	122.91	53
Q08188	Protein-glutamine gamma-glutamyltransferase E;Protein-glutamine gamma-glutamyltransferase E 50 kDa catalytic chain;Protein-glutamine gamma-glutamyltransferase E 27 kDa non-catalytic chain	TGM3		+				+		+				1	1	2.6	6.1807	1
Q08211	ATP-dependent RNA helicase A	DHX9		+				+			+			3	3	2.3	3.8308	3
Q08380;K7EP36;K7ESM3;K7EKQ5;K7ES75;K7EN99;K7ERZ6;K7EJY8;K7EJD3;K7EQT9	Galectin-3-binding protein	LGALS3BP	+	+	+	+	+	+	+	+	+	+	+	21	21	38.8	323.31	864
Q08495-3;Q08495-4;Q08495-2;Q08495;E5RFK4	Dematin	DMTN	+											2	2	8.1	3.8474	3
Q08554-2;Q08554	Desmocollin-1	DSC1	+											2	2	3.5	3.694	1
Q08623;Q08623-4;E7EVH9;Q08623-2;Q08623-3	Pseudouridine-5-phosphatase	HDHD1	+	+				+			+			2	2	17.5	17.319	7
Q08629;A0A0A0MQX7;D6RB21;H0YA19	Testican-1	SPOCK1	+	+	+	+	+	+	+	+	+	+	+	8	7	20.7	187.92	147
Q08830	Fibrinogen-like protein 1	FGL1	+	+	+		+	+			+			4	4	12.8	7.4426	8
Q08ET2;O15389	Sialic acid-binding Ig-like lectin 14;Sialic acid-binding Ig-like lectin 5	SIGLEC14;SIGLEC5	+	+				+			+			5	5	15.2	9.3222	8
Q09028-4;Q09028-3;Q09028-2;Q09028;H0YF10;E9PC52;Q16576;Q16576-2;H0YEU5;H0YCT5;H0YDK2;Q5JP01;Q5JNZ6;Q5JP02	Histone-binding protein RBBP4;Histone-binding protein RBBP7	RBBP4;RBBP7	+	+				+			+			4	4	9.7	4.2854	5
Q09328	Alpha-1,6-mannosylglycoprotein 6-beta-N-acetylglucosaminyltransferase A	MGAT5	+	+	+	+	+	+		+	+			10	10	19.6	58.879	31
Q09666	Neuroblast differentiation-associated protein AHNAK	AHNAK		+				+			+	+		23	23	13.7	52.471	32
Q0P6D2	Protein FAM69C	FAM69C	+	+	+		+						+	1	1	5.5	19.011	9
Q0VD83-3;Q0VD83;Q0VD83-4	Apolipoprotein B receptor	APOBR		+				+			+			1	1	1.6	86.484	1
Q0VF96-2;Q0VF96	Cingulin-like protein 1	CGNL1	+											2	2	7.4	2.849	3
Q10471;Q10471-2;F8VUJ3;Q8N4A0-2;Q8N4A0	Polypeptide N-acetylgalactosaminyltransferase 2;Polypeptide N-acetylgalactosaminyltransferase 2 soluble form	GALNT2	+	+	+	+	+	+		+	+	+	+	17	16	34.5	67.221	75
Q10472;K7EJV8;Q10472-2	Polypeptide N-acetylgalactosaminyltransferase 1;Polypeptide N-acetylgalactosaminyltransferase 1 soluble form	GALNT1		+	+	+	+							3	2	7.9	6.1941	2
Q12765-3;Q12765;Q12765-2;C9K052;B8ZZP4;C9J7U9	Secernin-1	SCRN1	+	+	+		+	+		+	+	+		3	3	11	18.15	19
Q12794-2;Q12794;Q12794-7;Q12794-4;Q12794-3;Q12794-6;Q12794-5	Hyaluronidase-1	HYAL1	+	+	+	+	+	+			+	+		6	6	29.4	28.219	44
Q12805-2;Q12805-4;Q12805-3;Q12805;Q12805-5;A0A0U1RQV3;Q580Q6	EGF-containing fibulin-like extracellular matrix protein 1	EFEMP1	+	+	+	+	+	+	+	+	+	+	+	13	13	28.7	251.15	405
Q12841-2;Q12841;C9J5G4;H7C4W4	Follistatin-related protein 1	FSTL1	+	+	+	+	+	+	+	+	+	+	+	11	11	45.8	323.31	222
Q12860;Q12860-2;Q12860-3;F8VUI9;H0YIJ1;F8VQW3;F8VX96;F8VUI8	Contactin-1	CNTN1	+	+	+	+	+	+	+	+	+	+	+	46	46	53.5	323.31	1308
Q12866;E9PHX8	Tyrosine-protein kinase Mer;Receptor protein-tyrosine kinase	MERTK	+	+				+	+					2	2	3.5	42.807	4
Q12906-5;Q12906-4;Q12906-2;Q12906-6;Q12906-3;Q12906;Q12906-7;K7EKJ9;K7EQR9;K7EKY0;K7ER69;K7EPG3;K7ERM6;K7ENK6;K7EM82;K7EJ09	Interleukin enhancer-binding factor 3	ILF3		+				+			+			8	7	16.8	30.171	8
Q13093	Platelet-activating factor acetylhydrolase	PLA2G7	+											4	4	13.4	7.5327	9
Q13200-2;Q13200-3;Q13200	26S proteasome non-ATPase regulatory subunit 2	PSMD2	+	+	+		+	+			+			1	1	2.9	2.7935	4
Q13201-2;Q13201;E7EPG1	Multimerin-1;Platelet glycoprotein Ia*;155 kDa platelet multimerin	MMRN1	+	+				+			+			3	3	10	139.11	6
X6R9L0;Q13217	DnaJ homolog subfamily C member 3	DNAJC3	+	+	+		+	+			+			3	3	9.9	6.6866	8
Q13228;Q13228-4;Q13228-2;Q13228-3;H0Y532;A6PVX1;F2Z2W8;F8WCR4;C9JVL0	Selenium-binding protein 1	SELENBP1	+	+	+	+	+	+		+	+	+	+	26	26	68.4	323.31	205
Q13231-3;Q13231;Q13231-2;D6REY1;Q13231-4	Chitotriosidase-1	CHIT1	+	+	+	+	+	+		+	+	+	+	17	17	52.4	323.31	89
Q13308-5;Q13308-4;Q13308;Q13308-6;Q13308-2;H7C5L0;Q86X91;Q13308-3	Inactive tyrosine-protein kinase 7	PTK7	+	+	+		+							4	4	8	53.904	8
Q13332-4;Q13332;Q13332-3	Receptor-type tyrosine-protein phosphatase S	PTPRS	+	+	+	+	+	+	+	+	+	+	+	27	0	20.6	323.31	274
Q13332-2;Q13332-6	Receptor-type tyrosine-protein phosphatase S	PTPRS	+											26	0	20.2	96.5	11
Q13442;F8WBW6	28 kDa heat- and acid-stable phosphoprotein	PDAP1		+				+			+			2	2	19.3	9.0313	3
Q13444-10;Q13444-9;Q13444-8;Q13444-2;Q13444-7;Q13444-6;Q13444-12;Q13444-5;Q13444-4;Q13444-3;Q13444;Q13444-13;Q13444-11	Disintegrin and metalloproteinase domain-containing protein 15	ADAM15	+	+	+		+							3	3	5.7	9.1808	4
Q13554-7;Q13554-4;Q13554-3;Q13554-8;Q13554-5;Q13554-2;Q13554;H7C394;Q13554-6	Calcium/calmodulin-dependent protein kinase type II subunit beta	CAMK2B	+	+	+	+								6	3	16.9	18.065	12
Q13642-5;Q5JXI2;Q5JXI8;Q13642-1;Q13642-4;A0A0D9SFI6;A0A0D9SFB0;Q5JXH9;A0A0D9SFZ9;Q5JXH8;Q5JXH7;Q5JXI3;Q13642-3;Q13642;A0A0D9SG53;A0A0D9SGB2;Q5JXI0	Four and a half LIM domains protein 1	FHL1		+				+			+			4	4	13.2	5.7468	4
Q13740-2;Q13740;F5GXJ9;H7C543;Q13740-3;Q13740-4	CD166 antigen	ALCAM	+	+	+	+	+	+	+	+	+	+	+	13	13	31.1	323.31	207
Q13772;Q13772-3;Q13772-4;B4DZ85;B4DF87;Q13772-2	Nuclear receptor coactivator 4	NCOA4	+											3	3	4.7	3.7627	6
Q13790	Apolipoprotein F	APOF	+	+	+		+	+			+			2	2	8.3	46.364	15
Q14019;H3BT58	Coactosin-like protein	COTL1	+	+	+		+	+	+	+	+	+	+	9	9	73.2	195.92	107
Q14050	Collagen alpha-3(IX) chain	COL9A3		+	+		+							1	1	2.8	25.227	1
Q14103-3;Q14103;H0YA96;D6RAF8;H0Y8G5;Q14103-4;Q14103-2;D6RF44;D6RD83;D6RBQ9	Heterogeneous nuclear ribonucleoprotein D0	HNRNPD	+	+				+			+			6	5	19.6	41.171	24
Q14112-2;Q14112;A0A087WZP6;H0YJV3	Nidogen-2	NID2	+	+	+	+	+	+	+	+	+	+	+	31	30	34.5	323.31	314
Q14118;C9JYS1;C9J196;C9JQL4	Dystroglycan;Alpha-dystroglycan;Beta-dystroglycan	DAG1	+	+	+	+	+	+	+	+	+	+	+	9	9	17.2	323.31	338
Q14126;J3KSI6	Desmoglein-2	DSG2	+	+				+	+				+	9	9	12.4	19.758	19
Q14194-2;E9PD68;Q14194;Q14117	Dihydropyrimidinase-related protein 1	CRMP1		+				+			+			6	3	15	10.362	4
Q14195;Q14195-2;H0YBT4;D6RF19	Dihydropyrimidinase-related protein 3	DPYSL3		+				+			+			13	10	32.6	150.29	24
Q14315-2;Q14315	Filamin-C	FLNC	+	+	+		+	+			+			35	30	20.7	169.43	37
Q14393-5;Q14393-4;Q14393-3;Q14393-2;Q14393	Growth arrest-specific protein 6	GAS6	+	+	+	+	+	+		+	+	+	+	7	7	23.5	27.923	39
Q14515;Q14515-2;C9JJR8;E9PC64;D6RA29;F5H331;F5H4Y3	SPARC-like protein 1	SPARCL1	+	+	+	+	+	+	+	+	+	+	+	41	41	70.5	323.31	2475
Q14520-2;Q14520	Hyaluronan-binding protein 2;Hyaluronan-binding protein 2 50 kDa heavy chain;Hyaluronan-binding protein 2 50 kDa heavy chain alternate form;Hyaluronan-binding protein 2 27 kDa light chain;Hyaluronan-binding protein 2 27 kDa light chain alternate form	HABP2	+	+	+	+	+	+			+	+	+	7	7	10.1	38.355	38
Q14563;C9J9C4	Semaphorin-3A	SEMA3A		+				+			+	+		4	4	6.4	163.72	5
Q14590-2;Q14590	Zinc finger protein 235	ZNF235	+	+	+	+		+	+	+	+	+		1	1	2.9	3.0931	30
Q14624;B7ZKJ8;CON__Q3T052	Inter-alpha-trypsin inhibitor heavy chain H4;70 kDa inter-alpha-trypsin inhibitor heavy chain H4;35 kDa inter-alpha-trypsin inhibitor heavy chain H4	ITIH4	+	+	+	+	+	+	+	+	+	+	+	47	4	56.9	323.31	2304
Q14624-3;Q14624-2;Q14624-4;H7C0L5	Inter-alpha-trypsin inhibitor heavy chain H4;70 kDa inter-alpha-trypsin inhibitor heavy chain H4;35 kDa inter-alpha-trypsin inhibitor heavy chain H4	ITIH4	+	+	+		+	+			+			45	2	57.1	2.9538	7
Q14643-4;Q14643-3;Q14643-8;Q14643-7;Q14643-5;Q14643-6;Q14643-2;Q14643	Inositol 1,4,5-trisphosphate receptor type 1	ITPR1	+											2	2	1.4	3.1588	2
Q14697;Q14697-2;F5H6X6;E9PKU7;E9PNH1	Neutral alpha-glucosidase AB	GANAB	+	+	+	+	+	+			+	+		8	8	13.9	65.06	18
Q14956-2;Q14956;Q96F58	Transmembrane glycoprotein NMB	GPNMB	+	+	+	+	+	+	+	+	+		+	3	3	6.4	79.101	26
Q14982-2;Q14982;Q14982-4;Q14982-3;C9JK95	Opioid-binding protein/cell adhesion molecule	OPCML	+	+	+	+	+	+		+	+	+	+	13	8	41.7	251.44	118
Q14C87;Q14C87-2	Transmembrane protein 132D	TMEM132D	+	+	+	+	+	+			+	+	+	16	16	17.5	205.27	78
Q14DG7;Q14DG7-2;Q14DG7-3	Transmembrane protein 132B	TMEM132B	+	+	+		+					+		5	5	6.8	13.063	7
Q15063-5	Periostin	POSTN	+	+	+	+	+	+	+	+	+	+	+	26	0	43.4	323.31	318
Q15084-3;Q15084;Q15084-4;Q15084-5;Q15084-2	Protein disulfide-isomerase A6	PDIA6	+	+	+		+	+			+	+		7	7	22.4	31.953	15
Q15113	Procollagen C-endopeptidase enhancer 1	PCOLCE	+	+	+	+	+	+	+	+	+	+	+	16	16	47	323.31	251
Q15121;Q15121-2	Astrocytic phosphoprotein PEA-15	PEA15	+	+								+		4	1	45.4	11.358	3
Q15149-7;Q15149-8;Q15149-9;Q15149-5;Q15149-4;Q15149-6;Q15149-3;Q15149-2;Q15149;E9PMV1;E9PKG0;E9PIA2	Plectin	PLEC	+	+				+	+		+	+		33	33	8.5	276.49	50
Q15181;Q5SQT6	Inorganic pyrophosphatase	PPA1		+				+			+			3	3	15.9	4.7415	4
Q15223-3;Q15223-2;Q15223	Nectin-1	PVRL1	+	+	+	+	+	+		+	+	+	+	7	7	30.1	128.79	85
Q15256-5;Q15256	Receptor-type tyrosine-protein phosphatase R	PTPRR	+	+	+		+					+	+	3	3	9	146.63	18
Q15257-2;Q15257;A6PVN9;F6WIT2;A6PVN5;Q15257-3;Q5T949;Q5T948;Q15257-4;A6PVN8;A6PVN6;A6PVN7;C9IZ76;Q68CR8;H0Y6E5;B7ZBP9;B7ZBQ0;B7ZBP7;H0Y562;B4DDQ6	Serine/threonine-protein phosphatase 2A activator	PPP2R4	+	+	+		+	+			+	+		8	8	46.4	139.58	18
Q15375-4;Q15375;Q15375-2;Q15375-3;Q15375-5	Ephrin type-A receptor 7	EPHA7	+	+								+		4	3	5.1	150.03	9
Q15404-2;Q15404	Ras suppressor protein 1	RSU1	+											3	3	26.3	8.5385	4
Q15417-3;Q15417	Calponin-3	CNN3	+											1	1	7.1	80.104	2
Q15459-2;Q15459	Splicing factor 3A subunit 1	SF3A1	+	+								+		2	2	4.3	6.5337	11
Q15582;H0Y8L3;S4R3C6;H0Y9D7;H0YAH8;H0YAB8;D6RBX4	Transforming growth factor-beta-induced protein ig-h3	TGFBI	+	+	+	+	+	+	+	+	+	+	+	24	24	45.1	323.31	973
Q15691	Microtubule-associated protein RP/EB family member 1	MAPRE1	+	+	+		+							4	4	25	9.56	8
Q15768	Ephrin-B3	EFNB3	+	+								+		4	4	16.2	30.678	8
Q15782-6;Q15782;Q15782-5;E9PPX4;H0YE91;E9PR52;E9PII8;E9PIX1;E9PRL9;E9PP75;H0YD88;H0YEJ1	Chitinase-3-like protein 2	CHI3L2	+	+	+	+	+	+		+	+	+	+	16	16	55.5	323.31	271
Q15818	Neuronal pentraxin-1	NPTX1	+	+	+	+	+	+	+	+	+	+	+	14	14	33.8	203.66	177
Q15819;G3V113;H0YBP9	Ubiquitin-conjugating enzyme E2 variant 2	UBE2V2	+	+	+	+	+	+	+	+	+	+	+	4	1	29.7	10.593	35
Q15843	NEDD8	NEDD8	+	+				+			+			2	1	30.9	4.3656	4
Q15848	Adiponectin	ADIPOQ	+	+	+	+	+	+	+	+	+	+		3	3	21.7	223.2	68
Q15904;A6QRJ1;H7C2Y8;A6NLC6;A0A0C4DGX8;H7C0T7;F2Z3L8	V-type proton ATPase subunit S1	ATP6AP1	+	+	+	+	+	+	+	+	+	+	+	8	8	25.5	323.31	243
Q16143;G4Y816;F8W754	Beta-synuclein	SNCB		+				+			+			4	2	41.8	157.97	6
Q16270-2;Q16270	Insulin-like growth factor-binding protein 7	IGFBP7	+	+	+	+	+	+	+	+	+	+	+	17	17	51.3	323.31	1051
Q16352	Alpha-internexin	INA	+	+				+			+			4	2	7.6	6.7093	3
Q16394	Exostosin-1	EXT1	+											2	2	3.5	2.7829	2
Q16401	26S proteasome non-ATPase regulatory subunit 5	PSMD5	+											1	1	4.2	2.8005	1
Q16531;F5GY55;Q16531-2;F5GYG8;F5GZY8;F5H198	DNA damage-binding protein 1	DDB1		+				+			+			3	3	3.7	6.5161	3
Q16568	Cocaine- and amphetamine-regulated transcript protein;CART(1-39);CART(42-89)	CARTPT	+	+	+	+	+	+		+	+	+		2	2	22.4	46.802	22
Q16581	C3a anaphylatoxin chemotactic receptor	C3AR1	+											1	1	5.6	3.1363	2
Q16610;Q16610-4;Q16610-2;Q16610-3	Extracellular matrix protein 1	ECM1	+	+	+	+	+	+	+	+	+	+	+	14	14	34.6	235.9	228
Q16620-7;Q16620-2;Q16620-3;Q16620-5;Q16620-6;Q16620;Q16620-4	BDNF/NT-3 growth factors receptor	NTRK2		+	+		+							1	1	5	4.5766	3
Q16643;Q16643-2;Q16643-3;D6R9W4;D6R9Q9	Drebrin	DBN1	+											3	3	7.1	155.9	7
Q16658;C9JFC0;A0A0A0MSB2;C9JPH9	Fascin	FSCN1	+	+	+	+	+	+	+	+	+	+	+	15	15	38.1	323.31	113
Q16706	Alpha-mannosidase 2	MAN2A1	+	+	+	+	+	+			+	+	+	22	22	27.4	94.138	101
Q16769;Q16769-2;B5MCZ9;C9JS14	Glutaminyl-peptide cyclotransferase	QPCT	+	+	+	+	+	+	+	+	+	+	+	10	10	57.6	137.26	86
Q16799	Reticulon-1	RTN1	+	+	+		+	+			+			2	2	4	3.8802	9
Q16849;Q16849-3;Q16849-2;C9JR27	Receptor-type tyrosine-protein phosphatase-like N	PTPRN	+	+	+	+	+	+		+	+	+	+	16	16	21.2	266.2	173
Q16851;A0A087WYS1;E7EUC7;Q16851-2;C9JVG3;C9JQU9;C9JNZ1;C9JWG0;C9J6Q0;F2Z3H1;C9JTZ5;C9JUW1	UTP--glucose-1-phosphate uridylyltransferase	UGP2	+	+				+			+			10	10	27.6	99.378	18
Q16864;Q16864-2	V-type proton ATPase subunit F	ATP6V1F	+	+				+			+			1	1	14.3	2.818	2
Q1L6U9	Prostate-associated microseminoprotein	MSMP		+								+		2	2	17.3	2.958	3
Q24JP5;Q24JP5-2;Q24JP5-4;Q24JP5-3;H0YFQ2;H0YFB3;F5H765;H0YFQ1	Transmembrane protein 132A	TMEM132A	+	+	+	+	+	+		+	+	+	+	23	23	29.8	323.31	205
Q2M243	Coiled-coil domain-containing protein 27	CCDC27	+	+	+	+	+	+		+	+	+		1	1	3	4.2439	15
Q495W5;Q495W5-2	Alpha-(1,3)-fucosyltransferase 11	FUT11	+	+	+		+	+		+				4	4	13.6	7.8828	11
Q4G148-2;Q4G148	Glucoside xylosyltransferase 1	GXYLT1	+											2	2	4.9	3.2434	3
Q4KWH8-3;Q4KWH8-4;Q4KWH8-2;Q4KWH8	1-phosphatidylinositol 4,5-bisphosphate phosphodiesterase eta-1	PLCH1	+	+	+		+	+			+	+		1	1	2.5	2.8943	13
Q504Y0-5;Q504Y0-3;Q504Y0-4;Q504Y0;Q504Y0-2	Zinc transporter ZIP12	SLC39A12	+	+	+	+	+	+		+	+	+	+	3	3	7.7	323.31	44
Q53EL9-3;Q53EL9;H0YF95;A0A0A0MSU7;C9JFF1;Q53EL9-2;H0YFX0;Q53EL9-4;H0YGK0;K7ELJ4	Seizure protein 6 homolog	SEZ6	+	+	+	+	+	+		+	+	+	+	16	16	21.1	323.31	175
Q53HC0-2;Q53HC0;F5H2Z7;F5H285	Coiled-coil domain-containing protein 92	CCDC92	+	+				+			+	+		3	3	8.6	3.6628	6
Q53RD9-4;Q53RD9-3;Q53RD9-2;Q53RD9;Q8IY13;H7BZ65;B8ZZC1	Fibulin-7	FBLN7	+	+								+		2	2	11.1	6.7166	5
Q58FF8	Putative heat shock protein HSP 90-beta 2	HSP90AB2P	+											6	1	18.6	2.6574	2
Q5BIV9	Shadow of prion protein	SPRN	+	+	+		+					+		2	2	22.5	96.978	18
Q5BLP8;Q5BLP8-3;Q5BLP8-2	Neuropeptide-like protein C4orf48	C4orf48	+	+	+		+							1	1	10.5	13.658	8
Q5FWE3-3;Q5FWE3	Proline-rich transmembrane protein 3	PRRT3	+	+	+	+	+	+		+	+	+	+	7	7	24.7	92.295	58
Q5HYK7-3;Q5HYK7-2;Q5HYK7;A0A0U1RQE4;Q5HYK7-5;Q5HYK7-4	SH3 domain-containing protein 19	SH3D19	+	+	+	+	+	+			+	+	+	3	3	4.8	3.0392	8
Q5IJ48-3;Q5IJ48-2;Q5IJ48	Protein crumbs homolog 2	CRB2		+								+		4	4	5	6.517	3
Q5KU26	Collectin-12	COLEC12	+	+	+		+					+	+	7	7	8	75.021	38
Q5QPM9;Q5QPM7;Q92530	Proteasome inhibitor PI31 subunit	PSMF1	+	+	+	+								2	2	14.8	42.318	5
Q5SPY9;Q9NQX5	Neural proliferation differentiation and control protein 1	NPDC1	+	+	+	+	+	+		+	+	+	+	2	2	6.2	134.2	62
Q5SZK8-2;Q5SZK8	FRAS1-related extracellular matrix protein 2	FREM2	+											2	2	1.2	3.2797	0
Q5T848	Probable G-protein coupled receptor 158	GPR158	+	+								+		3	3	2.6	19.876	9
Q5TDH0;Q5TDH0-3;Q5TDH0-2;H0YII4;H0YI90	Protein DDI1 homolog 2	DDI2		+	+	+	+							5	5	21.6	28.705	9
Q5VSG8;E9PMU5;Q5VSG8-3;H0YCZ3;Q5VSG8-2	Glycoprotein endo-alpha-1,2-mannosidase-like protein	MANEAL	+											5	5	17.5	19.712	7
Q5VUB5;Q5SW12	Protein FAM171A1	FAM171A1		+	+		+							2	2	4	6.7016	3
Q5VV43-4;Q5VV43-2;Q5VV43;Q5VV43-3	Dyslexia-associated protein KIAA0319	KIAA0319	+											2	2	2.3	4.1751	3
Q5VWW1;Q5VWW1-3;Q5VWW1-2;Q7Z5L3	Complement C1q-like protein 3	C1QL3	+											3	3	17.3	19.996	3
Q5VYB9;Q86VZ4;Q86VZ4-2	Low-density lipoprotein receptor-related protein 11	LRP11	+	+	+		+					+		3	3	17.2	106.04	13
Q641Q3;Q641Q3-2;I3L0R0	Meteorin-like protein	METRNL	+											3	3	11.9	7.3246	5
Q68BL8;F2Z3N3	Olfactomedin-like protein 2B	OLFML2B	+											3	3	6.7	8.9444	4
Q68D85	Natural cytotoxicity triggering receptor 3 ligand 1	NCR3LG1		+				+	+					1	1	4	3.5209	1
Q68DG0;Q8N241;Q9UBY9;Q9UBY9-2	Heat shock protein beta-7	DKFZp779D0968;HSPB7		+				+			+			2	2	19	42.452	3
Q6EMK4	Vasorin	VASN	+	+	+	+	+	+		+	+	+	+	8	8	21.7	323.31	134
Q6FHJ7;C9JMJ2	Secreted frizzled-related protein 4	SFRP4	+											3	3	9.2	4.5095	2
Q6IS24;A0A087WV18	Putative polypeptide N-acetylgalactosaminyltransferase-like protein 3;Polypeptide N-acetylgalactosaminyltransferase	WBSCR17		+								+		2	2	3.3	3.3078	2
Q6MZW2;Q6MZW2-2;Q6MZW2-3	Follistatin-related protein 4	FSTL4	+	+	+	+	+	+		+		+	+	18	16	31.7	88.533	47
Q6NUJ2	Uncharacterized protein C11orf87	C11orf87	+	+	+	+	+	+		+		+	+	1	1	8.1	16.989	28
Q6NUK1-2;Q6NUK1	Calcium-binding mitochondrial carrier protein SCaMC-1	SLC25A24	+											1	1	3.5	3.0125	1
Q6NZI2-2;Q6NZI2	Polymerase I and transcript release factor	PTRF		+				+			+			1	1	5.7	9.5839	1
Q6P4E1-5;Q6P4E1;Q6P4E1-4;Q6P4E1-2;H0YMR0;H0YM51	Protein CASC4	CASC4		+	+		+							3	3	7.5	6.4883	2
Q6P5S2	Protein LEG1 homolog	LEG1	+											3	3	17.6	96.364	3
Q6P9A2;Q6P9A2-2	Polypeptide N-acetylgalactosaminyltransferase 18	GALNT18	+											3	3	4.4	2.6567	0
Q6PCB0;J3QLP3;J3QRR0;Q6PCB0-2	von Willebrand factor A domain-containing protein 1	VWA1	+	+	+		+					+		6	6	23.6	24.912	8
Q6STE5-2;C9JYI7;Q6STE5;F8VW95;F8VZ70;F8VUB0;Q96GM5-2;Q96GM5	SWI/SNF-related matrix-associated actin-dependent regulator of chromatin subfamily D member 3	SMARCD3		+				+			+			3	3	6.6	2.8639	4
Q6UVK1	Chondroitin sulfate proteoglycan 4	CSPG4	+	+	+		+	+	+			+		17	17	11.8	145.4	27
Q6UW01;G3V2Y8	Cerebellin-3	CBLN3	+	+	+	+								3	3	21.5	5.7532	5
Q6UW49	Sperm equatorial segment protein 1	SPESP1		+	+		+					+		1	1	6.3	7.5132	2
Q6UWH4;Q6UWH4-2;Q6UWH4-3	Protein FAM198B	FAM198B	+	+	+		+	+			+	+	+	3	3	7.1	5.5767	22
Q6UWP8	Suprabasin	SBSN	+	+	+		+					+		2	2	12.2	8.5328	8
Q6UX06	Olfactomedin-4	OLFM4		+				+			+	+		6	6	15.1	152.82	9
Q6UX71;Q6UX71-2	Plexin domain-containing protein 2	PLXDC2	+	+	+	+	+	+	+	+	+	+	+	10	10	23.1	290.26	280
Q6UX72	UDP-GlcNAc:betaGal beta-1,3-N-acetylglucosaminyltransferase 9	B3GNT9	+										+	1	1	4.7	2.662	3
Q6UXB8;Q6UXB8-2	Peptidase inhibitor 16	PI16	+	+	+	+	+	+	+	+	+	+	+	6	6	14.9	153.48	143
Q6UXK2;Q24JQ5;H3BNZ6;H3BM69;H3BM95	Immunoglobulin superfamily containing leucine-rich repeat protein 2	ISLR2	+	+	+		+					+	+	9	9	18	323.31	67
Q6UXK5	Leucine-rich repeat neuronal protein 1	LRRN1		+								+		1	1	1.5	4.5028	0
Q6YHK3;Q6YHK3-4;Q6YHK3-2;Q6YHK3-3	CD109 antigen	CD109	+	+	+	+	+	+		+		+	+	18	18	19.9	174.3	98
Q6ZMI3-2;Q6ZMI3	Gliomedin	GLDN	+	+	+		+	+		+				4	4	13.8	7.4678	8
Q6ZRP7;H0Y430	Sulfhydryl oxidase 2	QSOX2	+	+	+	+						+		3	3	6.6	31.327	11
Q6ZSJ9;Q6ZSJ9-2;Q6ZSJ9-3	Protein shisa-6 homolog	SHISA6	+	+	+	+						+		2	2	4.4	3.4495	5
Q6ZT62-2;Q6ZT62;B1AHD3;Q9Y3L3-2;Q9Y3L3	SH3 domain-binding protein 1	PDXP;SH3BP1	+	+	+	+	+	+			+			2	1	3.1	3.4636	11
Q6ZVL6-2;Q6ZVL6	UPF0606 protein KIAA1549L	KIAA1549L	+	+	+		+					+		3	2	2.7	5.9842	8
Q6ZWL3-2;Q6ZWL3	Cytochrome P450 4V2	CYP4V2		+				+			+			2	2	2.6	2.9575	6
Q71DI3	Histone H3.2	HIST2H3A	+	+	+		+	+			+	+		2	1	28.7	323.31	25
Q76M96;Q76M96-2;H7C5K4	Coiled-coil domain-containing protein 80	CCDC80		+								+		2	2	2.6	3.4499	3
Q7LFX5;Q7LFX5-2	Carbohydrate sulfotransferase 15	CHST15	+	+	+		+							2	2	3.9	4.3847	4
Q7LGC8	Carbohydrate sulfotransferase 3	CHST3		+	+		+							2	2	6.1	3.0778	2
Q7Z3B1;Q7Z3B1-2	Neuronal growth regulator 1	NEGR1	+	+	+	+	+	+		+	+	+	+	12	12	43.8	191.14	102
Q7Z406-4;Q7Z406;Q7Z406-6;Q7Z406-2;Q7Z406-5;M0QY43;A1L2Z2	Myosin-14	MYH14	+											6	2	3.9	2.6549	2
Q7Z553-2;Q7Z553;Q7Z553-3	MAM domain-containing glycosylphosphatidylinositol anchor protein 2	MDGA2	+	+								+		2	2	5.1	3.6214	3
Q7Z5L0	Vitelline membrane outer layer protein 1 homolog	VMO1	+	+	+	+	+	+	+	+		+		2	2	14.4	24.477	9
Q7Z5R6	Amyloid beta A4 precursor protein-binding family B member 1-interacting protein	APBB1IP	+											1	1	2.6	4.6814	1
Q7Z7A1-2;Q7Z7A1-5;Q7Z7A1;Q7Z7A1-4;Q7Z7A1-3;Q5JVD1	Centriolin	CNTRL	+											4	4	2.8	3.1369	3
Q7Z7M0;Q7Z7M0-2	Multiple epidermal growth factor-like domains protein 8	MEGF8	+	+	+	+	+	+	+	+	+	+	+	28	27	15.8	323.31	346
Q7Z7M9	Polypeptide N-acetylgalactosaminyltransferase 5	GALNT5	+	+	+		+					+		3	2	2.8	6.6851	7
Q86SR1;Q86SR1-2;Q86SR1-3;Q86SR1-4;A0A087X115;Q49A17-2;Q49A17	Polypeptide N-acetylgalactosaminyltransferase 10	GALNT10	+	+	+		+					+	+	7	7	14.4	14.132	14
Q86TY3-2;Q86TY3	Uncharacterized protein C14orf37	C14orf37	+	+	+	+	+	+		+	+	+	+	5	5	10.4	80.219	31
Q86UD1;E9PJ29	Out at first protein homolog	OAF	+	+	+	+	+	+	+	+	+	+	+	5	5	26	53.502	65
Q86UN2	Reticulon-4 receptor-like 1	RTN4RL1	+	+	+		+					+		5	5	11.1	31.525	12
Q86UN3;G3V1D7;Q86UN3-2	Reticulon-4 receptor-like 2	RTN4RL2	+	+	+		+					+	+	6	6	15.2	15.133	15
Q86UW8	Hyaluronan and proteoglycan link protein 4	HAPLN4	+	+								+		1	1	4.7	17.664	3
Q86UX7-2;Q86UX7;F5H1C6	Fermitin family homolog 3	FERMT3	+											4	4	9.2	6.8857	4
Q86VP6;Q86VP6-2;A0A0C4DGH5;H0YH27	Cullin-associated NEDD8-dissociated protein 1	CAND1	+											7	7	9.7	40.582	7
S4R3V8;Q86X29-6;Q86X29-5;Q86X29-4;Q86X29;Q86X29-2;Q86X29-3	Lipolysis-stimulated lipoprotein receptor	LSR		+	+		+							3	3	5.7	3.7724	3
Q86Y38	Xylosyltransferase 1	XYLT1	+	+	+		+	+			+	+		7	7	7.8	9.7021	12
Q8IUC8;Q8IUC8-2;Q8IUC8-3;H7C2I5	Polypeptide N-acetylgalactosaminyltransferase 13	GALNT13	+	+	+	+	+							4	3	7.4	5.8677	7
Q8IUK5-3;Q8IUK5-2;Q8IUK5;C9JWQ3;Q8IUK5-4;B4E173;J3QR40;C9JCL2;J3QRR7	Plexin domain-containing protein 1	PLXDC1	+	+	+		+	+			+	+	+	7	7	25.2	81.523	37
Q8IUX7;Q8IUX7-2;H7C4B5;H7C391;H7C1J5;H7C0W8	Adipocyte enhancer-binding protein 1	AEBP1	+	+	+	+	+	+	+	+		+	+	17	16	18.5	323.31	142
Q8IV08;M0R1F7;M0R2W7;M0R3G9;E2QRG1	Phospholipase D3	PLD3	+	+	+	+	+	+		+	+	+	+	9	9	18.4	126.71	65
Q8IW52	SLIT and NTRK-like protein 4	SLITRK4	+	+	+	+	+	+		+	+	+	+	4	4	7.3	218.38	79
Q8IWU5-2;Q8IWU5	Extracellular sulfatase Sulf-2	SULF2	+	+	+		+							1	1	1.5	40.838	1
Q8IWV2;Q8IWV2-3;Q8IWV2-4;Q8IWV2-2;F8WD58	Contactin-4	CNTN4	+	+	+		+						+	11	10	21.1	71.811	28
Q8IWV7;A0A087WTJ9	E3 ubiquitin-protein ligase UBR1	UBR1	+	+	+	+	+	+	+		+			2	2	1.5	2.7362	10
Q8IWY4;H0Y4Y9;B1AH90;A0A087X285;A0A0A0MTC8;Q9NQ36-3;Q9NQ36-2;Q8IX30;Q9NQ36;Q8IX30-2	Signal peptide, CUB and EGF-like domain-containing protein 1	SCUBE1	+											4	4	6.3	22.826	7
Q8IX12-2;Q8IX12;F5H1H2;F5H2E6;A0A0C4DGG8	Cell division cycle and apoptosis regulator protein 1	CCAR1	+											3	3	2.6	2.7587	5
Q8IXL6;A0A0G2JQD6;Q8IXL6-2	Extracellular serine/threonine protein kinase FAM20C	FAM20C	+	+	+	+	+					+		6	6	20	60.74	22
Q8IXQ3	Uncharacterized protein C9orf40	C9orf40	+											3	3	35.1	5.8381	3
Q8IZJ1-2;Q8IZJ1	Netrin receptor UNC5B	UNC5B	+											2	2	3.4	51.753	6
Q8IZP7;A0A087X0G1	Heparan-sulfate 6-O-sulfotransferase 3	HS6ST3	+	+	+	+	+					+	+	9	7	19.5	79.413	27
Q8IZS8;Q8IZS8-2;B4DSF6;Q8IZS8-3;C9JAV5;F8WAV4	Voltage-dependent calcium channel subunit alpha-2/delta-3;Voltage-dependent calcium channel subunit alpha-2-3;Voltage-dependent calcium channel subunit delta-3	CACNA2D3	+	+								+		7	7	9.7	67.236	13
Q8N126;Q8N126-2;Q8N126-3;A0A0C4DG09	Cell adhesion molecule 3	CADM3	+	+	+	+	+	+		+	+	+	+	11	11	36.9	249.25	195
Q8N157-3;Q8N157-2;Q8N157;H0Y343	Jouberin	AHI1	+	+	+		+	+	+		+	+	+	2	2	3.6	4.9316	16
Q8N158;A0A0J9YXG7	Glypican-2;Secreted glypican-2	GPC2	+	+				+			+			9	9	24.4	79.308	23
Q8N2Q7-2;Q8N2Q7;J3KQ19;C9J4D3	Neuroligin-1	NLGN1	+	+	+		+					+	+	9	6	16.9	55.315	33
Q8N3J6-3;Q8N3J6-4;Q8N3J6-5;Q8N3J6-2;Q8N3J6	Cell adhesion molecule 2	CADM2	+	+	+	+								9	9	28.4	33.115	16
Q8N3T6	Transmembrane protein 132C	TMEM132C	+	+	+		+					+	+	8	8	12.1	64.395	22
Q8N428-2;Q8N428	Polypeptide N-acetylgalactosaminyltransferase 16	GALNT16	+											3	3	10.9	8.0211	3
Q8N436;Q49AT5	Inactive carboxypeptidase-like protein X2	CPXM2	+	+	+		+	+		+	+	+		16	15	29.4	106.14	78
Q8N474;Q6ZSL4	Secreted frizzled-related protein 1	SFRP1	+	+	+		+	+		+	+	+		3	3	14.3	42.407	24
Q8N475-2;Q8N475;Q8N475-3	Follistatin-related protein 5	FSTL5	+	+	+	+	+	+			+	+		21	19	33.5	200.36	60
Q8N6C5-2;Q8N6C5;Q8N6C5-4	Immunoglobulin superfamily member 1	IGSF1	+	+	+		+					+		3	3	3	6.2315	10
Q8N967	Leucine-rich repeat and transmembrane domain-containing protein 2	LRTM2	+											1	1	6.5	51.301	5
Q8N9V7	Testis- and ovary-specific PAZ domain-containing protein 1	TOPAZ1	+	+				+		+	+	+		2	2	1.4	2.9965	6
Q8NBI3	Draxin	DRAXIN	+	+	+		+	+		+	+	+		6	6	24.6	71.462	64
Q8NBI6;A0A140T9D0;Q8NBI6-2;H7C2F4	Xyloside xylosyltransferase 1	XXYLT1	+	+	+		+					+	+	7	4	26.7	213.47	35
Q8NBJ4-2;Q8NBJ4;F8WAT9;C9JYM4;C9J941	Golgi membrane protein 1	GOLM1	+	+	+	+	+	+	+	+	+	+	+	19	19	43.5	323.31	342
Q8NBP7;Q8NBP7-2	Proprotein convertase subtilisin/kexin type 9	PCSK9	+	+	+	+		+	+					3	3	6.5	7.4814	9
Q8NBS9;Q8NBS9-2	Thioredoxin domain-containing protein 5	TXNDC5	+											3	3	10	9.1494	4
Q8NC54	Keratinocyte-associated transmembrane protein 2	KCT2	+	+	+		+	+			+	+		1	1	4.9	95.262	12
Q8NCL4;S4R3S5;S4R310;S4R345;S4R3M3;S4R3A9	Polypeptide N-acetylgalactosaminyltransferase 6	GALNT6	+	+	+		+	+		+		+		3	3	7.7	70.251	18
Q8NCW5-2;Q8NCW5;Q5T3I4;Q5T3I3	NAD(P)H-hydrate epimerase	APOA1BP	+	+	+		+	+			+	+	+	4	4	32.4	9.6956	27
Q8NDM7-2;Q8NDM7;H7BZT8;Q8NDM7-3;H0Y4U9;Q5TA04;Q8NDM7-5;Q8NDM7-4	Cilia- and flagella-associated protein 43	CFAP43		+				+			+			3	3	2.9	4.3741	4
Q8NE71-2;Q8NE71;A0A0G2JIC2;Q5STZ8	ATP-binding cassette sub-family F member 1	ABCF1		+								+		2	2	3	3.4677	8
Q8NES3-3;Q8NES3	Beta-1,3-N-acetylglucosaminyltransferase lunatic fringe	LFNG	+	+	+		+					+		3	3	10	6.0574	11
Q8NFL0	UDP-GlcNAc:betaGal beta-1,3-N-acetylglucosaminyltransferase 7	B3GNT7	+	+	+	+	+	+	+	+		+	+	1	1	4.7	79.654	29
Q8NFP4;Q8NFP4-2;H0YA23;H0Y4Q2	MAM domain-containing glycosylphosphatidylinositol anchor protein 1	MDGA1	+											4	4	5.8	16.307	6
Q8NFY4-7;Q8NFY4-8;Q8NFY4-3;Q8NFY4-2;Q8NFY4-4;Q8NFY4-5;Q8NFY4-6;Q8NFY4;H0YMV0;H0YMA6	Semaphorin-6D	SEMA6D	+	+	+	+	+	+	+			+	+	6	6	18.5	84.123	33
Q8NFZ4;I3L498	Neuroligin-2	NLGN2	+	+	+		+					+		7	3	13.1	12.048	9
Q8NFZ8	Cell adhesion molecule 4	CADM4	+	+	+	+	+	+		+	+	+	+	9	9	32.2	245.31	174
Q8NHP8;Q8NHP8-2	Putative phospholipase B-like 2;Putative phospholipase B-like 2 32 kDa form;Putative phospholipase B-like 2 45 kDa form	PLBD2	+	+	+		+	+		+	+	+		3	3	8.7	81.238	12
Q8NI22;Q8NI22-2;Q8NI22-3	Multiple coagulation factor deficiency protein 2	MCFD2	+	+	+	+	+	+	+	+	+	+	+	2	1	40.4	252.59	95
Q8TBY8-3;Q8TBY8-4;Q8TBY8-2;Q8TBY8;F5H5J2	Polyamine-modulated factor 1-binding protein 1	PMFBP1	+											2	1	3.9	3.6921	5
Q9UDV7-2;Q8TD17;Q9UDV7	Zinc finger protein 282;Zinc finger protein 398	ZNF282;ZNF398	+	+	+	+	+	+	+			+		1	1	2.2	2.7877	6
Q8TD55;C9J4A7;Q8TD55-2	Pleckstrin homology domain-containing family O member 2	PLEKHO2		+				+			+			2	2	6.9	2.8005	2
Q8TDL5;Q8TDL5-2	BPI fold-containing family B member 1	BPIFB1	+	+	+		+							7	7	23.3	187.78	16
Q8TER0-5;Q8TER0;B5MEF5;Q8TER0-3;Q8TER0-4	Sushi, nidogen and EGF-like domain-containing protein 1	SNED1	+											2	2	1.7	3.5666	2
Q8TEU8;C9J6G4	WAP, Kazal, immunoglobulin, Kunitz and NTR domain-containing protein 2	WFIKKN2	+	+	+	+	+	+	+	+	+	+	+	10	10	17.9	149.38	319
Q8WUM4;Q8WUM4-2	Programmed cell death 6-interacting protein	PDCD6IP		+	+	+		+			+			3	3	4.7	4.3305	4
Q8WVQ1-3;Q8WVQ1;K7EN15;Q8WVQ1-2	Soluble calcium-activated nucleotidase 1	CANT1	+	+	+	+	+	+		+	+	+	+	11	11	36.9	94.133	42
Q8WX77	Insulin-like growth factor-binding protein-like 1	IGFBPL1	+	+	+		+	+		+	+	+	+	6	6	25.2	323.31	33
Q8WXD2	Secretogranin-3	SCG3	+	+	+	+	+	+	+	+	+	+	+	30	15	62.8	323.31	928
Q8WY21-4;Q8WY21;Q8WY21-3;Q8WY21-2;A0A087WTI0;A0A087WTQ9;A0A0A0MRC2;X6R7D6;H7C2U3	VPS10 domain-containing receptor SorCS1	SORCS1	+	+	+		+	+			+	+		13	12	15.2	309.12	33
Q8WYK1	Contactin-associated protein-like 5	CNTNAP5	+											6	5	6.1	9.2269	3
Q8WZ42-11;Q8WZ42-4;Q8WZ42-7;Q8WZ42-2;Q8WZ42;Q8WZ42-8;H0Y4J7	Titin	TTN		+	+	+	+	+		+	+	+		43	1	1.7	323.31	48
Q8WZ75-2;Q8WZ75;B4DYV8;Q8WZ75-3	Roundabout homolog 4	ROBO4	+											4	4	7.6	6.5481	15
Q8WZA1;Q8WZA1-2;Q68CV6	Protein O-linked-mannose beta-1,2-N-acetylglucosaminyltransferase 1	POMGNT1	+	+	+	+	+	+		+	+	+	+	19	19	32.6	289.9	128
Q92186;G3V2T1;C6G488;Q92187	Alpha-2,8-sialyltransferase 8B	ST8SIA2	+	+				+			+			4	4	9.3	7.1999	5
Q92484-2;Q92484	Acid sphingomyelinase-like phosphodiesterase 3a	SMPDL3A	+	+				+			+			3	3	12.1	5.827	2
Q92520	Protein FAM3C	FAM3C	+	+	+	+	+	+	+	+	+	+	+	14	6	66.1	323.31	912
Q92563;F5H283;Q92563-2	Testican-2	SPOCK2	+	+	+	+	+	+		+	+	+		6	6	21.7	173.83	47
Q92597-3;Q92597-2;Q92597	Protein NDRG1	NDRG1	+											1	1	6.1	17.281	1
Q92626;H7C1W1;Q92626-2;H7C3W2	Peroxidasin homolog	PXDN	+	+	+	+	+	+	+	+	+	+	+	9	9	9.3	60.753	65
Q92673;E9PKB0;E9PS32;E9PP43;E9PPB3	Sortilin-related receptor	SORL1	+	+	+	+	+	+		+		+		19	19	10.6	71.986	43
Q92686	Neurogranin;NEUG(55-78)	NRGN	+	+	+		+					+		2	2	19.2	3.1096	6
Q92743;H0Y7G9	Serine protease HTRA1	HTRA1	+	+	+	+	+	+	+	+	+	+	+	10	10	33.1	186.48	214
Q92752;Q92752-2	Tenascin-R	TNR	+	+	+	+	+	+		+	+	+	+	23	23	24.5	323.31	232
Q92765	Secreted frizzled-related protein 3	FRZB	+	+	+	+	+	+			+			3	3	8.3	3.5174	9
Q92820	Gamma-glutamyl hydrolase	GGH	+	+	+	+	+	+		+	+	+	+	11	11	42.5	175.39	158
Q92859-3;Q92859-2;Q92859;Q92859-4;Q59FP8	Neogenin	NEO1	+	+	+	+	+	+	+	+	+	+	+	37	37	35.3	323.31	491
Q92876;Q92876-2	Kallikrein-6	KLK6	+	+	+	+	+	+	+	+	+	+	+	11	11	49.2	323.31	355
Q92882	Osteoclast-stimulating factor 1	OSTF1		+				+			+			2	2	17.3	8.2681	2
Q92911	Sodium/iodide cotransporter	SLC5A5	+	+	+	+	+	+			+	+		7	7	13.1	25.631	27
Q92932-3;Q92932-4;Q92932;E7EM83;A0A0A0MSD7	Receptor-type tyrosine-protein phosphatase N2;Protein-tyrosine-phosphatase	PTPRN2	+	+	+	+	+	+		+	+	+	+	16	2	23.9	323.31	196
V9GYM8;Q92974-3;Q92974-2;Q92974;V9GYF0	Rho guanine nucleotide exchange factor 2	ARHGEF2		+	+		+							2	2	4.2	3.564	1
Q92995-2;Q92995	Ubiquitin carboxyl-terminal hydrolase 13	USP13	+	+	+		+							1	1	1.8	2.741	3
Q93091	Ribonuclease K6	RNASE6	+	+	+	+	+	+	+	+	+	+	+	2	2	12	4.0384	50
Q969E4;Q6IPX3-2;Q6IPX3;Q5H9L2	Transcription elongation factor A protein-like 3;Transcription elongation factor A protein-like 6;Transcription elongation factor A protein-like 5	TCEAL3;TCEAL6;TCEAL5		+				+			+			2	2	10.5	19.016	5
Q969H8;M0QXF7;M0QYN0	Myeloid-derived growth factor	MYDGF	+	+	+		+	+		+		+	+	3	3	16.2	5.5855	11
Q96AQ6-2;Q96AQ6;Q96AQ6-3	Pre-B-cell leukemia transcription factor-interacting protein 1	PBXIP1	+											2	2	3.7	3.3601	2
Q96C90	Protein phosphatase 1 regulatory subunit 14B	PPP1R14B	+											2	2	25.2	50.879	3
Q96CG8-3;Q96CG8;E5RK99;Q96CG8-2;E7EVQ5	Collagen triple helix repeat-containing protein 1	CTHRC1	+	+	+	+	+						+	3	3	14	3.9489	10
Q96CX2;Q68DU8;Q6ZWB6	BTB/POZ domain-containing protein KCTD12	KCTD12	+	+	+		+	+		+	+	+	+	9	9	29.8	53.721	36
Q96FA3	E3 ubiquitin-protein ligase pellino homolog 1	PELI1	+	+				+			+	+	+	2	2	6.9	2.6615	9
Q96FE5-2;Q96FE5;H0YMX3;H3BQ49;H3BMN3;H3BN48	Leucine-rich repeat and immunoglobulin-like domain-containing nogo receptor-interacting protein 1	LINGO1	+	+	+	+	+	+		+	+	+	+	11	10	28.5	323.31	55
Q96FE7-4;Q96FE7-2;Q96FE7;C9JMK5;Q96FE7-5	Phosphoinositide-3-kinase-interacting protein 1	PIK3IP1	+	+	+	+	+	+	+	+	+	+	+	3	3	23.7	15.626	60
Q96FJ2;P63167	Dynein light chain 2, cytoplasmic;Dynein light chain 1, cytoplasmic	DYNLL2;DYNLL1		+	+		+							4	4	57.3	10.565	9
Q96FQ6	Protein S100-A16	S100A16		+				+			+			2	2	29.1	4.6536	2
Q96G03;E9PD70;E7ENQ8;Q96G03-2	Phosphoglucomutase-2	PGM2	+	+	+		+	+			+			6	6	14.4	153.91	9
Q96GD0	Pyridoxal phosphate phosphatase	PDXP	+	+				+			+			3	2	12.5	25.005	6
Q96GW7;Q96GW7-2;Q5T3I7;Q5T3I6;V9GY88;Q5T3I8	Brevican core protein	BCAN	+	+	+	+	+	+	+	+	+	+	+	26	25	34.6	323.31	556
Q96HC4-3;Q96HC4-2;Q96HC4-7;Q96HC4-4;Q96HC4;Q96HC4-6;H0Y929;A0A0D9SFR4;H0YBI4	PDZ and LIM domain protein 5	PDLIM5		+				+			+			2	1	18.7	30.107	2
Q96HD1;Q96HD1-2;F8WBY3	Cysteine-rich with EGF-like domain protein 1	CRELD1	+											4	4	11.7	167.4	11
Q96ID5	Immunoglobulin superfamily member 21	IGSF21	+	+	+		+					+	+	6	6	17.3	42.269	21
Q96IY4;A0A087WSY5;Q96IY4-2;CON__Q2KIG3	Carboxypeptidase B2	CPB2	+	+	+	+	+	+	+	+	+	+	+	11	11	33.8	97.318	151
Q96JF0;Q96JF0-2;H7BY52	Beta-galactoside alpha-2,6-sialyltransferase 2	ST6GAL2	+	+	+		+	+			+	+	+	6	6	13.6	86.035	50
Q96JH7	Deubiquitinating protein VCIP135	VCPIP1	+	+				+			+			2	2	2.4	3.1667	3
Q96JP9;Q96JP9-2;A0A0A6YYA3;A0A096LNP9	Cadherin-related family member 1	CDHR1		+				+			+			9	9	18	169.74	13
Q96KN2	Beta-Ala-His dipeptidase	CNDP1	+	+	+	+	+	+	+	+	+	+	+	22	1	55.6	323.31	756
Q96KP4;Q96KP4-2;J3QKT2;J3QRH4;A0A087WVS2;J3KSV5;A0A087WYZ1;J3KRD5;J3QQN6;J3QR27;J3QLU1;J3QKQ0;J3QRD0;J3QRA8;J3QL02	Cytosolic non-specific dipeptidase	CNDP2	+	+				+			+			11	11	41.5	113.68	25
Q96NY7-2;Q96NY7	Chloride intracellular channel protein 6	CLIC6		+	+		+	+			+	+		8	8	22.7	214.58	20
Q96NZ9-3	Proline-rich acidic protein 1	PRAP1	+	+	+	+	+	+		+	+	+	+	6	1	42.8	223.63	102
Q96PD5;Q96PD5-2;CON__ENSEMBL:ENSBTAP00000016285;M0QYW3	N-acetylmuramoyl-L-alanine amidase	PGLYRP2	+	+	+	+	+	+	+	+	+	+	+	20	18	53.6	323.31	749
Q96PX8	SLIT and NTRK-like protein 1	SLITRK1	+	+	+	+	+	+			+	+	+	10	10	20.8	323.31	72
Q96RW7-2;Q96RW7	Hemicentin-1	HMCN1	+											1	1	0.3	4.3523	1
Q96S96	Phosphatidylethanolamine-binding protein 4	PEBP4	+	+	+	+	+	+	+	+	+	+	+	8	8	50.7	323.31	251
Q96SM3	Probable carboxypeptidase X1	CPXM1		+				+	+					1	1	1.5	2.7703	1
Q99436;Q5TBG5;Q99436-2	Proteasome subunit beta type-7	PSMB7	+	+	+	+	+	+			+			3	3	14.4	81.798	18
Q99497;K7ELW0;K7EN27	Protein deglycase DJ-1	PARK7	+	+	+	+	+	+	+	+	+	+	+	10	10	72	279.1	187
Q99519;E9PIF4	Sialidase-1	NEU1	+	+	+		+	+		+		+		5	5	19.3	24.974	25
Q99523;Q99523-2	Sortilin	SORT1	+	+	+		+	+		+		+		2	2	3	5.7457	17
Q99538;Q99538-2;Q99538-3;G3V2T4;G3V4E4;G3V4P5;H0YJN9;G3V3Z4	Legumain	LGMN	+	+	+	+	+	+	+	+	+	+	+	7	7	28.2	323.31	108
Q99574;C9JDY5;C9JQU8;H7C5T9	Neuroserpin	SERPINI1	+	+	+	+	+	+		+	+	+	+	16	16	48.5	323.31	285
Q99584	Protein S100-A13	S100A13		+				+			+			2	2	36.7	113.79	5
Q99598	Translin-associated protein X	TSNAX	+	+				+			+			1	1	6.6	28.051	2
Q99674;Q99674-4;Q99674-5;Q99674-2;Q99674-3	Cell growth regulator with EF hand domain protein 1	CGREF1	+	+	+	+	+	+		+	+	+	+	11	11	62.1	323.31	281
Q99784-5;Q99784-3;Q99784;F5H810;H0YFB9;F5GZQ2;F8W870	Noelin	OLFM1	+	+	+	+	+	+		+	+	+	+	7	7	19.7	93.984	49
Q99832-4;Q99832-3;Q99832	T-complex protein 1 subunit eta	CCT7	+	+				+			+			1	1	3.5	20.888	4
Q99969;C9J8S2	Retinoic acid receptor responder protein 2	RARRES2	+	+	+	+	+	+	+	+	+	+	+	4	4	38.7	320.5	139
Q99983	Osteomodulin	OMD	+	+	+	+	+	+	+	+	+	+	+	6	6	20.4	244.21	60
Q99988;A0A0A0MTT8	Growth/differentiation factor 15	GDF15		+				+	+					5	5	21.8	10.083	7
Q9BQS7-3;Q5JZ08;A0A0C4DG76;Q9BQS7-4;Q9BQS7-2;Q9BQS7	Hephaestin	HEPH	+	+	+	+							+	2	2	1.7	2.7351	2
Q9BQT9;Q9BQT9-2;F5H5D7;F5H7C7;F5H5C6;F5H746;F5H172	Calsyntenin-3	CLSTN3	+	+	+		+	+		+	+	+	+	12	12	16.9	93.56	66
Q9BRA2;I3L0K2;I3L3M7;I3L2R6	Thioredoxin domain-containing protein 17	TXNDC17	+	+				+			+			2	2	15.4	3.047	9
Q9BRF8-2;Q9BRF8;Q9BRF8-3	Serine/threonine-protein phosphatase CPPED1	CPPED1	+	+	+		+	+			+	+		2	2	16.3	6.4496	9
Q9BRK5;Q9BRK5-6;Q9BRK5-2;G3V1E2;Q9BRK5-4;Q9BRK5-3;H0Y3T6;Q9BRK5-5	45 kDa calcium-binding protein	SDF4	+	+	+	+	+	+	+	+	+	+	+	11	11	45	323.31	136
Q9BS40	Latexin	LXN	+	+				+			+			1	1	8.1	73.81	1
Q9BSC4-2;Q9BSC4-4;Q9BSC4	Nucleolar protein 10	NOL10	+	+	+	+	+	+	+	+	+	+		1	1	1.4	2.8998	21
Q9BTY2;Q9BTY2-2;Q7Z6V2	Plasma alpha-L-fucosidase	FUCA2	+	+	+	+	+	+		+		+		9	9	21.2	15.409	34
Q9BU40;Q9BU40-2;Q9BU40-6;Q9BU40-5;Q9BU40-4;Q9BU40-3	Chordin-like protein 1	CHRDL1	+	+	+		+					+	+	4	4	12	34.591	11
Q9BUA6	Myosin regulatory light chain 10	MYL10		+	+		+							3	2	24.8	25.644	6
Q9BUN1;Q9BUN1-2	Protein MENT	MENT	+	+	+	+	+	+		+	+	+	+	3	3	13.2	5.713	16
Q9BW30	Tubulin polymerization-promoting protein family member 3	TPPP3	+	+	+		+	+			+			5	5	33	10.576	9
Q9BWD1;Q9BWD1-2	Acetyl-CoA acetyltransferase, cytosolic	ACAT2	+	+				+			+			4	4	18.9	25.025	8
Q9BXJ0	Complement C1q tumor necrosis factor-related protein 5	C1QTNF5	+	+	+	+	+	+	+	+	+	+	+	6	6	35	209.18	116
Q9BXJ3;E9PPZ5	Complement C1q tumor necrosis factor-related protein 4	C1QTNF4	+	+	+		+					+		4	4	15.2	7.7134	9
Q9BXJ4-3;E9PGA6;Q9BXJ4-2;Q9BXJ4	Complement C1q tumor necrosis factor-related protein 3	C1QTNF3;C1QTNF3-AMACR	+	+	+	+	+	+			+	+	+	4	4	12.5	16.401	35
Q9BXP8-2;Q9BXP8	Pappalysin-2	PAPPA2	+											1	1	1.6	41.38	2
Q9BXX0	EMILIN-2	EMILIN2	+											3	3	2.6	4.0424	2
Q9BY76-2;Q9BY76;Q9BY76-3;M0R2X8	Angiopoietin-related protein 4	ANGPTL4	+	+								+		3	3	12.2	10.079	5
Q9BZM5	NKG2D ligand 2	ULBP2	+	+	+		+					+		1	1	4.5	5.5789	6
Q9BZV3	Interphotoreceptor matrix proteoglycan 2	IMPG2		+				+			+			5	5	7.6	76.686	10
Q9C0C4;C9J4M7;C9JV89	Semaphorin-4C	SEMA4C	+											3	3	7.3	54.855	4
Q9GZP0-2;Q9GZP0	Platelet-derived growth factor D;Platelet-derived growth factor D, latent form;Platelet-derived growth factor D, receptor-binding form	PDGFD		+				+		+		+		3	3	11.5	5.4235	5
Q9GZP4;Q9GZP4-2;X6RHB9;X6R8S9	PITH domain-containing protein 1	PITHD1	+	+	+	+	+	+			+	+	+	9	9	57.8	42.44	42
Q9GZX3;Q9GZS9;Q9GZS9-2	Carbohydrate sulfotransferase 6;Carbohydrate sulfotransferase 5	CHST6;CHST5	+	+	+		+	+		+		+		2	2	7.3	14.46	26
Q9H008	Phospholysine phosphohistidine inorganic pyrophosphate phosphatase	LHPP	+	+				+			+			1	1	7.8	3.9581	3
Q9H094-2;Q9H094-3;Q9H094	Neuroblastoma breakpoint family member 3	NBPF3		+	+		+							2	2	5.5	2.657	1
Q9H1C7	Cysteine-rich and transmembrane domain-containing protein 1	CYSTM1		+	+		+							1	1	10.3	3.8266	1
Q9H1E3	Nuclear ubiquitous casein and cyclin-dependent kinase substrate 1	NUCKS1		+				+			+			2	2	14	94.592	5
Q9H299;Q5T123	SH3 domain-binding glutamic acid-rich-like protein 3	SH3BGRL3	+	+	+		+	+		+	+	+	+	5	5	75.3	155.28	62
Q9H2A7	C-X-C motif chemokine 16	CXCL16	+	+	+	+	+	+		+	+	+	+	2	2	5.9	64.571	25
Q9H3G5;H7C0X5;H7C218;C9JLV0;C9J6L4;C9JI22	Probable serine carboxypeptidase CPVL	CPVL	+	+	+	+	+	+		+	+	+	+	9	9	24.6	196.68	175
Q9H492;Q9H492-2	Microtubule-associated proteins 1A/1B light chain 3A	MAP1LC3A	+											1	1	11.6	2.965	2
Q9H4D0	Calsyntenin-2	CLSTN2	+	+	+		+	+		+	+	+	+	11	10	12.1	76.894	66
Q9H4F8;Q9H4F8-2	SPARC-related modular calcium-binding protein 1	SMOC1	+	+	+	+	+	+		+	+	+	+	8	8	20.7	165.26	82
Q9H4T2	Zinc finger and SCAN domain-containing protein 16	ZSCAN16	+	+	+		+						+	2	2	6.9	3.7851	10
Q9H741;F8VVN2	UPF0454 protein C12orf49	C12orf49		+	+		+					+		2	2	13.7	3.4661	4
Q9H799-5;Q9H799;H0YA77;H0Y9I8	Uncharacterized protein C5orf42	C5orf42		+				+			+			3	3	1.6	2.8439	3
Q9H7Y0;Q9H7Y0-2	Deleted in autism-related protein 1	CXorf36	+										+	4	4	16.2	29.36	6
Q9H8J5;F5H3M3;Q9H8J5-2;F5H6G8	MANSC domain-containing protein 1	MANSC1	+	+				+			+	+	+	3	3	7.9	39.855	13
Q9H8L6	Multimerin-2	MMRN2	+	+	+	+		+		+	+		+	2	2	2.2	4.4141	15
Q9HAT2;Q9HAT2-2	Sialate O-acetylesterase	SIAE	+	+	+	+	+	+		+	+	+	+	13	13	36.3	323.31	237
Q9HBR0;H0YF92;I3L0Q8;Q9HBR0-3	Putative sodium-coupled neutral amino acid transporter 10	SLC38A10	+	+	+		+	+		+		+		7	7	9.6	44.807	17
Q9HBT6	Cadherin-20	CDH20	+											2	2	3.7	11.748	3
Q9HC38-2;Q9HC38;I3L3Q4;F6TLX2;Q9HC38-3;I3NI27;I3NI24;I3L2C2;I3L1F4;I3L277;I3L1I0	Glyoxalase domain-containing protein 4	GLOD4	+	+	+	+	+	+			+	+		7	7	36.6	54.455	14
Q9HCB6	Spondin-1	SPON1	+	+	+	+	+	+		+	+	+	+	17	17	29.6	257.56	128
Q9HCJ6	Synaptic vesicle membrane protein VAT-1 homolog-like	VAT1L		+				+			+			3	3	9.8	5.0904	4
Q9HCM2-2;Q9HCM2-3;Q9HCM2	Plexin-A4	PLXNA4	+											1	1	2.2	4.46	1
Q9HCU0	Endosialin	CD248	+											2	2	2.6	3.5832	8
Q9HCU4	Cadherin EGF LAG seven-pass G-type receptor 2	CELSR2	+	+	+	+	+	+		+	+	+	+	7	7	4.3	115.66	51
Q9HDB5-4;Q9HDB5-3;A0A0C4DGK4		NRXN3	+											9	0	28.3	5.0579	7
Q9NP55-2;Q9NP55	BPI fold-containing family A member 1	BPIFA1	+											2	2	12	4.1641	2
Q9NP98	Myozenin-1	MYOZ1	+	+	+		+							1	1	7.7	323.31	2
Q9NPG4	Protocadherin-12	PCDH12	+											8	8	9.6	80.832	10
Q9NPH2-2				+				+			+			1	1	5.3	2.939	1
Q9NPH3-2;Q9NPH3;Q9NPH3-5;C9J1D9;Q9NPH3-3;C9JT28;H7C3W4;C9J9W1	Interleukin-1 receptor accessory protein	IL1RAP	+	+	+		+	+	+			+		4	4	10.4	5.6877	12
Q9NQS3-2;Q9NQS3-3;Q9NQS3;C9J795;C9JMW3;H7C4L0	Nectin-3	PVRL3	+	+	+		+							3	3	15.8	17.239	14
Q9NR34;B1AJZ5;A6NGN6;A0A087WZ31	Mannosyl-oligosaccharide 1,2-alpha-mannosidase IC;alpha-1,2-Mannosidase	MAN1C1	+	+	+		+	+		+	+	+	+	9	9	21	63.89	51
Q9NRB3	Carbohydrate sulfotransferase 12	CHST12	+											2	2	7	3.5755	8
Q9NRN5;Q9NRN5-2;B4DNG0;Q9NRN5-3	Olfactomedin-like protein 3	OLFML3	+	+	+	+	+	+		+	+	+	+	15	15	39.4	232.93	121
Q9NRV9;F5GWX2;H0YG71	Heme-binding protein 1	HEBP1	+	+	+		+							5	5	36.5	92.647	9
Q9NS85;Q9NS85-2;I3L375	Carbonic anhydrase-related protein 10	CA10	+	+								+		3	3	11	4.3418	3
Q9NS98;C9JXB2	Semaphorin-3G	SEMA3G	+	+	+	+	+					+		6	6	11	18.127	15
Q9NSC7;K7ELU9;K7EMB6	Alpha-N-acetylgalactosaminide alpha-2,6-sialyltransferase 1	ST6GALNAC1	+											2	2	3.2	4.3331	1
Q9NT99;M0R2G0;Q9HBW1	Leucine-rich repeat-containing protein 4B	LRRC4B	+	+	+	+	+	+	+	+	+	+	+	10	8	17.8	201.23	122
Q9NTU7	Cerebellin-4	CBLN4	+											2	2	13.9	7.8647	2
Q9NUQ9;E5RI16;A0A1W2PRQ0;E5RJE1;E5RIR8;E5RJL8;A0A087X178;Q9NUQ9-2;E5RGI7	Protein FAM49B	FAM49B	+											5	5	18.5	9.0577	6
Q9NX62;H0YBS3;H0YB38	Inositol monophosphatase 3	IMPAD1	+	+	+	+	+	+		+	+	+	+	9	9	29	47.544	93
Q9NY15;Q9NY15-2	Stabilin-1	STAB1	+	+	+	+	+	+			+		+	4	4	2.5	71.061	29
Q9NY97-2;Q9NY97	N-acetyllactosaminide beta-1,3-N-acetylglucosaminyltransferase 2	B3GNT2	+	+	+		+	+			+	+	+	7	7	28	61.984	25
Q9NYQ8;H0YBK2	Protocadherin Fat 2	FAT2	+	+	+	+						+		32	32	11.5	156.8	56
Q9NYX4	Neuron-specific vesicular protein calcyon	CALY	+	+	+	+	+	+		+	+	+	+	2	2	12.4	40.081	28
Q9NZ08;Q9NZ08-2;D6RAL9;H0Y9X5	Endoplasmic reticulum aminopeptidase 1	ERAP1	+											4	4	6.7	7.3761	4
Q9NZ53;Q9NZ53-2;REV__Q9NZ53-2;REV__Q9NZ53	Podocalyxin-like protein 2	PODXL2	+	+	+	+	+	+		+	+	+	+	10	10	22.3	323.31	128
Q9NZC2-2;Q9NZC2-3;Q9NZC2	Triggering receptor expressed on myeloid cells 2	TREM2	+	+	+	+	+	+		+	+	+	+	2	2	12.3	62.341	54
Q9NZD4;H3BSK6	Alpha-hemoglobin-stabilizing protein	AHSP	+	+	+	+	+	+			+			4	4	42.2	8.4604	13
Q9NZP8;H0YFL7;F5GWF3;F5H7C8;F5H6S5;F5H2Z5	Complement C1r subcomponent-like protein	C1RL	+	+	+	+	+	+	+	+	+	+	+	10	9	22.4	123.01	135
Q9NZR2;E7ERG8;H0Y7T7	Low-density lipoprotein receptor-related protein 1B	LRP1B	+	+	+		+					+		7	6	2.4	11.967	9
Q9NZT1	Calmodulin-like protein 5	CALML5	+	+	+	+	+	+		+			+	5	5	54.1	323.31	32
Q9P0K9	DOMON domain-containing protein FRRS1L	FRRS1L	+	+	+		+					+		3	3	10.5	7.3694	10
Q9P0L0;Q9P0L0-2;J3QKM9;E5RK64;O95292-2;O95292	Vesicle-associated membrane protein-associated protein A;Vesicle-associated membrane protein-associated protein B/C	VAPA;VAPB	+	+				+			+	+		2	2	10.4	4.7072	7
Q9P0M6;Q5SQT3	Core histone macro-H2A.2;Histone H2A	H2AFY2		+				+			+			4	2	16.9	10.905	2
Q9P121-4;Q9P121-3;Q9P121-2;Q9P121;F8VTR5;F8W8Y1;F6WFR7;H7BZ62	Neurotrimin	NTM	+	+	+	+	+	+		+	+	+	+	13	8	41.7	323.31	192
Q9P1F3;Q5SZC9	Costars family protein ABRACL	ABRACL	+	+				+			+			2	2	35.8	66.468	6
Q9P232	Contactin-3	CNTN3	+	+	+		+					+		14	14	16.1	65.866	34
Q9P2E7-2;Q9P2E7	Protocadherin-10	PCDH10	+	+	+	+								6	6	9.2	57.93	22
Q9P2K9-2;Q9P2K9	Patched domain-containing protein 2	PTCHD2	+	+	+		+							1	1	1.8	9.8591	4
Q9UBG0	C-type mannose receptor 2	MRC2	+	+	+		+	+			+			2	2	1.6	69.845	8
Q9UBP9-3;Q9UBP9-4;Q9UBP9	PTB domain-containing engulfment adapter protein 1	GULP1	+	+	+	+	+	+	+	+	+	+	+	1	1	6	3.1157	57
Q9UBQ6;C9JEG3;C9IYF5;F5GZK1	Exostosin-like 2;Processed exostosin-like 2	EXTL2	+	+	+	+	+	+	+	+	+	+	+	9	9	34.2	147.56	53
Q9UBR2	Cathepsin Z	CTSZ	+	+	+	+	+	+		+	+	+	+	8	8	26.7	62.69	118
Q9UBX1;H0YD65;H0YE42	Cathepsin F	CTSF	+	+	+	+	+	+		+	+	+	+	10	10	20.9	23.048	114
Q9UBX7-1;Q9UBX7-4;Q9UBX7;Q9UBX7-3;M0QYW4;M0QZI8;M0R151	Kallikrein-11;Kallikrein-11 inactive chain 1;Kallikrein-11 inactive chain 2	KLK11	+	+	+	+	+	+		+	+	+		4	4	16.4	30.598	33
Q9UEY8-2;Q9UEY8	Gamma-adducin	ADD3		+				+			+			3	3	7.3	44.233	5
Q9UFP1	Protein FAM198A	FAM198A	+											2	2	5.4	3.6334	3
Q9UGM3-9;Q9UGM3-4;Q9UGM3-8;Q9UGM3-2;Q9UGM3-5;Q9UGM3-3;Q9UGM3;Q9UGM3-7;Q9UGM3-6	Deleted in malignant brain tumors 1 protein	DMBT1	+	+	+		+							3	3	3.8	3.4776	4
Q9UGM5-2;Q9UGM5;E9PG08;F8WAW1;C9JC68;F8WEP7	Fetuin-B	FETUB	+	+	+	+	+	+	+	+	+	+	+	5	5	16.2	8.7101	44
Q9UHC6;A0A1W2PQF4;A0A0J9YYA0;A0A0J9YWG3;B7Z1Y6;A0A0D9SES4	Contactin-associated protein-like 2	CNTNAP2	+	+	+		+					+	+	22	22	25.9	323.31	93
Q9UHG2	ProSAAS;KEP;Big SAAS;Little SAAS;Big PEN-LEN;PEN;Little LEN;Big LEN	PCSK1N	+	+	+	+	+	+	+	+	+	+	+	14	13	66.2	323.31	657
Q9UHI8	A disintegrin and metalloproteinase with thrombospondin motifs 1	ADAMTS1	+	+	+	+	+	+		+	+	+		3	3	6.8	149.65	49
Q9UHL4;R4GMR2;R4GNE8;R4GN05;R4GMV4	Dipeptidyl peptidase 2	DPP7	+	+	+	+	+	+	+	+	+	+	+	12	12	33.9	323.31	176
Q9UHP9	Small muscular protein	SMPX		+				+			+			2	2	18.2	6.889	2
Q9UII2	ATPase inhibitor, mitochondrial	ATPIF1	+	+				+			+			1	1	9.4	6.4921	14
Q9UIW2	Plexin-A1	PLXNA1	+	+	+		+							8	7	5.9	16.357	8
Q9UJ14	Gamma-glutamyltransferase 7;Gamma-glutamyltransferase 7 heavy chain;Gamma-glutamyltransferase 7 light chain	GGT7	+											1	1	2.6	33.034	1
Q9UJA9	Ectonucleotide pyrophosphatase/phosphodiesterase family member 5	ENPP5	+	+	+	+	+	+			+	+		8	8	17	41.294	28
Q9UJJ9;H0YEA7;A0A087WWA2;E9PQQ5	N-acetylglucosamine-1-phosphotransferase subunit gamma	GNPTG	+	+	+	+	+	+	+	+	+	+	+	7	7	30.2	274.26	139
Q9UK28	Transmembrane protein 59-like	TMEM59L	+											1	1	6.7	2.8388	1
Q9UK76-3;Q9UK76;J3KSH8;J3KT51;Q9UK76-2	Hematological and neurological expressed 1 protein;Hematological and neurological expressed 1 protein, N-terminally processed	HN1	+											5	5	83.3	56.095	7
Q9UKB5	Adherens junction-associated protein 1	AJAP1	+	+	+		+					+		3	3	11.7	7.0811	8
Q9UKU9;Q9UKU9-2;K7EKF6;Q8NI99	Angiopoietin-related protein 2	ANGPTL2	+	+	+	+	+	+		+				7	7	16.8	88.825	18
Q9UKX2	Myosin-2	MYH2	+	+	+		+							53	14	28.8	323.31	106
Q9ULB4	Cadherin-9	CDH9	+	+	+		+							5	3	6.8	6.1623	5
Q9ULF5;E7ENT5;E7EV45	Zinc transporter ZIP10	SLC39A10	+	+	+	+	+	+	+	+	+	+	+	7	7	8.9	68.115	93
Q9ULI3-2;Q9ULI3	Protein HEG homolog 1	HEG1	+	+	+		+	+			+	+	+	5	5	7.6	12.516	24
Q9ULZ3-3;Q9ULZ3-2;Q9ULZ3;H3BP42	Apoptosis-associated speck-like protein containing a CARD	PYCARD	+	+	+		+	+		+	+	+		5	5	37	287.64	36
Q9ULZ9;Q9ULZ9-2;F5H209;F5H881	Matrix metalloproteinase-17	MMP17	+	+	+	+	+	+	+			+	+	4	4	12.9	118.18	25
Q9UM22;Q9UM22-3;D6RIH7;Q9UM22-2	Mammalian ependymin-related protein 1	EPDR1	+	+	+	+	+	+		+	+	+		5	5	22.8	22.345	32
Q9UM47	Neurogenic locus notch homolog protein 3;Notch 3 extracellular truncation;Notch 3 intracellular domain	NOTCH3	+											2	2	1.1	4.7579	4
Q9UMF0;K7EIL3	Intercellular adhesion molecule 5	ICAM5	+	+	+	+	+	+	+	+		+	+	8	8	9.8	72.662	44
Q9UMX5	Neudesin	NENF	+											3	3	19.8	3.9569	2
Q9UN36-2;Q9UN36-3;Q9UN36;G3V4S9;A0A0A0MS87;Q9UN36-5;Q9UN36-6;G3V5S0;G3V392;G3V5G0;G3V2I9;G3V5H8;G3V5B7;G3V383;A0A0U1RR50;G3V578;H0YJT9;Q9UN36-4;H0YJ56;G3V271;G3V2A6;G3V5L7;G3V239;G3V5P9;G3V5D7;G3V2S0;G3V3C3;G3V2Y3;G3V5G7;G3V552;G3V3X3;G3V3P6;G3V4T9;G3V2T2;G3V5A6;G3V280;G3V3P1;G3V5V9;G3V3D5;G3V3X2;G3V285;G3V4S2;G3V358;G3V5B5;G3V3L1;H7C0X0;G3V4X3;G3V420;G3V237	Protein NDRG2	NDRG2	+	+	+	+	+	+		+	+	+		8	8	42.3	183.3	50
Q9UN70-2;Q9UN70;A0A087X1P2	Protocadherin gamma-C3	PCDHGC3	+	+	+	+						+	+	11	11	18.1	52.178	22
Q9UNW1;Q9UNW1-3;Q9UNW1-2;Q9UNW1-4	Multiple inositol polyphosphate phosphatase 1	MINPP1	+	+	+	+	+					+	+	9	9	29.4	61.127	26
Q9UP79	A disintegrin and metalloproteinase with thrombospondin motifs 8	ADAMTS8	+	+								+		4	4	8.1	81.4	22
Q9UPU3	VPS10 domain-containing receptor SorCS3	SORCS3	+	+	+	+	+	+		+	+	+	+	5	4	5.8	217.5	81
Q9UPV7	Protein KIAA1045	KIAA1045	+											1	1	4.2	4.3588	1
Q9UQ52	Contactin-6	CNTN6	+	+								+		5	4	7.4	39.146	10
Q9UQM7;Q9UQM7-2;D6RFJ0;H0Y9J2;H7BZC6;H0Y9C2;D6R938;E9PBG7;E9PF82;Q13557-8;Q13557-12;Q13557-9;Q13557-10;Q13557-5;Q13557;Q13557-3;Q13557-6;Q13557-4;Q13557-11	Calcium/calmodulin-dependent protein kinase type II subunit alpha	CAMK2A	+	+	+	+	+	+		+	+	+	+	7	6	19.9	212.21	46
Q9Y240;V9H0X6;M0R081	C-type lectin domain family 11 member A	CLEC11A	+	+	+		+					+		3	3	13	12.191	16
Q9Y275-2;Q9Y275	Tumor necrosis factor ligand superfamily member 13B;Tumor necrosis factor ligand superfamily member 13b, membrane form;Tumor necrosis factor ligand superfamily member 13b, soluble form	TNFSF13B	+											1	1	5.6	52.679	1
Q9Y279-2;Q9Y279;H7C062;Q9Y279-3	V-set and immunoglobulin domain-containing protein 4	VSIG4	+	+	+	+	+	+	+	+	+	+	+	8	8	32.1	82.229	169
Q9Y281-3;Q9Y281	Cofilin-2	CFL2		+				+			+			6	2	46.3	9.4341	3
Q9Y287;Q9Y287-2	Integral membrane protein 2B;BRI2, membrane form;BRI2 intracellular domain;BRI2C, soluble form;Bri23 peptide	ITM2B	+	+	+	+	+	+	+	+	+	+	+	3	3	20.3	122.47	109
Q9Y2I2-2;Q9Y2I2-1;Q9Y2I2-5;Q9Y2I2-4;Q9Y2I2-6;Q9Y2I2	Netrin-G1	NTNG1	+	+	+	+	+	+		+	+	+	+	6	6	19	19.178	51
Q9Y2J2-2;A8K968;A0A0A0MRA8;A0A0A0MSA4;Q9Y2J2-3;Q9Y2J2-4;Q9Y2J2;J3QRQ6;J3KS70;J3QKY2;J3KRD1;J3QKK4;J3QR33;J3KT37;J3QS55;A0A0J9YW31;A0A0J9YY18;A0A1B0GTF8	Band 4.1-like protein 3;Band 4.1-like protein 3, N-terminally processed	EPB41L3	+	+				+			+			4	3	7.5	8.6955	4
Q9Y2J8	Protein-arginine deiminase type-2	PADI2		+				+		+	+			1	1	2.6	69.888	3
Q9Y2T3;Q9Y2T3-3;Q9Y2T3-2;Q5SZC6;H0YDZ7;Q5SZC3;Q5SZC5	Guanine deaminase	GDA	+	+	+	+	+	+		+	+	+	+	14	14	38.3	291.66	93
Q9Y3D6	Mitochondrial fission 1 protein	FIS1		+				+			+			2	2	15.8	4.8093	2
Q9Y3I1-3;Q9Y3I1-2;Q9Y3I1	F-box only protein 7	FBXO7	+	+	+		+	+			+			3	3	10.8	73.526	6
Q9Y490	Talin-1	TLN1	+	+	+		+	+			+	+		14	14	8.6	135.47	49
Q9Y5F6-2;Q9Y5F6	Protocadherin gamma-C5	PCDHGC5	+	+	+	+	+					+	+	10	10	20.5	204.7	38
Q9Y5I4-2;Q9Y5I4;K7EIG1;O75153	Protocadherin alpha-C2	PCDHAC2	+	+	+	+	+	+			+	+	+	8	8	12	165.83	42
Q9Y5S9-2;Q9Y5S9	RNA-binding protein 8A	RBM8A		+				+			+			1	1	9.8	2.8717	2
Q9Y5W5;H0YFK7;F5H8A3	Wnt inhibitory factor 1	WIF1		+	+		+							3	3	9.5	12.245	5
Q9Y5Y7	Lymphatic vessel endothelial hyaluronic acid receptor 1	LYVE1	+	+	+	+	+	+	+	+	+	+	+	4	4	10.9	8.6877	135
Q9Y5Z4;Q9Y5Z4-2;Q5THN1	Heme-binding protein 2	HEBP2		+				+			+			3	3	18	5.5967	7
Q9Y617;Q9Y617-2	Phosphoserine aminotransferase	PSAT1	+	+	+	+	+	+		+	+	+		9	9	25.7	24.117	69
Q9Y625	Glypican-6;Secreted glypican-6	GPC6	+											3	2	5.9	2.6755	0
Q9Y646;E5RH35;E5RJZ7;E5RJP8;E5RJA8	Carboxypeptidase Q	CPQ	+	+	+	+	+	+		+	+	+	+	6	6	17.2	24.831	76
Q9Y696	Chloride intracellular channel protein 4	CLIC4	+											2	2	14.2	3.4534	1
Q9Y6R7;A0A286YF91;A0A087WXI2;A0A087WUZ2	IgGFc-binding protein	FCGBP	+	+	+	+	+	+	+	+	+	+	+	65	65	21.4	323.31	1830
Q9Y6U3;Q9Y6U3-3;Q9Y6U3-2;C9JGB6	Adseverin	SCIN	+											8	8	14.4	15.912	6
Total			1598	1524	1196	782	1156	1279	492	761	1177	1058	741

## Sheet: Supporting Table 2
# Supporting Table 2. List of 741 proteins identified in the child's cerebrospinal fluid from drainage filtered for 70% of identity in at least one groups. The symbol "+" indicates the statistically significant changed proteins or those already described as associated with brain tumors (www.uniprot.org). Mean of Log2 of Label-Free Quantification Intensity, standard deviation and the results of th…
Uniprot IDs	Protein names	Gene names	Mean of Log2 Control	Mean of Log2 Brain Tumors	Mean of Log2 LGGs and GT	Mean of Log2 EMB	Mean of Other Brain Tumors	Mean of Log2 Pilocytic Astrocytoma	Mean of Log2 Medulloblastoma	Significant ANOVA Test	Significant Brain Tumors vs Control	Significant LGGs and GT vs All Other Brain Tumors	Significant EMB vs All Other Brain Tumors	Significant Pilocytic Astrocytoma vs All other Brain Tumors	Significant Medullobastoma vs All Other Brain Tumors	Brain Tumors Associated	Pylocytic Astrocytoma Associated	Medulloblastoma Associated	High discriminant for all clinical groups	ANOVA Test p-value	Log2 Fold Change Brain Tumors vs Control	P-value Brain Tumors vs Control	Log2 Fold Change LGGs and GT vs All Other Brain Tumors	P-value LGGs and GT vs All Other Brain Tumors	Log2 Fold Change EMB vs All Other Brain Tumors	P-value EMB vs All Other Brain Tumors	Log2 Fold Change Pilocytic Astrocytoma vs All other Brain Tumors	P-value Pilocytic Astrocytoma vs All other Brain Tumors	Log2 Fold Change Medullobastoma vs All Other Brain Tumors	P-value Medullobastoma vs All Other Brain Tumors
A0A024QZX5;A0A087X1N8;P35237;C9JTJ8;C9JVA8	Serpin B6	SERPINB6	27.35 ± 0.92	25.82 ± 1.23	25.56 ± 1.42	26.31 ± 0.97	25.49 ± 1.19	25.45 ± 1.57	26.71 ± 0.74	+	+					+	+			4.317	-1.445	4.141	-0.402	0.402	0.779	1.026	-0.593	0.64	1.068	1.588
A0A024R0T9;K7ER74;P02655;Q6P163;V9GYJ8	Apolipoprotein C-II;Proapolipoprotein C-II	APOC2	28.95 ± 1.61	28.42 ± 1.34	28.67 ± 1.35	28.66 ± 1.4	27.74 ± 1.16	28.59 ± 1.5	28.96 ± 1.33							+				0.293	-0.45	0.529	0.398	0.353	0.381	0.334	0.114	0.078	0.601	0.571
A0A1B0GWI2;A0A0A0MRU5;A0A024R644;O75503;A0A1B0GTI0;A0A087WZY0;A0A1B0GWJ7;A0A1C7CYZ2;A0A1B0GTR6;A0A1B0GTV7;A0A1B0GUE8;A0A1B0GV94;A0A1B0GU14;A0A1B0GVL0	Ceroid-lipofuscinosis neuronal protein 5	CLN5	24.64 ± 1.76	24.32 ± 1.57	25.09 ± 1.6	23.58 ± 1.29	24.27 ± 1.54	25.53 ± 1.4	24.09 ± 1.13											0.97	-0.208	0.173	1.213	1.411	-1.163	1.316	1.44	1.696	-0.457	0.32
A0A087WV90;E9PDN5;A0A087WTU7;A0A075B6G3;P11532-4;P11532	Dystrophin	DMD	26.21 ± 2.02	23.52 ± 1.36	23 ± 0.96	23.88 ± 1.79	23.75 ± 1.03	22.95 ± 1.14	24.13 ± 2.02	+	+					+	+	+		4.736	-2.696	6.194	-0.826	0.959	0.566	0.554	-0.747	0.797	0.807	0.894
A0A075B6H9		IGLV4-69	24.2 ± 1.86	24.75 ± 1.79	24.92 ± 0.76	24.65 ± 2.86	24.64 ± 0.83	25.19 ± 0.5	24.37 ± 3.35											0.285	0.52	0.471	0.266	0.154	-0.146	0.079	0.62	0.401	-0.455	0.272
A0A075B6I0		IGLV8-61	26.66 ± 2.08	26.93 ± 1.91	25.66 ± 2.01	27.37 ± 1.56	28.07 ± 1.27	25.9 ± 2	27.52 ± 1.36											0.625	0.357	0.269	-2.006	2.433	0.692	0.457	-1.47	1.315	0.666	0.416
A0A1W2PQ80;A0A075B6I4		IGLV10-54	23.13 ± 1.86	23.63 ± 1.45	23.17 ± 1.48	23.82 ± 1.74	24.03 ± 0.86	22.99 ± 1.72	23.61 ± 1.91											0.428	0.461	0.481	-0.74	0.737	0.288	0.215	-0.788	0.767	0.023	0.014
A0A075B6K4		IGLV3-10	27.79 ± 1.14	26.85 ± 2.01	26.77 ± 2.15	27.39 ± 1.75	26.22 ± 2.2	26.58 ± 2.3	27.82 ± 0.82											0.843	-0.872	1.029	-0.124	0.059	0.852	0.567	-0.439	0.234	1.198	0.892
A0A075B6K5;A0A075B6K2		IGLV3-9	29.51 ± 1.04	29.89 ± 0.86	29.59 ± 0.97	29.96 ± 0.68	30.2 ± 0.9	29.29 ± 0.93	29.86 ± 0.66											1.174	0.374	0.766	-0.471	0.82	0.114	0.135	-0.785	1.789	-0.036	0.038
A0A075B6P5;P01615	Ig kappa chain V-II region FR	IGKV2D-28	26.99 ± 1.55	25.63 ± 2.6	25.33 ± 2.36	26.03 ± 2.81	25.48 ± 2.89	25.03 ± 2.2	25.82 ± 3.07											0.537	-1.331	1.209	-0.466	0.191	0.633	0.276	-0.82	0.345	0.211	0.072
A0A0C4DH68;A0A075B6R9		IGKV2-24	28.13 ± 2.37	25.46 ± 2.64	24.29 ± 2.54	27.38 ± 2.15	24.42 ± 1.97	24.54 ± 2.98	28.26 ± 0.78	+	+		+		+				+	3.726	-2.473	2.618	-1.843	1.194	3.034	2.929	-1.478	0.746	3.443	3.13
A0A075B6S2;A0A0A0MRZ7		IGKV2D-29	31.37 ± 1.19	31.51 ± 0.8	31.23 ± 0.71	31.8 ± 0.66	31.51 ± 1.04	31.11 ± 0.76	32 ± 0.55											0.602	0.061	0.079	-0.453	0.853	0.458	0.868	-0.423	0.654	0.758	1.619
A0A075B6S5		IGKV1-27	25.8 ± 1.23	25.79 ± 2.14	25.42 ± 1.63	26.59 ± 2.64	25.18 ± 1.9	25.14 ± 1.74	26.34 ± 1.05											0.299	0.227	0.156	-0.578	0.313	1.271	0.923	-1.172	0.702	0.414	0.184
A0A075B7B8		IGHV3OR16-12	25.46 ± 2.06	25.97 ± 1.5	25.99 ± 1.15	25.77 ± 1.93	26.24 ± 1.41	25.8 ± 1.31	26.06 ± 1.95											0.144	0.432	0.397	0.02	0.012	-0.319	0.233	-0.112	0.067	0.226	0.144
A0A075B7D0		IGHV1OR15-1	28.01 ± 2.31	26.24 ± 2.62	26.59 ± 2.77	26.13 ± 2.51	25.91 ± 2.85	27.63 ± 2.53	27.15 ± 2.08										+	2.042	-1.802	1.645	0.557	0.234	-0.175	0.063	1.882	1.075	1.249	0.588
A0A075B7D9;H3BPE7;Q92804-2;Q92804;A0A075B7D6;A0A075B7E4	TATA-binding protein-associated factor 2N	TAF15	33.52 ± 3.82	23.75 ± 2.01	24.19 ± 2.85	23.05 ± 1.11	24.1 ± 1.49	24.26 ± 3.37	22.82 ± 1.08	+	+					+	+		+	12.92	-9.805	15.508	0.698	0.433	-1.098	0.815	0.718	0.436	-1.191	0.889
A0A087WSV8;P80303-2;P80303;E9PKG6;Q2L696;E9PLR0;H0YEG8;E9PLE9;H0YD18;E9PM22	Nucleobindin-2;Nesfatin-1	NUCB2	25.14 ± 1.62	26.08 ± 1.82	26.6 ± 1.91	25.39 ± 1.63	26.31 ± 1.86	27.16 ± 1.53	25.19 ± 1.28							+	+			1.485	0.973	1.205	0.819	0.619	-1.087	0.936	1.385	1.305	-1.208	1.049
A0A087WTA8;P08123	Collagen alpha-2(I) chain	COL1A2	29.11 ± 1.33	28.21 ± 2.35	28.49 ± 2.06	28.39 ± 2.13	27.57 ± 3.1	28.35 ± 2.4	28.19 ± 2.49							+	+	+		0.075	-0.739	0.623	0.447	0.205	0.291	0.125	-0.028	0.01	-0.239	0.093
A0A087WTK0;A0A087WVC6;Q12913;Q12913-2;E9PPH3	Protein-tyrosine-phosphatase;Receptor-type tyrosine-protein phosphatase eta	PTPRJ	25.98 ± 2.5	23.29 ± 1.05	23 ± 0.95	23.18 ± 0.75	23.86 ± 1.39	22.88 ± 1.03	23.15 ± 0.88	+	+					+	+			4.389	-2.591	5.236	-0.466	0.608	-0.185	0.188	-0.67	0.86	-0.31	0.302
A0A087WTM1;Q9Y6N7-6;Q9Y6N7-5;Q9Y6N7-4;Q9Y6N7-3;Q9Y6N7;Q9Y6N7-2;A0A087WZ85;A0A0A0MSX4;H7C4Y7	Roundabout homolog 1	ROBO1	27.19 ± 2.68	24.16 ± 1.8	24.18 ± 2.08	23.52 ± 1.07	25.02 ± 2.02	23.87 ± 2.22	23.23 ± 1.13	+	+					+	+		+	5.342	-3.059	4.912	0.025	0.012	-1.014	0.855	-0.347	0.199	-1.181	1.017
A0A087WUT8;O95196-2;O95196	Chondroitin sulfate proteoglycan 5	CSPG5	27.67 ± 2.57	24.22 ± 1.95	25.16 ± 2.5	23.2 ± 1	24.33 ± 1.56	25.81 ± 2.64	23.04 ± 0.99	+	+								+	7.698	-3.511	5.774	1.487	1.375	-1.614	1.577	2.175	2.451	-1.47	1.237
A0A0A0MR14;A0A0A0MRF2;A0A087X1R2;A0A087X0P3;A0A087WV17;A0A0G2JMM7;Q8IYS5-6;Q8IYS5-2;Q8IYS5-3;Q8IYS5-4;Q8IYS5;Q8IYS5-7;Q8IYS5-5	Osteoclast-associated immunoglobulin-like receptor	OSCAR	24.75 ± 0.76	23.58 ± 0.95	23.44 ± 1	23.66 ± 0.69	23.67 ± 1.26	23.31 ± 1.15	23.56 ± 0.63	+	+									3.341	-1.144	4.127	-0.217	0.256	0.118	0.125	-0.395	0.51	-0.07	0.066
A0A087WVQ9;P68104-2;Q5VTE0;P68104;A0A087WV01;A6PW80;Q5JR01	Elongation factor 1-alpha 1;Putative elongation factor 1-alpha-like 3;Elongation factor 1-alpha	EEF1A1	26.08 ± 1.61	25.14 ± 1.5	25.4 ± 1.26	25.27 ± 1.92	24.6 ± 1.15	25.78 ± 1.16	25.49 ± 1.89							+	+			1.39	-1.037	1.46	0.404	0.313	0.212	0.145	0.982	0.884	0.589	0.431
A0A087WYF1;A0A087WX80;P24043	Laminin subunit alpha-2	LAMA2	24.76 ± 1.35	23.94 ± 1.2	23.89 ± 1.17	23.67 ± 1.39	24.36 ± 0.96	23.87 ± 1.37	23.72 ± 1.37							+	+			1.235	-0.808	1.483	-0.068	0.053	-0.42	0.437	-0.1	0.077	-0.301	0.271
A0A087WZS0;A0A087WYG6;P0DP58;G3V0Z9		LYNX1	26.67 ± 2.24	24.07 ± 2	23.58 ± 1.9	23.97 ± 1.89	24.87 ± 2.29	23.18 ± 1.32	23.55 ± 1.51	+	+					+		+		3.231	-2.52	3.842	-0.769	0.496	-0.15	0.072	-1.272	0.97	-0.786	0.487
A0A087WYL5;Q6UXD5-3;Q6UXD5-5;Q6UXD5-6;Q6UXD5-2;Q6UXD5;Q6UXD5-4;H3BN26	Seizure 6-like protein 2	SEZ6L2	29.52 ± 1.18	26.99 ± 2.38	27.07 ± 2.02	26.5 ± 2.68	27.56 ± 2.56	26.7 ± 1.9	27.03 ± 1.65	+	+					+	+		+	2.851	-2.478	3.854	0.13	0.051	-0.783	0.404	-0.455	0.197	-0.016	0.006
A0A087X054;Q9Y4L1;E9PJ21;A0A087WWI4;K7EQK2;A0A1W2PS94;Q9Y4L1-2;Q9BXT5	Hypoxia up-regulated protein 1	HYOU1	27.45 ± 0.67	26.24 ± 1.22	26.08 ± 1.76	25.94 ± 0.65	26.88 ± 0.7	25.8 ± 2	25.82 ± 0.66	+	+					+	+			2.705	-1.241	3.126	-0.256	0.231	-0.478	0.511	-0.537	0.483	-0.508	0.449
A0A087X089;Q16627;Q16627-2;A0A0B4J2G5	C-C motif chemokine;C-C motif chemokine 14;HCC-1(3-74);HCC-1(4-74);HCC-1(9-74)	CCL14	25.64 ± 1.77	24.19 ± 1.6	24.49 ± 2.01	23.47 ± 1.06	24.78 ± 1.37	24.41 ± 2.4	23.47 ± 1.23	+	+									2.755	-1.38	2.193	0.472	0.35	-1.141	1.232	0.194	0.118	-1.044	1.016
A0A087X0D5;P09668;E9PKT6	Pro-cathepsin H;Cathepsin H mini chain;Cathepsin H;Cathepsin H heavy chain;Cathepsin H light chain	CTSH	25.87 ± 1.39	25.36 ± 1.87	25.97 ± 2.01	24.69 ± 1.78	25.46 ± 1.68	26.08 ± 2.23	24.68 ± 1.65							+	+			0.691	-0.563	0.565	0.948	0.735	-1.062	0.869	1.02	0.759	-0.837	0.572
A0A087X0S5;P12109	Collagen alpha-1(VI) chain	COL6A1	32.09 ± 0.78	31.12 ± 0.96	31.61 ± 0.92	30.74 ± 0.77	30.97 ± 1.08	31.79 ± 1	30.53 ± 0.76							+	+			3.858	-0.949	3.156	0.777	1.514	-0.604	1.006	0.855	1.704	-0.81	1.553
A0A087X0T8;A0A087X1W8;A0A0A0MTJ8;X5DQS5;Q9BY67-2;Q9BY67-5;Q9BY67;Q9BY67-4;Q9BY67-3;F5H125;H0YG94;F5H8J9;F5H0H5	Cell adhesion molecule 1	CADM1	29.04 ± 0.79	27.48 ± 1.72	27.36 ± 1.47	27.62 ± 0.96	27.45 ± 2.78	26.96 ± 1.53	27.38 ± 0.91	+	+					+	+	+		2.507	-1.456	2.829	-0.184	0.106	0.223	0.132	-0.83	0.639	-0.276	0.159
A0A087X1J7;P22352;H0YBE4;E5RG32;H0YC19	Glutathione peroxidase;Glutathione peroxidase 3	GPX3	29.77 ± 0.89	30.47 ± 0.75	30.49 ± 0.62	30.75 ± 0.63	30.07 ± 0.94	30.48 ± 0.66	30.71 ± 0.61							+	+			1.528	0.702	2.26	0.025	0.031	0.437	0.903	0.012	0.013	0.316	0.498
A0A087X1N7;P20929-3;P20929-2;P20929-4;P20929;H0Y786;H0Y3P5;H7BZD5	Nebulin	NEB	26.54 ± 1.06	23.33 ± 1.11	22.94 ± 1.19	23.4 ± 1.15	23.78 ± 0.82	23.07 ± 1.32	23.18 ± 1.07	+	+					+	+		+	10.05	-3.148	12.24	-0.618	0.845	0.101	0.089	-0.424	0.459	-0.285	0.276
A0A087X232;B5MCV4		C1S	31.88 ± 0.44	30.78 ± 1.54	31.08 ± 0.96	31.06 ± 0.88	30 ± 2.55	30.64 ± 0.67	30.99 ± 0.99	+	+					+	+			1.219	-1.063	2.24	0.468	0.364	0.432	0.328	-0.229	0.149	0.225	0.146
A0A087X253;P63010-3;P63010;P63010-2;Q10567-4;Q10567-3;Q10567-2;Q10567	AP-2 complex subunit beta	AP2B1	26.18 ± 1.32	24.74 ± 1.35	24.58 ± 1.36	24.9 ± 1.31	24.75 ± 1.55	24.63 ± 1.61	24.84 ± 1.19	+	+									3.659	-1.436	3.254	-0.254	0.202	0.242	0.191	-0.141	0.1	0.139	0.099
A0A096LPE2;P35542;E9PR14;G3V1D9;P0DJI9-2	Serum amyloid A-4 protein	SAA2-SAA4	29.26 ± 1.06	29.84 ± 0.92	29.6 ± 1.11	30.28 ± 0.6	29.57 ± 0.88	29.35 ± 1.22	30.47 ± 0.43							+				1.883	0.579	1.287	-0.383	0.553	0.695	1.352	-0.644	1.067	0.824	1.596
D6RGD1;A0A0A0MQX1;Q9HD67-3;Q9HD67	Unconventional myosin-X	MYO10	28.38 ± 3.52	29.76 ± 3.21	28.9 ± 3.29	29.92 ± 3.43	30.73 ± 2.86	29.1 ± 3.54	30.6 ± 2.38							+	+			0.378	1.352	0.741	-1.357	0.565	0.244	0.073	-0.834	0.271	1.148	0.406
A0A0A0MR25;P21802-8;P21802-2;P21802-6;P21802-5;P21802;P21802-16;P21802-19;P21802-15;P21802-13;P21802-17;P21802-12;P21802-7;P21802-9;P21802-10;P21802-18;P21802-3;P21802-11;P21802-14;P21802-23;A0A087WY21;H7BXU9;D2CGD1;P21802-20;P21802-21;S4R3B2;S4R381;E7EVR7;P21802-22;P21802-4	Fibroblast growth factor receptor;Fibroblast growth factor receptor 2;Receptor protein-tyrosine kinase	FGFR2	25.46 ± 1.95	25.23 ± 1.79	25.29 ± 2.08	24.92 ± 1.67	25.56 ± 1.7	25.7 ± 2.16	24.61 ± 1.55							+	+	+		0.189	-0.273	0.208	0.097	0.051	-0.476	0.307	0.667	0.444	-0.763	0.532
F6S8N6;A0A0A0MRJ6;H7BY58;P22061;P22061-2;F8WDT3;F8WAV5;F8WAX2;H7C4X2;C9J0F2	Protein-L-isoaspartate O-methyltransferase;Protein-L-isoaspartate(D-aspartate) O-methyltransferase	PCMT1	26.87 ± 1.24	25.13 ± 2	25.21 ± 2.39	25.51 ± 1.9	24.49 ± 1.59	25.51 ± 2.58	25.31 ± 2.1	+	+					+	+			3.057	-1.887	3.125	0.132	0.063	0.596	0.356	0.696	0.408	0.435	0.227
A0A0A0MRJ7;P12259	Coagulation factor V;Coagulation factor V heavy chain;Coagulation factor V light chain	F5	31.81 ± 1.22	32.85 ± 1.08	33.04 ± 1.15	32.45 ± 1.13	33.14 ± 0.85	33.38 ± 1.14	32.5 ± 0.87	+	+					+	+			2.015	1.008	2.394	0.3	0.325	-0.631	0.903	0.744	1.07	-0.413	0.46
A0A0A0MRZ8;P04433	Ig kappa chain V-III region VG	IGKV3D-11	30.22 ± 1.97	30.14 ± 1.26	29.95 ± 1	30.4 ± 0.68	30.03 ± 2.09	29.58 ± 0.86	30.36 ± 0.55											0.22	0.002	0.001	-0.298	0.265	0.419	0.408	-0.845	1.03	0.185	0.143
A0A0A0MS15		IGHV3-49	28.28 ± 1.23	28.05 ± 1.52	27.68 ± 1.96	28.4 ± 0.58	28.1 ± 1.78	27.4 ± 2.21	28.51 ± 0.57											0.414	-0.14	0.131	-0.595	0.509	0.544	0.452	-0.97	0.968	0.49	0.373
A0A0A0MSC4;H7BYW6;P04085-2;P04085	Platelet-derived growth factor subunit A	PDGFA	25.9 ± 1.7	25.21 ± 1.8	25.2 ± 1.69	25.39 ± 2.23	24.95 ± 1.45	25.34 ± 1.84	25.84 ± 2.32							+	+	+		0.778	-0.756	0.808	-0.009	0.005	0.297	0.173	0.264	0.141	0.919	0.678
A0A0A0MSY2		GTF2IRD2	29.13 ± 2.62	29.78 ± 2.03	29.04 ± 2.51	30.43 ± 0.77	29.89 ± 2.38	29.39 ± 2.15	30.27 ± 0.81											0.167	0.506	0.326	-1.163	0.878	1.032	0.735	-0.331	0.146	0.836	0.452
A0A0A0MT71;Q6UX73-2;Q6UX73	UPF0764 protein C16orf89	C16orf89	27.54 ± 1.03	26.03 ± 1.27	26.62 ± 1.3	25.61 ± 0.79	25.78 ± 1.57	26.05 ± 0.81	25.55 ± 0.91	+	+					+	+			2.973	-1.406	3.477	0.935	1.308	-0.659	0.761	-0.102	0.071	-0.771	0.833
F8VZI9;A0A0A0MTP9;Q9BWQ8	Protein lifeguard 2	FAIM2	22.93 ± 1.02	23.71 ± 0.97	23.63 ± 0.98	23.76 ± 0.94	23.74 ± 1.13	23.69 ± 0.92	23.95 ± 1.02							+	+	+		0.957	0.753	1.852	-0.118	0.122	0.081	0.08	0.017	0.014	0.349	0.412
A0A0A0MTS2;P06744;P06744-2;K7EQ48;A0A0J9YXP8;A0A0J9YYH3;A0A0J9YX90;CON__Q3ZBD7;K7EPY4;K7EP41;K7ELR7;K7ENA0;K7ERC6;K7EIL4;K7ERK8;K7ESF4;Q8N196	Glucose-6-phosphate isomerase	GPI	26.56 ± 2.5	26.83 ± 2.73	25.4 ± 2.42	29.04 ± 1.82	25.73 ± 2.35	25.6 ± 2.7	29.84 ± 0.96	+			+		+	+	+	+	+	3.345	0.12	0.057	-2.243	1.562	3.504	3.708	-1.419	0.718	4.166	4.956
A0A0B4J1U7		IGHV6-1	28.57 ± 1.01	25.34 ± 2.74	23.81 ± 1.87	27.86 ± 2.63	23.99 ± 0.69	23.15 ± 1.49	27.98 ± 1.77	+	+		+						+	6.289	-2.893	3.744	-2.418	1.774	3.969	4.971	-3.338	2.639	3.034	2.2
A0A0B4J1V0	Immunoglobulin heavy variable 3-15	IGHV3-15	27.95 ± 1.35	24.21 ± 1.75	24.39 ± 2.1	23.78 ± 1.29	24.55 ± 1.87	24.21 ± 1.92	23.97 ± 1.42	+	+								+	6.996	-3.69	8.997	0.288	0.173	-0.675	0.5	-0.062	0.03	-0.384	0.222
A0A0B4J1V2		IGHV2-26	25.63 ± 1.27	24.74 ± 2.22	24.86 ± 2.31	24.72 ± 2.61	24.59 ± 1.73	24.91 ± 2.48	24.83 ± 2.93											0.106	-0.641	0.543	0.198	0.087	-0.031	0.013	-0.102	0.039	-0.207	0.083
A0A0B4J1X5		IGHV3-74	25.76 ± 2.21	25.96 ± 1.64	25.87 ± 1.36	26.48 ± 1.73	25.35 ± 1.85	26.1 ± 1.17	26.36 ± 0.88											0.036	0.321	0.247	-0.14	0.083	0.832	0.73	0.025	0.013	0.367	0.226
A0A0B4J1Y8		IGLV9-49	25.68 ± 2.17	25.75 ± 1.74	24.8 ± 1.62	26.57 ± 1.52	25.94 ± 1.74	24.38 ± 1.6	26.5 ± 1.73											1.091	0.157	0.108	-1.503	1.697	1.293	1.314	-1.926	2.436	0.869	0.669
A0A0B4J1Y9		IGHV3-72	28.29 ± 2.49	25.47 ± 2.71	27.3 ± 2.76	24.67 ± 2.61	24.06 ± 1.16	28.04 ± 2.17	23.89 ± 1.2	+	+									4.246	-2.76	3.11	2.879	2.496	-1.262	0.647	3.31	3.044	-2.169	1.407
A0A0B4J231;B9A064;P0CG04	Immunoglobulin lambda-like polypeptide 5;Ig lambda-1 chain C regions	IGLL5	31.46 ± 0.91	31.92 ± 0.82	31.62 ± 0.87	31.98 ± 0.63	32.27 ± 0.91	31.48 ± 0.9	31.93 ± 0.71											1.262	0.467	1.178	-0.487	0.932	0.089	0.109	-0.588	1.182	0.003	0.004
A0A0B4J278		SERPINA1	23.6 ± 1.4	24.71 ± 0.81	24.34 ± 0.69	25.24 ± 0.54	24.48 ± 0.96	24.23 ± 0.69	25.27 ± 0.48	+	+					+	+			2.606	1.169	3.335	-0.575	1.218	0.843	2.382	-0.709	1.568	0.664	1.406
S4R460;A0A0B4J2B5		IGHV3OR16-9	32.23 ± 1.16	31.92 ± 0.79	31.42 ± 0.72	32.03 ± 0.66	32.46 ± 0.71	31.22 ± 0.75	32.01 ± 0.33											1.492	-0.244	0.419	-0.792	2.216	0.178	0.25	-1.011	3.191	0.033	0.037
A0A0B4J2H0		IGHV1-69-2	26.67 ± 2.94	25.32 ± 2.15	24.19 ± 1.95	26.57 ± 1.82	25.15 ± 2.12	23.44 ± 1.74	26.65 ± 2.09											1.802	-1.102	0.843	-1.785	1.59	1.976	1.902	-2.811	3.055	1.429	0.943
A0A0C4DFP6;Q9NQ79-3;Q9NQ79-2;Q9NQ79;Q5T4F6	Cartilage acidic protein 1	CRTAC1	31.61 ± 0.93	30.3 ± 1.12	30.42 ± 1.22	29.97 ± 0.77	30.6 ± 1.4	30.27 ± 1.26	29.7 ± 0.72	+	+									4.041	-1.266	3.705	0.185	0.173	-0.527	0.654	-0.1	0.082	-0.854	1.251
A0A0C4DH29		IGHV1-3	27.37 ± 2.08	27.24 ± 2.22	26.95 ± 2.01	28.5 ± 0.54	25.9 ± 3.08	27.15 ± 1.96	28.48 ± 0.5											0.329	0.05	0.028	-0.456	0.225	1.993	1.83	-0.355	0.156	1.397	0.922
A0A0C4DH31		IGHV1-18	27.62 ± 1.06	27.41 ± 1.44	26.93 ± 1.26	27.95 ± 1.26	27.35 ± 1.81	26.65 ± 1.3	27.61 ± 0.82											0.74	-0.105	0.102	-0.767	0.783	0.841	0.898	-1.143	1.326	0.131	0.083
A0A0C4DH33		IGHV1-24	26.36 ± 1.14	26.19 ± 1.99	25.72 ± 1.86	26.26 ± 1.44	26.72 ± 2.81	24.98 ± 1.53	26.54 ± 0.95											1.073	-0.057	0.04	-0.73	0.466	0.118	0.056	-1.754	1.631	0.313	0.157
A0A0C4DH34		IGHV4-28	26 ± 1.47	25.56 ± 2.26	25.87 ± 1.84	26.1 ± 2.4	24.39 ± 2.44	26.07 ± 1.8	27.38 ± 1.13	+					+					2.716	-0.483	0.373	0.495	0.242	0.847	0.479	0.731	0.37	2.455	2.333
A0A0C4DH38		IGHV5-51	29.97 ± 0.95	29.86 ± 1.81	29.8 ± 1.29	30.49 ± 0.85	29.09 ± 2.98	29.45 ± 1.33	30.49 ± 1.01											0.201	0.058	0.044	-0.097	0.05	0.985	0.81	-0.757	0.506	0.617	0.387
A0A0C4DH72		IGKV1-6	28.35 ± 1.62	27.95 ± 1.65	27.06 ± 2.35	28.44 ± 0.57	28.51 ± 1.01	26.58 ± 2.63	28.33 ± 0.5											1.623	-0.325	0.301	-1.416	1.677	0.772	0.649	-1.906	2.719	0.4	0.263
A0A0R4J2G7;A0A0D9SEP4;A0A1D5RMU6;E7ERL8;Q9ULB1-2;Q9ULB1-3;Q9ULB1;A0A0U1RRK7;F5GYC7;F8WB18;A0A0D9SF07;A0A0D9SFF4;A0A0U1RQP8;H0Y568;H7BYC7;A0A1B0GTL0;A0A0D9SEQ7;E7EQN4;A0A1B0GVF4;Q9ULB1-4;A0A0D9SG60;A0A1B0GU94	Neurexin-1	NRXN1	30.51 ± 1.69	26.93 ± 2.71	27.74 ± 2.69	26.29 ± 2.01	26.71 ± 3.55	27.52 ± 2.96	25.98 ± 1.73	+	+					+	+		+	4.129	-3.418	4.78	1.266	0.651	-1.012	0.478	0.568	0.215	-1.463	0.739
A0A0G2JIW1;P0DMV9;P0DMV8;P0DMV8-2;V9GZ37	Heat shock 70 kDa protein 1B;Heat shock 70 kDa protein 1A	HSPA1B	25.51 ± 2.12	25.11 ± 1.73	24.63 ± 1.62	25.88 ± 1.8	24.7 ± 1.59	24.91 ± 1.83	26.53 ± 1.63	+					+	+	+			1.625	-0.548	0.481	-0.753	0.59	1.221	1.215	-0.068	0.034	2.065	2.734
A0A0G2JRQ6			25.42 ± 2.18	24.32 ± 2.02	23.6 ± 1.87	23.67 ± 1.4	26.22 ± 1.88	22.76 ± 1.41	23.23 ± 1.13											3.791	-1.006	0.981	-1.143	0.859	-1.033	0.74	-2.179	2.37	-1.56	1.319
A0A0G2JSC0;A0A087WSX0;A0A0G2JS06		IGLV5-45	25.94 ± 1.23	24.42 ± 1.81	23.68 ± 2.05	24.79 ± 1.34	24.92 ± 1.91	24.09 ± 2.29	24.99 ± 1.17	+	+									0.997	-1.291	1.845	-1.167	1.051	0.588	0.397	-0.729	0.455	0.459	0.253
A0A0J9YY99			30.44 ± 1.16	29.45 ± 0.62	29.24 ± 0.52	29.72 ± 0.75	29.37 ± 0.47	29.12 ± 0.53	29.57 ± 0.51											2.385	-0.939	3.212	-0.329	0.777	0.421	1.134	-0.508	1.249	0.084	0.12
A0A0U1RQQ4;Q9UNN8;A0A0U1RRC4	Endothelial protein C receptor	PROCR	26.58 ± 1.69	25.16 ± 1.6	25.14 ± 1.13	25.52 ± 2.02	24.7 ± 1.6	25.35 ± 1.18	24.82 ± 1.82	+	+					+	+			2.68	-1.276	1.93	-0.031	0.017	0.567	0.445	0.064	0.034	-0.631	0.47
A0A0U1RRJ0;A0A0U1RQC5;Q9Y4C0;Q9Y4C0-4;Q9Y4C0-3;A0A0A0MR89;G3V247;H0YJL2;G3V4R9	Neurexin-3	NRXN3	30.01 ± 1.34	27.49 ± 2.21	28.06 ± 2.09	26.69 ± 1.99	27.79 ± 2.58	27.57 ± 2.02	26.69 ± 1.35	+	+					+	+	+	+	3.359	-2.627	4.201	0.906	0.544	-1.25	0.863	0.254	0.104	-0.917	0.485
A0A140T9C0;A0A140T8Y3;A0A140TA52;A0A140TA41;P22105;P22105-3;P22105-4;A0A140T8Z8;A0A140T902;A0A140TA33;A0A140T9L7;A0A087X0I0;A0A140T956;P22105-2;Q16473;A0A087WWA5;A0A140T923;C9J7W4	Tenascin-X	TNXB	27.37 ± 1.74	24.55 ± 1.46	24.66 ± 2.03	24.19 ± 1.17	24.91 ± 0.76	24.29 ± 2.08	24.1 ± 1.35	+	+					+	+		+	5.612	-2.828	6.794	0.168	0.115	-0.577	0.518	-0.328	0.234	-0.58	0.482
A0A1B0GV23;A0A1B0GVD5;A0A1B0GWE8;P07339;A0A1B0GW44;A0A1B0GVP3;A0A1B0GU92;A0A1B0GU03;F8WD96;C9JH19;H7C469;F8W787;H7C1V0;A0A1B0GV01;A0A1B0GVF1	Cathepsin D;Cathepsin D light chain;Cathepsin D heavy chain	CTSD	32.01 ± 1.22	32.94 ± 1.04	33.08 ± 1.05	32.85 ± 1.07	32.87 ± 1.1	33.24 ± 1.15	32.79 ± 1.12							+	+			1.235	0.902	2.092	0.223	0.237	-0.146	0.145	0.428	0.508	-0.165	0.156
A0A1B0GVB9;A0A1C7CYW4;O75787-2;O75787;A0A1B0GTU8;A0A1B0GVW0;A0A1B0GWJ8;H7C3E1;A0A1B0GTB0;A0A1B0GUT7;A0A1B0GVC7;B7Z1I9;A0A1B0GU12;B7Z413;A0A1B0GWD6;A0A1B0GW13;A0A1B0GVI9;A0A1B0GV60;H7C240;A0A1B0GV24;A0A1B0GVZ1;A0A1B0GUV3	Renin receptor	ATP6AP2	28.4 ± 0.94	27.58 ± 1.36	28.39 ± 0.89	27.28 ± 0.97	26.87 ± 1.87	28.53 ± 0.99	27.19 ± 1.06							+	+			2.379	-0.824	1.595	1.283	1.987	-0.467	0.426	1.261	1.835	-0.505	0.458
A0A1C7CYX9;Q16555-2;Q16555;E5RFU4	Dihydropyrimidinase-related protein 2	DPYSL2	25.45 ± 2.21	25.21 ± 2.86	23.69 ± 2.02	27.57 ± 3	24.04 ± 1.17	23.98 ± 2.29	28.59 ± 2.55	+			+		+	+	+		+	4.95	-0.398	0.215	-2.399	1.616	3.734	3.843	-1.411	0.666	4.677	5.935
A0A1W2PQ11;Q02246;A0A1B0GTL7;A0A1W2PQ86;A0A1W2PR60;A0A1W2PQJ4;A0A1W2PPQ9	Contactin-2	CNTN2	30.79 ± 0.99	30.53 ± 1.24	30.96 ± 0.85	30.41 ± 1.46	30.11 ± 1.32	30.95 ± 0.92	30.29 ± 1.12							+	+			0.291	-0.249	0.331	0.679	0.823	-0.192	0.162	0.533	0.55	-0.332	0.296
A0A1W2PQB1;H0Y755;M9MML0;P08637;C9JC71	Low affinity immunoglobulin gamma Fc region receptor III-A	FCGR3A	27.5 ± 0.82	24.72 ± 1.87	25.01 ± 2.44	25.11 ± 1.68	23.79 ± 0.8	25.3 ± 2.56	24.77 ± 1.57	+	+								+	4.388	-2.712	5.839	0.453	0.273	0.617	0.404	0.673	0.397	-0.029	0.013
K7EMP8;A0A1W2PR46;P14136;A0A1X7SBR3;P14136-3;P14136-2;A0A1W2PRT3;A0A1X7SCE1;K7EKH9;K7EJU1;K7ELP4;B4DIR1;A0A1W2PPA3;K7EPI4;A0A1W2PS58;K7EPT8;A0A1W2PQS4;A0A1W2PPL2;A0A1W2PP21;A0A1W2PQU7;A0A1W2PQ25;K7EJK1	Glial fibrillary acidic protein	GFAP	28.81 ± 3.17	31.2 ± 3.39	30.68 ± 1.88	32.63 ± 4.37	29.96 ± 3.14	31 ± 1.88	34.02 ± 3.24	+					+	+	+	+	+	2.556	2.284	1.634	-0.825	0.276	2.25	1.1	-0.132	0.035	3.862	2.595
A0A1X7SBT7;O95502	Neuronal pentraxin receptor	NPTXR	31.5 ± 1.23	30.73 ± 1.44	31.05 ± 1.14	30.1 ± 1.52	31.14 ± 1.56	30.91 ± 1.07	30.34 ± 0.45							+	+			0.678	-0.739	1.136	0.511	0.446	-0.988	1.161	0.196	0.132	-0.557	0.471
A0A286YEY1;P01876	Ig alpha-1 chain C region	IGHA1	32.39 ± 2.55	33.84 ± 1.55	33.7 ± 1.71	34.06 ± 1.2	33.73 ± 1.9	33.16 ± 1.59	34.22 ± 0.78	+	+					+	+			1.32	1.443	1.807	-0.226	0.151	0.349	0.251	-0.878	0.799	0.512	0.381
A0A2C9F2P4;A0A286YFF7;P50897;Q5T0S4;A0A286YFE3;A0A286YFL8;P50897-2;E9PSE5;E9PK48;E9PIA8	Palmitoyl-protein thioesterase 1	PPT1	24.9 ± 1.53	24.61 ± 1.56	24.87 ± 2	24.6 ± 1.57	24.27 ± 0.8	25.06 ± 2.18	24.49 ± 1.64							+	+			0.454	-0.425	0.442	0.413	0.305	-0.018	0.01	0.779	0.652	0.019	0.011
A0A286YFJ8;P01861	Ig gamma-4 chain C region	IGHG4	27.71 ± 2.56	28.41 ± 2.58	27.95 ± 1.84	29.04 ± 2.92	28.19 ± 3.07	27.58 ± 1.83	29.81 ± 1.84											0.747	0.538	0.303	-0.729	0.333	0.99	0.496	-0.88	0.37	2.062	1.251
A0M8Q6	Ig lambda-7 chain C region	IGLC7	24.47 ± 1.57	25.36 ± 1.78	25.14 ± 1.8	25.7 ± 2.16	25.18 ± 1.27	25.05 ± 1.81	25.06 ± 2.04											0.755	0.927	1.164	-0.339	0.204	0.535	0.359	-0.458	0.285	-0.438	0.269
A2A2V1;P04156-2;P04156;X6RKS3	Major prion protein	PRNP	31.02 ± 1.26	30.96 ± 1.52	30.9 ± 2.19	30.77 ± 0.99	31.3 ± 1.07	30.66 ± 2.54	30.54 ± 0.95							+	+			0.206	-0.087	0.078	-0.087	0.054	-0.301	0.215	-0.357	0.256	-0.516	0.408
A4FU69-2;A4FU69-4;A4FU69-3;A4FU69;C9J1E6;A4FU69-5	EF-hand calcium-binding domain-containing protein 5	EFCAB5	29.18 ± 1.22	29.05 ± 2.5	28.26 ± 2.72	30.86 ± 0.72	27.64 ± 2.5	28.85 ± 2.51	31.08 ± 0.68	+			+		+				+	1.995	-0.146	0.087	-1.238	0.706	2.857	2.881	-0.244	0.091	2.701	2.325
K7EIJ0;K7ENL2;A6NG10;K7EMC9;Q969T9;K7EIN1;K7ESN4;Q969T9-2;K7EIK1	WW domain-binding protein 2	WBP2	25.32 ± 1.47	24.22 ± 1.22	23.72 ± 1.5	24.64 ± 1.09	24.32 ± 0.75	23.76 ± 1.49	24.86 ± 1.16	+	+					+	+			1.905	-1.278	2.334	-0.792	1.06	0.673	0.826	-0.373	0.278	1.081	1.218
A6NL88	Protein shisa-7	SHISA7	22.53 ± 1.13	23.22 ± 1.24	23.24 ± 0.93	23.12 ± 1.74	23.33 ± 0.88	23.59 ± 0.76	22.53 ± 1.58											1.405	0.815	1.517	0.024	0.018	-0.152	0.124	0.328	0.273	-1.066	1.436
A6NLU5	V-set and transmembrane domain-containing protein 2B	VSTM2B	27.52 ± 1.12	26.66 ± 1.58	26.97 ± 1.7	26.29 ± 1.54	26.74 ± 1.56	27.04 ± 1.97	25.95 ± 1.29											1.127	-0.773	1.126	0.489	0.374	-0.584	0.472	0.395	0.268	-1.046	1.01
B3KWK7;A6XND1;A6XND0;P17936;P17936-2;C9JMX4;H0Y5K2;H0Y485	Insulin-like growth factor-binding protein 3	IGFBP3	25.93 ± 1.11	26.99 ± 0.99	27.26 ± 0.68	26.6 ± 1.29	27.17 ± 0.79	27.38 ± 0.74	26.57 ± 1.5	+	+					+	+	+		2.554	1.033	2.873	0.413	0.556	-0.618	1.001	0.558	0.799	-0.517	0.715
A9UJN9;A9UJP0;P01127-2;P01127	Platelet-derived growth factor subunit B	PDGFB	27.05 ± 0.85	24.55 ± 1.8	23.85 ± 1.93	25.7 ± 1.67	23.93 ± 0.93	23.99 ± 2.28	25.61 ± 1.65	+	+					+	+		+	5.743	-2.538	6.104	-1.101	0.967	1.808	2.239	-0.681	0.466	1.455	1.435
B0YIW2;P02656	Apolipoprotein C-III	APOC3	30.45 ± 1.37	30.72 ± 1.37	31.01 ± 1.18	30.84 ± 1.77	30.15 ± 0.91	30.93 ± 1.34	31.05 ± 1.64											0.156	0.315	0.36	0.461	0.415	0.19	0.141	0.212	0.154	0.365	0.294
B1AHL2;P23142-4;P23142-2;P23142-3;B1AHM7;H7C1M6;B1AHM9;B1AHM6;B1AHN3;B1AHM8	Fibulin-1	FBLN1	31.75 ± 0.73	32.31 ± 0.9	32.45 ± 0.98	32.17 ± 0.96	32.31 ± 0.78	32.75 ± 1	32.15 ± 0.81							+	+	+		1.18	0.481	1.168	0.219	0.275	-0.225	0.285	0.686	1.183	-0.101	0.101
B1AJQ6;Q86Y82	Syntaxin-12	STX12	24.83 ± 1.19	23.7 ± 1.05	23.55 ± 0.97	23.68 ± 0.99	23.92 ± 1.32	23.4 ± 1.11	23.84 ± 0.85	+	+									2.564	-1.087	2.782	-0.236	0.25	-0.025	0.022	-0.452	0.538	0.125	0.112
B1AKG0;Q03591;Q9BXR6	Complement factor H-related protein 1	CFHR1	27.97 ± 0.73	28.15 ± 1.16	28.08 ± 1.47	28.5 ± 0.39	27.77 ± 1.38	28.12 ± 1.74	28.48 ± 0.34							+	+			0.209	0.146	0.202	-0.111	0.093	0.549	0.661	0.014	0.011	0.481	0.526
B4DPQ0;P00736;F5H2D0;F5H1V0;F5H6Y3;F5H3N3;F5H3A3	Complement C1r subcomponent;Complement C1r subcomponent heavy chain;Complement C1r subcomponent light chain	C1R	32.09 ± 0.63	31.24 ± 0.87	31.19 ± 0.98	31.18 ± 0.88	31.39 ± 0.79	30.8 ± 0.77	30.95 ± 0.92							+	+			3.669	-0.761	2.579	-0.077	0.087	-0.091	0.103	-0.692	1.299	-0.491	0.766
B4DXW1;P61158;F8WDR7;Q9P1U1-2;Q9P1U1;A0A0A0MTI9;H7C4J1;C9IZN3;Q9C0K3;Q9P1U1-3	Actin-related protein 3	ACTR3	24.68 ± 1.72	24.6 ± 1.33	24.36 ± 1.36	24.89 ± 1.39	24.52 ± 1.3	24.38 ± 1.47	25.39 ± 1.11							+		+		0.433	-0.081	0.071	-0.38	0.337	0.467	0.44	-0.295	0.241	1.037	1.382
B4E1Z4;E7ETN3;P00751;A0A0G2JH38;P00751-2;H7C5H1;C9JRT3;A0A0G2JHM4;A0A0G2JJ82;F2Z3N2;H7C526;F8WCJ9;A0A0G2JJM0;Q5ST52	Complement factor B;Complement factor B Ba fragment;Complement factor B Bb fragment	CFB	34.15 ± 0.56	33.97 ± 0.55	33.83 ± 0.58	34.21 ± 0.47	33.83 ± 0.55	33.79 ± 0.66	34.34 ± 0.38							+	+			0.958	-0.183	0.547	-0.218	0.517	0.383	1.188	-0.237	0.506	0.497	1.547
B4E3Q4;Q9NZK5;A0A087X0I3;Q9NZK5-2;C9IZA8;F5H7J3	Adenosine deaminase CECR1	CECR1	25.5 ± 1.68	23.76 ± 1.5	23.3 ± 1.3	23.95 ± 1.65	24.14 ± 1.57	23.53 ± 0.9	23.65 ± 1.08	+	+					+	+			2.53	-1.793	3.364	-0.729	0.69	0.29	0.209	-0.223	0.139	-0.071	0.04
F8WE86;B5MBX2;P20062;P20062-2	Transcobalamin-2	TCN2	26.65 ± 1.52	24.95 ± 1.65	24.07 ± 1.52	25.47 ± 1.62	25.43 ± 1.52	23.49 ± 0.84	25.46 ± 1.77	+	+			+		+	+		+	3.93	-1.704	3.14	-1.388	1.626	0.828	0.72	-1.919	2.705	0.686	0.521
F8W8J5;B5MCX6;Q8TAG5;Q8TAG5-2	V-set and transmembrane domain-containing protein 2A	VSTM2A	29.65 ± 1.02	28.91 ± 1.37	29.09 ± 1.41	28.63 ± 1.01	29.04 ± 1.82	29.16 ± 1.57	28.55 ± 0.81							+	+			0.786	-0.735	1.299	0.286	0.228	-0.433	0.382	0.332	0.265	-0.47	0.411
C9JR67;B7Z2R4;O43556;O43556-3;O43556-4;E9PEH6	Epsilon-sarcoglycan	SGCE	26.09 ± 1.26	24.78 ± 1.16	25.28 ± 0.79	24.63 ± 1.07	24.29 ± 1.54	25.14 ± 0.6	24.22 ± 0.78	+	+									2.69	-1.22	2.902	0.791	1.146	-0.231	0.216	0.351	0.333	-0.871	1.201
F5GZ08;B7Z4G8;P51693;S4R3U6	Amyloid-like protein 1;C30	APLP1	29.92 ± 0.9	27.5 ± 2.35	28.74 ± 0.95	27.47 ± 2.18	25.83 ± 3.04	28.72 ± 0.92	27.62 ± 2.12	+	+					+	+		+	3.192	-2.3	3.632	1.956	1.594	-0.04	0.016	1.453	0.925	-0.005	0.002
B7ZLJ8;Q9BYH1-5;Q9BYH1-7;Q9BYH1-6;Q9BYH1;B0QYH4;B0QYH5;Q9BYH1-2;Q9BYH1-3;Q9BYH1-4	Seizure 6-like protein	SEZ6L	30.11 ± 1.05	27.98 ± 2.33	27.79 ± 2.2	28.43 ± 1.8	27.6 ± 3.22	27.35 ± 2.25	29.05 ± 1.26	+	+					+	+			2.667	-2.207	3.097	-0.295	0.128	0.721	0.373	-0.729	0.331	1.52	0.909
B7ZM79;Q9HC56-2;Q9HC56;Q5VT82	Protocadherin-9	PCDH9	24.58 ± 0.93	23.83 ± 1.18	23.47 ± 0.92	23.53 ± 0.82	24.72 ± 1.53	23.44 ± 1.05	23.45 ± 0.92							+	+	+		1.909	-0.719	1.476	-0.553	0.655	-0.473	0.526	-0.561	0.609	-0.541	0.578
C1KBH7;P11362-7;P11362-19;P11362-21;P11362-9;P11362-8;P11362-20;P11362-2;P11362;B5A958;E9PNM3;E7EU09;P11362-18;P11362-14;E9PQ40;C9J205;E9PKF2;P11362-15;P11362-16;P11362-13;P11362-12;P11362-11;P11362-10;P11362-6;P11362-5;P11362-4;P11362-3;E9PN14;E9PKV7	Fibroblast growth factor receptor 1;Fibroblast growth factor receptor	FGFR1	25.01 ± 1.28	24.23 ± 1.46	24.23 ± 1.36	23.58 ± 1.43	25.13 ± 1.28	23.85 ± 1.24	23.6 ± 1.66							+	+	+		1.087	-0.881	1.394	-0.002	0.001	-1.026	1.211	-0.371	0.269	-0.699	0.613
C9J2H1;Q86UX2;A0A096LP62;Q86UX2-3;G5E9D8;Q86UX2-2;Q86UX2-4;H7C5A6	Inter-alpha-trypsin inhibitor heavy chain H5	ITIH5	29.45 ± 2.04	26.13 ± 3.45	28.16 ± 3.29	24.42 ± 2.51	25.7 ± 3.67	28.45 ± 3.46	23.43 ± 1.22	+	+									4.828	-3.499	3.565	3.206	1.943	-2.708	1.447	3.304	1.891	-3.328	1.916
C9J8Z4;Q969P0-3;Q969P0	Immunoglobulin superfamily member 8	IGSF8	27.97 ± 2.11	28.3 ± 1.68	28.41 ± 1.81	28.53 ± 1.44	27.85 ± 1.93	28.86 ± 1.45	28.41 ± 1.48							+	+			0.191	0.327	0.265	0.164	0.096	0.357	0.234	0.738	0.577	0.144	0.081
C9JF17;P05090;C9JX71;F8WBT9	Apolipoprotein D	APOD	32.6 ± 1.36	33.23 ± 1.12	33.54 ± 1.02	33.13 ± 1.09	32.93 ± 1.32	33.11 ± 0.6	33.01 ± 0.8							+	+	+		0.542	0.603	1.026	0.49	0.592	-0.148	0.134	-0.127	0.109	-0.253	0.242
F5GZZ9;C9JHR8;Q86VB7-3;Q86VB7-4;Q86VB7;Q86VB7-2;H0YGZ7	Scavenger receptor cysteine-rich type 1 protein M130;Soluble CD163	CD163	27.2 ± 1.18	26.81 ± 1.93	26.69 ± 1.68	26.47 ± 2.51	27.42 ± 1.34	26.58 ± 1.76	26.46 ± 2.32							+	+	+		0.219	-0.289	0.247	-0.18	0.091	-0.528	0.318	-0.446	0.247	-0.592	0.351
C9JK14;Q9NVE5;Q9NVE5-3	Ubiquitin carboxyl-terminal hydrolase 40	USP40	25.05 ± 1.23	24.1 ± 1.12	24.29 ± 1.31	23.56 ± 1.04	24.56 ± 0.65	24.06 ± 1.07	23.66 ± 1.08											1.445	-0.832	1.669	0.309	0.322	-0.846	1.358	-0.205	0.177	-0.739	0.95
C9JPD0;R4GMM9;P58417;C9JE46;O95156	Neurexophilin;Neurexophilin-1	NXPH1	26.78 ± 1.35	25.29 ± 1.83	25.59 ± 2.17	24.95 ± 1.45	25.36 ± 1.93	25.76 ± 2.42	24.74 ± 1.27	+	+					+		+		2.167	-1.379	2.084	0.476	0.3	-0.548	0.359	0.473	0.276	-0.872	0.614
C9JRL4		MDH1	24 ± 1.96	24.08 ± 1.24	23.64 ± 1.14	24.75 ± 1.39	23.77 ± 0.8	23.42 ± 1.1	25.19 ± 1.4	+					+	+	+			1.053	0.087	0.072	-0.695	0.847	1.054	1.655	-0.881	1.128	1.446	2.677
M0QZQ3;C9JY79;Q9H254-5;Q9H254-3;Q9H254-4;Q9H254	Spectrin beta chain, non-erythrocytic 4	SPTBN4	25.38 ± 1.92	24 ± 1.51	23.22 ± 0.99	24.86 ± 1.89	23.91 ± 0.95	22.9 ± 0.88	24.25 ± 1.73	+	+			+		+	+		+	2.15	-1.32	2.033	-1.242	1.557	1.349	1.801	-1.525	2.092	0.251	0.167
C9JYY6;Q92823-3;Q92823-6;Q92823-2;Q92823;Q92823-5;Q92823-4;F8W775;A0A087X2B3;C9JH43;C9JF43;C9J8B6;C9JUR7	Neuronal cell adhesion molecule	NRCAM	33.21 ± 0.82	31.68 ± 1.47	31.85 ± 1.34	31.61 ± 0.95	31.55 ± 2.25	31.51 ± 1.32	31.67 ± 0.86	+	+					+	+			2.63	-1.49	3.598	0.258	0.186	-0.107	0.07	-0.284	0.199	-0.065	0.039
D6R934;P02746;A0A0A0MSV6;D6RGJ1	Complement C1q subcomponent subunit B	C1QB	30.97 ± 0.48	30.19 ± 0.87	30.23 ± 0.86	30.24 ± 0.8	30.07 ± 1.07	29.99 ± 0.75	30.2 ± 0.78							+	+			1.794	-0.739	2.795	0.054	0.059	0.085	0.095	-0.319	0.446	-0.046	0.048
D6RBV2;Q12907;D6RDX1;D6RIU4;D6RBH1	Vesicular integral-membrane protein VIP36	LMAN2	29.82 ± 0.64	28.48 ± 1.5	28.84 ± 1.29	28.22 ± 1.31	28.34 ± 2.04	28.66 ± 1.47	27.73 ± 1.1	+	+									2.99	-1.344	3.201	0.562	0.478	-0.405	0.313	0.244	0.166	-0.986	1.039
D6REM9;D6RCQ1;Q7L099;Q7L099-2;Q7L099-4;Q7L099-3		RUFY3	23.78 ± 2.78	25.01 ± 2.06	24.48 ± 1.97	25.75 ± 2.41	24.71 ± 1.53	24.76 ± 2.27	25.81 ± 2.59											0.723	1.125	0.973	-0.837	0.535	1.177	0.872	-0.198	0.091	1.186	0.831
D6RER2;D6RIH8;Q13634-2;Q13634	Cadherin-18	CDH18	23.36 ± 1.61	23.49 ± 1.07	23.31 ± 1.04	23.54 ± 0.92	23.65 ± 1.37	23.34 ± 1.23	23.52 ± 0.99							+	+			0.015	0.133	0.139	-0.271	0.291	0.08	0.072	-0.204	0.194	0.04	0.033
D6RF35;D6RBJ7;D6RF20;CON__Q3MHN5;CON__ENSEMBL:ENSBTAP00000018229		GC	34.98 ± 0.61	35.26 ± 0.65	35.05 ± 0.63	35.42 ± 0.5	35.32 ± 0.83	34.93 ± 0.65	35.56 ± 0.31							+	+			1.196	0.297	0.946	-0.322	0.716	0.252	0.506	-0.458	1.172	0.378	0.872
D6RF86;P55285-2;P55285	Cadherin-6	CDH6	27.66 ± 1.93	24.43 ± 1.8	24.5 ± 2.11	24.19 ± 1.31	24.67 ± 2.09	25.04 ± 2.16	24.18 ± 1.57	+	+								+	6.444	-3.328	6.791	0.108	0.057	-0.378	0.231	0.939	0.713	-0.191	0.1
D6RHI9;O00584;D6REQ6;A0A087WZM2;H0YAE9;A0A087WWI1;O00584-2;J3QQ64	Ribonuclease T2	RNASET2	28.97 ± 0.89	28.72 ± 1.01	29.07 ± 0.8	28.41 ± 1.23	28.66 ± 0.91	29.24 ± 0.81	28.28 ± 1.3							+	+			0.906	-0.284	0.46	0.555	0.818	-0.487	0.676	0.735	1.062	-0.537	0.667
E5RJS4;Q9H336	Cysteine-rich secretory protein LCCL domain-containing 1	CRISPLD1	25.6 ± 2.08	24.03 ± 1.43	24.16 ± 1.97	23.78 ± 0.89	24.21 ± 1.26	24.32 ± 2.28	23.61 ± 0.99	+	+					+	+			2.587	-1.588	2.622	0.2	0.143	-0.407	0.336	0.406	0.315	-0.529	0.443
E7END6;P04070;P04070-2;H7BYX9	Vitamin K-dependent protein C;Vitamin K-dependent protein C light chain;Vitamin K-dependent protein C heavy chain;Activation peptide	PROC	25.71 ± 1.45	26.3 ± 1.18	26.08 ± 1.4	26.47 ± 0.68	26.36 ± 1.5	26.42 ± 1.19	26.47 ± 0.73											0.417	0.573	0.883	-0.343	0.343	0.268	0.253	0.173	0.146	0.24	0.214
E7EQB2;E7ER44;P02788-2;P02788;C9JCF5	Lactotransferrin;Lactoferricin-H;Kaliocin-1;Lactoferroxin-A;Lactoferroxin-B;Lactoferroxin-C	LTF	30 ± 3.19	30.34 ± 2.58	31.27 ± 1.77	30.65 ± 1.89	28.65 ± 3.65	32.07 ± 0.87	30.68 ± 1.54							+	+			0.844	0.371	0.186	1.457	0.857	0.483	0.201	2.246	1.654	0.403	0.159
E7EQM8;P43146;H0Y2Q5;J3QS93;J3QQJ6;J3QRM6;J3QLT8	Netrin receptor DCC	DCC	26.89 ± 2.69	25.41 ± 2.32	24.5 ± 2.64	26.26 ± 1.8	25.51 ± 2.28	24.82 ± 2.44	26.78 ± 1.58							+	+	+		1.952	-1.647	1.558	-1.443	0.997	1.335	0.886	-0.563	0.257	2.024	1.573
E7EQR4;P15311	Ezrin	EZR	25.33 ± 1.26	25.42 ± 1.21	25 ± 1.31	25.83 ± 1.02	25.42 ± 1.26	25.48 ± 1.18	26.23 ± 0.84							+	+	+		0.811	0.119	0.131	-0.663	0.822	0.654	0.806	0.046	0.035	1.027	1.572
E7ESW6;Q6ZQQ6;Q6ZQQ6-2	WD repeat-containing protein 87	WDR87	28.24 ± 1.97	23.91 ± 1.93	23.7 ± 2.4	23.44 ± 0.66	24.85 ± 2.27	23.77 ± 2.78	23.42 ± 0.76	+	+								+	7.196	-4.394	9.226	-0.337	0.185	-0.741	0.495	-0.102	0.048	-0.567	0.332
G3XAM2;E7ETH0;P05156;A0A087X0I2;D6R9Z8;CON__Q32PI4	Complement factor I;Complement factor I heavy chain;Complement factor I light chain	CFI	31.54 ± 0.6	31.81 ± 0.65	31.57 ± 0.77	31.91 ± 0.64	32.01 ± 0.39	31.39 ± 0.83	31.86 ± 0.61							+	+			1.692	0.321	1.029	-0.38	0.908	0.152	0.264	-0.627	1.863	0	0.001
E7EUF1;Q13822-3;E5RJ49;E5RIB9;F8W6H5;O14638	Ectonucleotide pyrophosphatase/phosphodiesterase family member 2	ENPP2	34.41 ± 1.47	35.32 ± 1.02	35.55 ± 1.08	35.09 ± 1.18	35.35 ± 0.67	35.79 ± 1.14	34.98 ± 1.19							+	+	+		1.271	0.89	1.811	0.352	0.433	-0.376	0.473	0.654	0.938	-0.42	0.498
E7EX60;Q5T7F0;E9PEP6;O14786-3;O14786-2;O14786;Q5JWQ4;Q5JWQ6;H0Y4A0	Neuropilin-1	NRP1	27.24 ± 0.73	25.65 ± 1.28	26.19 ± 0.66	25.1 ± 1.26	25.64 ± 1.72	26.01 ± 0.65	24.85 ± 1.24	+	+					+	+	+		3.648	-1.541	3.908	0.861	1.123	-0.859	1.119	0.411	0.314	-1.119	1.292
E9PEK4;P07333;P07333-2;D6RGW1;REV__Q96M29	Macrophage colony-stimulating factor 1 receptor	CSF1R	29.81 ± 0.8	28.75 ± 1.96	29.15 ± 1.71	28.76 ± 1.64	28.19 ± 2.7	28.97 ± 2	28.49 ± 1.84							+	+	+		0.791	-1.047	1.484	0.633	0.395	0.017	0.008	0.271	0.138	-0.366	0.196
E9PFW2;O00462	Beta-mannosidase	MANBA	23.88 ± 1.66	23.91 ± 1.03	23.79 ± 1.25	23.78 ± 0.94	24.26 ± 0.83	24.06 ± 1.29	23.41 ± 0.79											0.35	0.11	0.112	-0.185	0.193	-0.213	0.228	0.096	0.086	-0.773	1.218
E9PG71;P54764;P54764-2;F5GZZ5;C9JIX8;C9JEM6;C9JFX5;H7C1N8	Receptor protein-tyrosine kinase;Ephrin type-A receptor 4	EPHA4	30.27 ± 1.03	27.71 ± 2.9	27.92 ± 3.12	27.99 ± 2.18	27.03 ± 3.67	27.94 ± 2.9	28.37 ± 1.02	+	+					+	+	+		2.062	-2.509	2.945	0.331	0.114	0.449	0.161	0.241	0.075	0.806	0.301
E9PHK0;P05452;CON__Q2KIS7	Tetranectin	CLEC3B	32.19 ± 0.69	31.46 ± 0.63	31.34 ± 0.65	31.37 ± 0.65	31.73 ± 0.58	31.35 ± 0.76	31.32 ± 0.56							+				2.811	-0.744	3.489	-0.177	0.327	-0.135	0.235	-0.137	0.226	-0.172	0.298
E9PIM6;E9PNQ8;P04216;J3QRJ3	Thy-1 membrane glycoprotein	THY1	30.05 ± 1.39	28.47 ± 2.31	29.23 ± 1.08	28.35 ± 1.93	27.61 ± 3.65	29.24 ± 1.19	28.03 ± 2.12	+	+					+		+	+	1.231	-1.664	1.899	1.19	0.75	-0.195	0.082	1.124	0.579	-0.472	0.192
G3V1A4;E9PK25;P23528;E9PP50;E9PQB7;E9PLJ3;E9PS23	Cofilin-1	CFL1	27.77 ± 1.3	27.74 ± 1.76	27.46 ± 1.9	28.57 ± 1.55	27.01 ± 1.56	28.06 ± 1.35	28.95 ± 1.62							+	+			1.595	-0.083	0.063	-0.455	0.297	1.299	1.305	0.489	0.294	1.66	1.717
E9PND1;A2A3C4;A2A3C1;A2A3C3;A2A3C6;A2A3C2;O60241-4;O60241-3;O60241-2;O60241	Brain-specific angiogenesis inhibitor 2	ADGRB2	28.29 ± 0.97	25.17 ± 2.32	25.63 ± 2.52	24.2 ± 1.76	25.88 ± 2.54	25.34 ± 2.83	24.48 ± 1.95	+	+								+	4.708	-3.253	6.056	0.722	0.375	-1.537	1.095	0.405	0.176	-0.739	0.366
E9PNW4;E9PR17;P13987;H0YET2	CD59 glycoprotein	CD59	27.37 ± 1.19	27.21 ± 1.53	27.39 ± 1.92	27.01 ± 0.69	27.24 ± 1.9	26.82 ± 1.97	26.73 ± 0.59							+	+			0.455	-0.164	0.16	0.288	0.203	-0.319	0.229	-0.514	0.404	-0.626	0.524
H0YET5;E9PRU1;O95967;H0YEU0;E9PI47;H0YCR9	EGF-containing fibulin-like extracellular matrix protein 2	EFEMP2	26.86 ± 1.03	23.89 ± 1.45	23.81 ± 1.78	23.63 ± 0.9	24.35 ± 1.63	23.61 ± 1.9	23.54 ± 1.02	+	+					+	+		+	7.538	-2.91	8.788	-0.123	0.083	-0.41	0.333	-0.454	0.352	-0.544	0.446
F5GY80;F5H7G1;P07358	Complement component C8 beta chain	C8B	29.98 ± 0.65	30.06 ± 0.65	30.17 ± 0.79	30.22 ± 0.53	29.71 ± 0.53	30.09 ± 0.85	30.32 ± 0.55											0.271	0.121	0.274	0.163	0.286	0.24	0.469	-0.01	0.013	0.296	0.582
F5H265;J3QS39;J3QTR3;F5H6Q2;F5GYU3;F5H2Z3;B4DV12;F5H388;F5H747;F5GXK7;J3QKN0;Q5PY61;Q96C32;P62987;P62979;P0CG47;P0CG48;M0R1V7;Q49A90;M0R1M6;M0R2S1;J3QSA3;F5GZ39	Ubiquitin-60S ribosomal protein L40;Ubiquitin;60S ribosomal protein L40;Ubiquitin-40S ribosomal protein S27a;Ubiquitin;40S ribosomal protein S27a;Polyubiquitin-B;Ubiquitin;Polyubiquitin-C;Ubiquitin	UBC	31.52 ± 0.91	31.31 ± 0.88	31.15 ± 0.82	31.6 ± 0.86	31.14 ± 0.99	31.15 ± 0.94	31.78 ± 0.78							+		+		0.875	-0.286	0.534	-0.257	0.347	0.456	0.758	-0.112	0.118	0.718	1.334
F5H2N6;Q9HCI6-2;Q9HCI6	Uncharacterized protein KIAA1586	KIAA1586	27.92 ± 3.26	26.64 ± 3	28.5 ± 2.85	26.14 ± 2.85	24.78 ± 2.08	29.34 ± 1.99	27.01 ± 2.79											2.064	-1.156	0.66	2.93	2.126	-0.796	0.307	3.406	2.416	0.324	0.099
F5H5D3;Q9BQE3;P68363;Q71U36-2;Q71U36;P68363-2;F8VVB9;P68366-2;P68366;Q13748;A0A1W2PQM2;Q13748-2;Q6PEY2;F8VQQ4;C9J2C0;Q9NY65-2;Q9NY65;F8VRZ4;F8VS66;F8VWV9;F8VX09;C9JDS9;C9JDL2;C9JEV8;C9JQ00;C9JJQ8;C9K0S6;F8VRK0;V9GZ17;A6NHL2-2;A6NHL2;F8VXZ7;F8W0F6;Q9H853	Tubulin alpha-1C chain;Tubulin alpha-1B chain;Tubulin alpha-1A chain;Tubulin alpha-4A chain;Tubulin alpha-3C/D chain;Tubulin alpha-3E chain;Tubulin alpha-8 chain	TUBA1C	27.52 ± 1.59	27.34 ± 2.3	26.92 ± 2.25	28.73 ± 1.38	26.02 ± 2.57	27.81 ± 0.99	29.08 ± 1.1											2	-0.176	0.111	-0.668	0.344	2.192	2.037	0.613	0.294	2.288	2.03
F5H7G2;A0A0A0MTQ4;Q96B86-3;Q96B86;Q96B86-4	Repulsive guidance molecule A	RGMA	25.94 ± 1.06	24.1 ± 1.82	24.4 ± 2.21	23.73 ± 1.38	24.18 ± 1.91	24.44 ± 2.53	23.66 ± 1.63	+	+					+	+			2.561	-1.852	3.645	0.479	0.304	-0.576	0.385	0.456	0.275	-0.572	0.366
F6SYF8;Q9UBP4;E9PKK9;E9PHY3;E9PKW6	Dickkopf-related protein 3	DKK3	33.23 ± 1.12	33.13 ± 1.04	33.44 ± 1.15	32.85 ± 0.74	33.08 ± 1.23	33.36 ± 1.28	32.86 ± 0.59							+	+	+		0.135	-0.193	0.245	0.49	0.659	-0.438	0.564	0.426	0.441	-0.235	0.21
F8VVB6;Q99435-4;Q99435;Q99435-2;Q99435-3;F8W1A2;F8VZ72;F8VRQ0;F8VXR5;H0YI34;H0YHY5	Protein kinase C-binding protein NELL2	NELL2	32.37 ± 1.17	30.57 ± 1.46	30.51 ± 1.84	30.29 ± 0.8	31.03 ± 1.63	30.29 ± 2.01	30.07 ± 0.81	+	+					+	+	+		3.911	-1.761	4.259	-0.092	0.06	-0.44	0.362	-0.425	0.332	-0.722	0.674
F8W785;O00461	Golgi integral membrane protein 4	GOLIM4	24.19 ± 1.5	24.24 ± 1.49	24.46 ± 1.92	23.95 ± 1.39	24.34 ± 0.96	24.5 ± 2.27	23.66 ± 1.39							+	+			0.16	-0.034	0.028	0.347	0.262	-0.456	0.369	0.462	0.35	-0.653	0.553
F8WAD8;Q9P0K1-4;Q9P0K1-3;Q9P0K1-5;Q9P0K1-2;Q9P0K1;E7EPF1;E9PF78	Disintegrin and metalloproteinase domain-containing protein 22	ADAM22	26.44 ± 1.74	23.75 ± 1.4	23.7 ± 1.62	23.31 ± 1.17	24.43 ± 1.27	23.69 ± 1.87	23.22 ± 1.33	+	+					+	+		+	5.696	-2.763	6.839	-0.078	0.052	-0.704	0.72	0.023	0.015	-0.597	0.537
F8WDW9;Q96AP7;C9JIE7	Endothelial cell-selective adhesion molecule	ESAM	26.19 ± 0.8	24.22 ± 1.21	23.96 ± 1.56	24.24 ± 0.9	24.54 ± 1.09	23.66 ± 1.64	23.97 ± 0.9	+	+					+				6.33	-1.971	6.902	-0.404	0.412	0.033	0.025	-0.728	0.889	-0.324	0.296
G3V200;O75334-2;O75334-4;O75334-3;O75334;F8VYK7;H0YHK3;O75334-7;O75334-6;O75334-5;F8VWG6;F8VU88;F8W1Y8;F8VWR9;H0YH95	Liprin-alpha-2	PPFIA2	27.34 ± 1.46	25.46 ± 2.99	26.98 ± 3.3	23.94 ± 2.18	25.43 ± 2.73	28.45 ± 2.48	23.99 ± 2.51							+	+	+		3.589	-1.745	1.53	2.414	1.516	-2.385	1.486	3.767	2.961	-2.131	1.086
G3V2W1;Q9UK55;CON__ENSEMBL:ENSBTAP00000013050	Protein Z-dependent protease inhibitor	SERPINA10	25.4 ± 1.52	26.1 ± 1.43	25.65 ± 1.84	26.74 ± 1.12	25.86 ± 0.9	25.49 ± 2.17	26.82 ± 0.93											0.882	0.801	1.151	-0.724	0.729	0.999	1.194	-0.936	0.982	0.808	0.787
G3V511;G3V3X5;Q14767	Latent-transforming growth factor beta-binding protein 2	LTBP2	23.86 ± 1.43	23.83 ± 1.03	23.71 ± 0.99	23.53 ± 1.09	24.39 ± 0.91	23.56 ± 1.1	23.28 ± 0.89											0.513	-0.056	0.06	-0.177	0.182	-0.468	0.625	-0.319	0.361	-0.689	1.065
G3V4P8;P60983;M0QYJ8	Glia maturation factor beta	GMFB	24.91 ± 1.65	24.24 ± 1.65	23.57 ± 1.86	25.25 ± 1.42	23.78 ± 0.98	23.8 ± 2.17	25.18 ± 1.65							+	+	+		0.991	-0.737	0.879	-1.061	1.044	1.588	2.065	-0.486	0.336	1.33	1.421
G3V4U0;G3XA98;Q9UBX5	Fibulin-5	FBLN5	28.13 ± 0.75	26.71 ± 2.04	27.8 ± 0.76	26.51 ± 1.98	25.5 ± 2.7	27.56 ± 0.76	26.24 ± 1.59	+	+					+			+	1.609	-1.416	2.001	1.711	1.618	-0.322	0.164	1.114	0.708	-0.627	0.327
G3V5P6;O95428-4;O95428-6;O95428-5;O95428;B5MDP7;H0YMM2;H0YJA1;O95428-2	Papilin	PAPLN	25.07 ± 1.41	24.49 ± 1.33	24.46 ± 1.34	24.39 ± 1.49	24.69 ± 1.26	24.14 ± 1.44	24.37 ± 0.74											0.869	-0.654	0.914	-0.051	0.035	-0.172	0.131	-0.361	0.277	-0.049	0.031
G3XAI2;P07942;E7EPA6	Laminin subunit beta-1	LAMB1	24.81 ± 1.07	23.95 ± 1.2	23.51 ± 1.2	24.19 ± 1.21	24.22 ± 1.15	23.44 ± 1.2	24 ± 1.22							+	+			1.224	-0.763	1.497	-0.691	0.886	0.385	0.391	-0.804	1.008	-0.069	0.051
G3XAK1;P26927;Q2TV78-2;Q2TV78;H7C0F8	Hepatocyte growth factor-like protein;Hepatocyte growth factor-like protein alpha chain;Hepatocyte growth factor-like protein beta chain	MST1	25.65 ± 1.53	26.05 ± 1.01	25.71 ± 1.02	26.42 ± 0.77	26 ± 1.23	26.02 ± 0.31	26.37 ± 0.88							+	+			0.292	0.443	0.658	-0.53	0.764	0.583	0.88	-0.097	0.09	0.364	0.43
G5E9G7;Q9P2S2;Q9P2S2-2;H7BZC7;H7C3D6;H7C3J4	Neurexin-2	NRXN2	28.8 ± 1.87	25.52 ± 2.95	26.34 ± 3.38	24.33 ± 1.88	26.01 ± 3.32	25.96 ± 3.72	23.82 ± 1.04	+	+					+	+			3.847	-3.28	4.106	1.299	0.599	-1.869	1.024	0.585	0.209	-2.242	1.313
H0Y4H3;Q8TCZ2;A0A0U1RQT8;Q8TCZ2-2;Q8TCZ2-5;Q8TCZ2-3;Q8TCZ2-6	CD99 antigen-like protein 2	CD99L2	28.51 ± 1.04	27.84 ± 1.52	28.04 ± 1.24	27.67 ± 1.33	27.8 ± 2.18	27.93 ± 1.25	28.06 ± 0.78							+	+			0.699	-0.81	1.107	0.312	0.224	-0.261	0.181	0.308	0.179	0.477	0.303
H0YD13;H0YDW7;H0YCV9;H0Y5E4;P16070-15;P16070-18;P16070-12;P16070-14;P16070-13;P16070-11;P16070-10;P16070-16;P16070-8;P16070-9;P16070-17;P16070-6;P16070-4;P16070-3;P16070-7;P16070-5;P16070;E9PKC6;Q86UZ1;P16070-19;H0YDX6;H0Y2P0;H0YD17	CD44 antigen	CD44	29.76 ± 0.78	29.18 ± 0.8	29.44 ± 0.81	29.18 ± 0.77	28.83 ± 0.8	29.34 ± 0.92	28.89 ± 0.65							+	+	+		1.547	-0.571	1.784	0.399	0.713	0.001	0.001	0.197	0.272	-0.395	0.684
H0Y612;Q9UPN9;Q9UPN9-2	E3 ubiquitin-protein ligase TRIM33	TRIM33	26.35 ± 2.36	24.33 ± 1.53	25.34 ± 1.83	23.31 ± 1.03	24.37 ± 0.46	25.81 ± 1.8	23.3 ± 1.23	+	+			+		+	+		+	3.127	-1.933	2.973	1.581	2.359	-1.623	2.483	1.835	2.672	-1.483	1.801
P0DP25;P0DP24;P0DP23;H0Y7A7;E7ETZ0;E7EMB3;Q96HY3;G3V361;M0QZ52;F8WBR5;G3V226;G3V479;P27482		CALM2	28.9 ± 1.1	28.65 ± 1.65	28.02 ± 1.63	29.85 ± 1.12	27.87 ± 1.43	28.55 ± 0.87	30.33 ± 0.73	+			+		+				+	3.798	-0.284	0.292	-0.993	0.949	1.89	2.922	-0.085	0.047	2.269	4.017
H0YAC1;P03952;E9PBC5;C9JCT1;C9J075	Plasma kallikrein;Plasma kallikrein heavy chain;Plasma kallikrein light chain	KLKB1	27.7 ± 1.35	27.26 ± 1.7	26.83 ± 1.93	27.94 ± 0.76	26.93 ± 2.16	26.46 ± 2.13	28.02 ± 0.62							+	+			0.623	-0.486	0.486	-0.684	0.53	1.065	1.007	-0.988	0.762	1.073	0.86
H0YAH3;Q86SF2;H0YAK0;E9PBY3	Polypeptide N-acetylgalactosaminyltransferase;N-acetylgalactosaminyltransferase 7	GALNT7	25.05 ± 1.24	24.1 ± 1.31	24.21 ± 1.35	23.66 ± 1.46	24.55 ± 0.96	24.02 ± 1.52	23.16 ± 1.39							+	+			2.786	-0.929	1.79	0.173	0.134	-0.691	0.774	-0.14	0.103	-1.267	1.979
H0YDE5		KIAA1549L	27.04 ± 1.44	24.9 ± 2.11	24.34 ± 2.62	24.99 ± 1.59	25.53 ± 2.01	23.74 ± 2.69	24.68 ± 1.77	+	+					+	+	+		3.173	-2.121	3.359	-0.875	0.551	0.147	0.067	-1.551	1.195	-0.311	0.144
H0YJ79;Q05BV3-2;Q05BV3;Q05BV3-5	Echinoderm microtubule-associated protein-like 5	EML5	29.4 ± 2.96	29.07 ± 3.54	28.86 ± 3.98	29.62 ± 3.2	28.58 ± 3.73	27.72 ± 4.12	29.12 ± 3.37										+	0.196	-0.363	0.142	-0.324	0.089	0.878	0.282	-1.736	0.62	0.112	0.027
H0YLR8;H0YLK7;Q96JI7-3;Q96JI7	Spatacsin	SPG11	25.58 ± 2.3	26.14 ± 2.42	26.45 ± 2.91	26.1 ± 2.33	25.77 ± 2.05	27.75 ± 2.21	26.18 ± 2.13											1.377	0.365	0.216	0.489	0.22	-0.067	0.025	2.393	1.93	0.308	0.121
H0YNK6;Q06418;H0YN24	Receptor protein-tyrosine kinase;Tyrosine-protein kinase receptor TYRO3	TYRO3	25.52 ± 1.73	24.22 ± 1.58	24.11 ± 1.67	23.89 ± 1.61	24.83 ± 1.43	23.94 ± 1.59	23.29 ± 1.43	+	+									2.048	-1.351	2.183	-0.177	0.112	-0.522	0.406	-0.31	0.206	-1.164	1.238
H3BLU2;Q13449;F5H5G1;C9J5G3	Limbic system-associated membrane protein	LSAMP	31.26 ± 0.75	30.74 ± 0.99	30.85 ± 1.13	30.53 ± 0.72	30.89 ± 1.17	30.71 ± 1.28	30.28 ± 0.69							+	+	+		1.216	-0.503	1.177	0.169	0.18	-0.336	0.42	-0.055	0.05	-0.628	0.959
H3BMA1;H3BUX1;Q13421-4;Q13421-3;Q13421;Q13421-2;H3BR90	Mesothelin;Megakaryocyte-potentiating factor;Mesothelin, cleaved form	MSLN	26.06 ± 1.43	24.96 ± 1.92	25.2 ± 2.35	24.55 ± 1.81	25.19 ± 1.49	24.83 ± 2.28	24.82 ± 1.88							+	+			0.879	-1.216	1.64	0.385	0.219	-0.651	0.421	-0.018	0.008	-0.029	0.013
H3BS10;H3BP20;P06865;H3BU85;H3BTD4;P06865-2;H3BRP6;A0A087WTY2;H3BVH8;H3BT62;H3BQ04;A0A087WUJ7	Beta-hexosaminidase;Beta-hexosaminidase subunit alpha	HEXA	27.28 ± 1.33	26.68 ± 1.5	26.95 ± 1.7	26.57 ± 1.33	26.43 ± 1.57	27.47 ± 1.56	26.31 ± 1.1							+	+		+	1.076	-0.707	0.934	0.438	0.346	-0.162	0.107	1.188	1.236	-0.346	0.229
H3BPE1;H3BQK9;Q9UPN3;H0Y390;Q9UPN3-4;Q9UPN3-3;Q9UPN3-2;Q9UPN3-5;E9PNZ4;E9PLY5	Microtubule-actin cross-linking factor 1, isoforms 1/2/3/5	MACF1	27.42 ± 2.5	25.92 ± 2.55	24.98 ± 2.07	27.76 ± 2.11	24.69 ± 2.46	25.55 ± 2.15	27.32 ± 2.17	+			+			+	+		+	0.965	-1.199	0.899	-1.489	0.902	2.901	2.862	-0.882	0.381	1.453	0.753
H7C0V4;H7C215;Q9BZR6	Reticulon-4 receptor	RTN4R	25.35 ± 2.16	24.3 ± 1.44	24.74 ± 1.71	23.38 ± 0.93	24.94 ± 1.05	24.83 ± 1.71	23.38 ± 1.01							+	+			1.443	-1.038	1.285	0.706	0.695	-1.443	2.226	0.687	0.579	-1.237	1.407
H7C2F2;A8MQT7;A0A096LP69;P14209-2;P14209;P14209-3	CD99 antigen	CD99	26.45 ± 2.17	26.87 ± 2.13	26.7 ± 2.39	27.02 ± 1.95	26.88 ± 2.26	26.66 ± 2.59	26.59 ± 2.14							+	+	+		0.128	0.478	0.35	-0.258	0.122	0.237	0.111	-0.356	0.171	-0.448	0.223
H9KV31;O15394;O15394-2	Neural cell adhesion molecule 2	NCAM2	29.09 ± 2.12	28.99 ± 1.63	29.39 ± 1.19	28.68 ± 1.54	28.87 ± 2.27	29.33 ± 1.24	28.44 ± 1.23											0.091	-0.179	0.125	0.63	0.501	-0.492	0.361	0.547	0.348	-0.618	0.407
I3L145;P04278;I3L2X4;P04278-5;I3L1J1;B4DYU0;A0A0C4DGN2;P04278-4;P04278-2;P04278-3;I3L4B9;I3L2F1;I3L1C1;B0FWH6;B0FWH5;I3L1G4;B0FWH7;I3L0M1	Sex hormone-binding globulin	SHBG	27.3 ± 1.34	26.81 ± 2.09	27.08 ± 1.96	28.02 ± 0.85	24.76 ± 2.09	27.28 ± 1.63	28.12 ± 0.82							+	+		+	1.674	-0.514	0.434	0.435	0.227	1.917	1.891	0.65	0.338	1.751	1.402
J3KNF6;Q6NW40	RGM domain family member B	RGMB	26.1 ± 1.89	24.19 ± 1.66	24.2 ± 1.85	23.59 ± 1.14	25 ± 1.85	24.14 ± 1.89	23.63 ± 1.16	+	+									2.555	-1.962	3.486	0.013	0.007	-0.949	0.871	0.008	0.004	-0.663	0.504
J3KNP4;Q9NPR2-2;Q9NPR2;H0YMZ3;H0YN49;H0YMR1;H0YLN3;H0YNM2;H0YMD6	Semaphorin-4B	SEMA4B	26.87 ± 0.93	25.25 ± 1.37	25.19 ± 1.6	25.09 ± 0.73	25.54 ± 1.79	24.94 ± 1.71	24.95 ± 0.82	+	+					+	+			3.34	-1.647	4.308	-0.089	0.062	-0.251	0.196	-0.375	0.294	-0.355	0.275
J3KQ66;P78509-3;P78509-2;P78509	Reelin	RELN	27 ± 2.31	25.04 ± 3.43	24.8 ± 3.11	25.56 ± 4.64	24.66 ± 1.85	23.2 ± 1.52	26.24 ± 5.23							+	+	+		1.483	-1.907	1.396	-0.384	0.112	0.823	0.271	-2.499	1.196	1.503	0.563
J3QKW5;J3QLE6;J3KRI5;X6R3Y6;P55286;J3KTG8	Cadherin-8	CDH8	27.87 ± 1.44	25.3 ± 2.47	24.99 ± 2.36	25.09 ± 2.42	26 ± 2.85	24.98 ± 2.58	25.85 ± 2.42	+	+					+	+	+		2.606	-2.523	3.504	-0.486	0.214	-0.321	0.132	-0.484	0.196	0.672	0.292
J3KRP0		CNDP1	25.56 ± 1.7	25.54 ± 1.5	26.13 ± 1.46	24.87 ± 1.4	25.67 ± 1.49	25.88 ± 1.5	24.86 ± 1.5							+	+	+		0.309	0.043	0.033	0.919	0.971	-1.064	1.224	0.361	0.251	-0.985	0.976
J3QQR8;J3QQX6;J3QRQ1;J3QRT5;P13598;J3QKR4	Intercellular adhesion molecule 2	ICAM2	26.46 ± 1.08	25.41 ± 1.06	25.51 ± 1.58	25.31 ± 0.59	25.4 ± 0.73	26.03 ± 1.23	25.44 ± 0.62	+	+					+				2.185	-1.001	2.563	0.159	0.156	-0.154	0.151	0.758	1.124	-0.019	0.015
K4DIA0;O75144;O75144-2;A0A087X1L8;O75144-3	ICOS ligand	ICOSLG	27.13 ± 0.7	26.31 ± 1.32	26.7 ± 0.69	26.03 ± 1.45	26.15 ± 1.76	26.82 ± 0.79	25.48 ± 1.31							+	+			1.732	-0.837	1.463	0.629	0.67	-0.443	0.415	0.695	0.585	-1.068	1.104
K7EKV3;K7EQL9;K7EM70;K7EIS2;Q9BSG5;Q9BSG5-3;Q9BSG5-2;K7ES48;K7EN64;K7ESG0	Retbindin	RTBDN	24.87 ± 1.88	23.5 ± 1.34	23.25 ± 1.34	23.5 ± 0.83	23.83 ± 1.91	23.11 ± 1.5	23.33 ± 0.72	+	+									2.676	-1.344	2.264	-0.385	0.339	0.001	0	-0.556	0.497	-0.268	0.198
K7EK07;P84243	Histone H3;Histone H3.3	H3F3B	25.04 ± 2.03	26.71 ± 3.46	25.58 ± 3.12	28.76 ± 3.4	25.45 ± 2.96	26.37 ± 3.33	30.19 ± 2.52	+					+	+		+	+	4.477	1.482	0.986	-1.786	0.751	3.238	1.967	-0.201	0.052	4.84	4
K7ELL7;P14314-2;P14314;A0A0C4DGP4;K7EPW7;K7EKX1;K7EJ70	Glucosidase 2 subunit beta	PRKCSH	27.11 ± 1.29	25.03 ± 2.18	24.13 ± 2.51	26.01 ± 1.78	24.91 ± 1.86	23.65 ± 2.52	26.54 ± 1.35	+	+					+	+			4.249	-2.296	3.594	-1.413	1.059	1.547	1.224	-1.532	1.062	2.275	2.062
K7ERG9;P00746	Complement factor D	CFD	28.96 ± 0.48	28.29 ± 1.54	27.88 ± 2.29	28.22 ± 0.88	28.97 ± 0.63	28.85 ± 0.89	27.93 ± 0.73							+				0.728	-0.636	1.039	-0.654	0.57	-0.124	0.078	0.693	0.595	-0.514	0.398
K7ERI9;P02654;K7EKP1;K7EJI9;K7ELM9;K7EPF9	Apolipoprotein C-I;Truncated apolipoprotein C-I	APOC1	29.38 ± 0.92	29.28 ± 2.49	29.59 ± 2.64	29.48 ± 2.52	28.6 ± 2.42	29.13 ± 2.99	30.55 ± 0.86							+	+			0.671	-0.118	0.073	0.478	0.208	0.309	0.125	-0.183	0.069	1.694	1.098
K7ES70;P55083;P55083-2	Microfibril-associated glycoprotein 4	MFAP4	27.32 ± 1.18	25.7 ± 2.26	25.12 ± 2.09	27.25 ± 1.69	24.37 ± 2.09	24.77 ± 2.05	27.74 ± 1.45	+	+				+				+	3.981	-1.678	2.284	-0.916	0.535	2.448	2.607	-1.159	0.701	2.764	3.012
O00299	Chloride intracellular channel protein 1	CLIC1	24.71 ± 1.54	24.38 ± 1.57	24.3 ± 1.78	24.86 ± 1.47	23.84 ± 1.38	24.92 ± 1.67	25.16 ± 1.14							+	+			1.223	-0.38	0.387	-0.136	0.084	0.759	0.683	0.778	0.668	1.088	1.103
O00391;O00391-2;A8MXT8	Sulfhydryl oxidase 1	QSOX1	29.75 ± 0.42	29.66 ± 0.53	29.66 ± 0.5	29.56 ± 0.55	29.8 ± 0.58	29.69 ± 0.54	29.47 ± 0.57							+	+	+		0.311	-0.056	0.146	-0.004	0.007	-0.154	0.344	-0.007	0.011	-0.297	0.733
O00468-6;O00468-3;O00468-7	Agrin;Agrin N-terminal 110 kDa subunit;Agrin C-terminal 110 kDa subunit;Agrin C-terminal 90 kDa fragment;Agrin C-terminal 22 kDa fragment	AGRN	29.97 ± 1.23	28.09 ± 2.08	28.47 ± 1.66	27.83 ± 2.11	27.93 ± 2.7	28.53 ± 1.96	28.01 ± 1.02	+	+					+	+			2.064	-1.81	2.843	0.601	0.341	-0.417	0.218	0.482	0.248	-0.206	0.093
O00533;O00533-2;A0A087X0M8;C9J905;H7C0J0;C9JH37;C9JW79;C9JEY3	Neural cell adhesion molecule L1-like protein;Processed neural cell adhesion molecule L1-like protein	CHL1	33.65 ± 1.11	31.9 ± 1.7	32.21 ± 1.57	31.71 ± 1.05	31.72 ± 2.58	32 ± 1.71	31.63 ± 0.92	+	+					+	+	+		2.52	-1.688	3.377	0.491	0.342	-0.288	0.179	0.057	0.03	-0.43	0.276
O00560;O00560-3;B4DHN5;E9PBU7	Syntenin-1	SDCBP	26.11 ± 2.01	26.83 ± 2.14	27.52 ± 2.16	26.74 ± 1.82	26 ± 2.48	28.46 ± 1.1	26.87 ± 1.82	+				+		+	+		+	1.66	0.643	0.501	1.087	0.732	-0.133	0.059	2.253	2.069	0.153	0.063
O14498;H0YL90;H0YN67	Immunoglobulin superfamily containing leucine-rich repeat protein	ISLR	27.93 ± 0.96	25.71 ± 1.94	25.57 ± 2.06	26.7 ± 1.44	24.53 ± 1.86	24.79 ± 1.87	26.5 ± 1.58	+	+									3.286	-2.024	3.655	-0.215	0.111	1.568	1.518	-1.473	1.195	0.783	0.476
O14594;K7EKF8	Neurocan core protein	NCAN	31.57 ± 0.9	29.93 ± 1.74	30.25 ± 1.2	29.98 ± 1.22	29.4 ± 2.81	30.3 ± 1.35	29.97 ± 0.93	+	+					+	+			2.447	-1.576	3.144	0.515	0.353	0.083	0.044	0.408	0.255	-0.023	0.012
O14773;O14773-2;E7EV34	Tripeptidyl-peptidase 1	TPP1	29.27 ± 1.5	29.96 ± 1.41	30.29 ± 1.22	29.47 ± 1.85	30.16 ± 0.83	30.55 ± 1.19	29.77 ± 1.34							+	+			0.571	0.627	0.797	0.533	0.483	-0.765	0.805	0.855	0.823	-0.176	0.113
O14791;O14791-2;O14791-3;B1AH96;B1AH94;B1AH95;F8WCH3	Apolipoprotein L1	APOL1	27.09 ± 2.33	27.68 ± 1.6	27.56 ± 1.71	28.18 ± 1.29	27.14 ± 1.83	27.27 ± 1.89	28.19 ± 1.26											0.438	0.677	0.642	-0.182	0.113	0.8	0.715	-0.663	0.515	0.563	0.415
O15031;E2PU09;A6QRH1;H0Y6J7	Plexin-B2	PLXNB2	27.84 ± 1.47	25.31 ± 2.23	26.6 ± 2.07	23.86 ± 1.79	25.53 ± 1.99	26.44 ± 2.37	23.31 ± 1.28	+	+				+	+	+		+	6.029	-2.51	3.911	2.041	1.885	-2.295	2.344	1.474	0.98	-2.663	2.709
O15204-2;O15204	ADAM DEC1	ADAMDEC1	24.87 ± 1.81	24.68 ± 1.78	24.96 ± 1.87	24.16 ± 1.79	25.01 ± 1.72	25.31 ± 1.98	23.76 ± 1.25							+				0.454	-0.283	0.227	0.444	0.284	-0.819	0.636	0.948	0.732	-1.09	0.899
O15240;Q05BJ3	Neurosecretory protein VGF;Neuroendocrine regulatory peptide-1;Neuroendocrine regulatory peptide-2;Antimicrobial peptide VGF[554-577]	VGF	32.95 ± 1.24	31.72 ± 1.62	32.21 ± 1.48	31.23 ± 1.67	31.73 ± 1.75	32.23 ± 1.55	31.39 ± 0.7	+	+					+	+			1.601	-1.218	2.132	0.774	0.669	-0.785	0.683	0.656	0.513	-0.461	0.323
O15354	Prosaposin receptor GPR37	GPR37	27.07 ± 1.91	27.21 ± 1.7	27.85 ± 1.04	26.83 ± 2.09	26.85 ± 1.8	27.86 ± 1.2	27.15 ± 1.04							+	+	+		0.155	0.163	0.122	1.006	0.918	-0.59	0.432	0.829	0.656	-0.109	0.059
O43493-2;O43493-5;O43493-3;O43493;O43493-4;O43493-6	Trans-Golgi network integral membrane protein 2	TGOLN2	25.06 ± 1.37	24.8 ± 1.08	24.87 ± 1.28	25.04 ± 0.97	24.37 ± 0.9	24.92 ± 1.46	25.09 ± 1.08											0.47	-0.368	0.513	0.108	0.099	0.388	0.454	0.298	0.292	0.52	0.608
O43505	Beta-1,4-glucuronyltransferase 1	B4GAT1	33.28 ± 0.72	32.6 ± 0.87	32.88 ± 0.9	32.07 ± 0.75	32.95 ± 0.69	32.72 ± 0.91	32.03 ± 0.74							+	+			2.094	-0.653	1.849	0.439	0.726	-0.84	2.079	0.132	0.136	-0.786	1.483
O60245;O60245-2;H0YAH0	Protocadherin-7	PCDH7	25.26 ± 1.57	23.89 ± 1.26	23.79 ± 1.51	24.15 ± 1.17	23.67 ± 1.12	23.59 ± 1.46	23.73 ± 0.92	+	+					+	+	+		1.84	-1.462	3.1	-0.161	0.129	0.413	0.4	-0.273	0.222	-0.089	0.063
O60279;H7C2K7	Sushi domain-containing protein 5	SUSD5	25.23 ± 1.4	24.47 ± 1.43	24.25 ± 1.76	24.42 ± 1.24	24.86 ± 1.25	24.47 ± 1.91	24.13 ± 1.27							+	+			0.566	-0.744	1.121	-0.358	0.286	-0.086	0.057	-0.021	0.013	-0.473	0.397
O60462-4;O60462-5;O60462-2;O60462-3;O60462;O60462-6;C9JH98	Neuropilin-2	NRP2	25.31 ± 0.81	24 ± 1.56	23.93 ± 1.18	23.62 ± 2.12	24.59 ± 1.03	23.91 ± 0.95	22.87 ± 1.01	+	+					+	+	+		3.724	-1.311	2.727	-0.097	0.059	-0.589	0.484	-0.108	0.063	-1.492	1.855
U3KQK0;Q99880;Q99879;Q99877;Q93079;Q5QNW6;P62807;P58876;P57053;O60814;Q5QNW6-2;Q16778;P33778;P23527;P06899;Q8N257;Q96A08	Histone H2B;Histone H2B type 1-L;Histone H2B type 1-M;Histone H2B type 1-N;Histone H2B type 1-H;Histone H2B type 2-F;Histone H2B type 1-C/E/F/G/I;Histone H2B type 1-D;Histone H2B type F-S;Histone H2B type 1-K;Histone H2B type 2-E;Histone H2B type 1-B;Histone H2B type 1-O;Histone H2B type 1-J;Histone H2B type 3-B;Histone H2B type 1-A	HIST1H2BN	25.97 ± 2.82	27.6 ± 3.63	26.24 ± 3.48	29.77 ± 3.65	26.49 ± 2.56	26.77 ± 3.75	31.21 ± 3.11	+					+				+	3.113	1.702	1.058	-2.151	0.922	3.427	1.996	-1.199	0.394	4.664	3.455
O60883	Prosaposin receptor GPR37L1	GPR37L1	28.72 ± 1.49	29.08 ± 2.44	29.36 ± 2.75	29.22 ± 1.1	28.48 ± 3.38	28.96 ± 3.13	28.84 ± 0.72							+	+	+		0.067	0.417	0.292	0.454	0.2	0.235	0.095	-0.229	0.089	-0.394	0.163
O60888-3;O60888;O60888-2;C9IZG4;C9IZQ5	Protein CutA	CUTA	30.18 ± 0.93	30.14 ± 0.78	30.41 ± 0.79	29.7 ± 0.75	30.36 ± 0.57	30.26 ± 0.88	29.69 ± 0.72											0.595	0.016	0.022	0.429	0.833	-0.688	1.789	0.093	0.107	-0.66	1.395
O75071	EF-hand calcium-binding domain-containing protein 14	EFCAB14	26.29 ± 1.22	24.36 ± 1.77	23.63 ± 1.97	24.33 ± 1.34	25.41 ± 1.67	22.68 ± 1.28	24.29 ± 1.43	+	+									5.896	-1.819	3.389	-1.152	1.065	-0.05	0.026	-2.366	3.437	-0.234	0.125
Q5VTW1;O75173;O75173-2	A disintegrin and metalloproteinase with thrombospondin motifs 4	ADAMTS4	26.56 ± 2.45	25.2 ± 2.3	26.92 ± 1.46	23.92 ± 2.19	24.61 ± 2.08	27.26 ± 1.1	22.89 ± 0.56	+				+	+	+	+		+	4.403	-1.197	1.044	2.714	3.098	-2.028	1.772	2.512	2.379	-3.253	4.052
O75223;B8ZZK2;M0QZK8;H7BZK5;O75223-3;O75223-2;O75223-4;A0A0B4J1Y4	Gamma-glutamylcyclotransferase	GGCT	24.66 ± 1.51	23.63 ± 0.89	23.44 ± 0.86	23.96 ± 0.76	23.44 ± 1.08	23.38 ± 0.99	24.02 ± 0.77	+	+					+				1.577	-1.038	2.496	-0.295	0.406	0.518	0.891	-0.318	0.429	0.528	0.871
O75326;O75326-2;F5GYX3;H3BMF9	Semaphorin-7A	SEMA7A	29.61 ± 1.52	27.41 ± 2.52	28.7 ± 2.2	26.54 ± 2.27	26.83 ± 2.81	28.92 ± 2.4	26.14 ± 1.6	+	+									3.155	-2.177	2.679	2.042	1.522	-1.375	0.813	1.959	1.261	-1.701	1.009
O75368	SH3 domain-binding glutamic acid-rich-like protein	SH3BGRL	25.79 ± 2.21	25.31 ± 1.71	24.74 ± 1.8	26.32 ± 1.51	24.7 ± 1.32	25.04 ± 1.74	26.79 ± 1.2	+					+					1.889	-0.494	0.422	-0.895	0.766	1.593	1.949	-0.338	0.205	1.964	2.656
O75493;M0QXK8	Carbonic anhydrase-related protein 11	CA11	24.86 ± 1.62	24.52 ± 0.99	24.34 ± 0.91	24.27 ± 1.2	25.11 ± 0.5	24.31 ± 1.08	24.08 ± 1.14							+	+	+		0.748	-0.285	0.346	-0.286	0.343	-0.395	0.524	-0.352	0.392	-0.656	0.937
O75509	Tumor necrosis factor receptor superfamily member 21	TNFRSF21	24.76 ± 1.73	24.16 ± 1.41	24.05 ± 1.7	23.76 ± 1.02	24.85 ± 1.36	24.35 ± 1.91	23.9 ± 0.95							+	+			0.399	-0.736	0.94	-0.171	0.122	-0.625	0.601	0.429	0.329	-0.166	0.108
O75711;D6RD99	Scrapie-responsive protein 1	SCRG1	28.9 ± 0.75	27.41 ± 2.68	27.18 ± 2.76	28.11 ± 1.96	26.77 ± 3.48	28.03 ± 2.52	28.44 ± 0.71							+	+	+	+	1.588	-1.497	1.546	-0.365	0.139	1.105	0.546	0.824	0.341	1.366	0.673
O75874;C9J4N6;C9JJE5;C9JLU6	Isocitrate dehydrogenase [NADP] cytoplasmic	IDH1	25.49 ± 2.35	24.17 ± 1.64	23.4 ± 1.11	25.28 ± 1.96	23.68 ± 0.89	23.39 ± 1.16	25.91 ± 1.94	+					+	+	+	+		3.507	-1.347	1.689	-1.208	1.298	1.762	2.546	-1.001	0.901	2.334	4.141
O75882-3;O75882-2;O75882	Attractin	ATRN	28.33 ± 0.47	28.2 ± 0.8	28.05 ± 1.15	28.09 ± 0.58	28.57 ± 0.22	27.73 ± 1.15	28 ± 0.47							+	+			1.828	-0.097	0.193	-0.241	0.361	-0.181	0.252	-0.672	1.514	-0.315	0.488
O94760;B4DYP1;O94760-2	N(G),N(G)-dimethylarginine dimethylaminohydrolase 1	DDAH1	25.03 ± 1.39	24.89 ± 2.16	23.66 ± 1.78	26.5 ± 2.11	24.39 ± 1.28	23.4 ± 2.01	27.43 ± 1.62	+			+		+	+			+	5.844	-0.237	0.17	-1.949	1.849	2.531	3.056	-1.843	1.563	3.479	5.735
O94769;O94769-2	Extracellular matrix protein 2	ECM2	26.4 ± 1.94	25.32 ± 1.77	25.75 ± 1.66	24.8 ± 1.98	25.45 ± 1.66	25.57 ± 1.87	24.41 ± 2.12							+	+			1.619	-0.967	1.106	0.681	0.497	-0.822	0.645	0.176	0.093	-1.351	1.279
O94772;O94772-2	Lymphocyte antigen 6H	LY6H	28.64 ± 0.93	26.97 ± 1.63	26.89 ± 1.76	26.79 ± 1.41	27.34 ± 1.88	26.86 ± 1.95	27.17 ± 0.89	+	+					+	+	+		2.365	-1.673	3.308	-0.132	0.078	-0.292	0.19	-0.143	0.075	0.266	0.149
O94856-6;O94856-13;O94856;O94856-11;O94856-7;O94856-5;O94856-10;O94856-3;O94856-8;O94856-2;H7C073	Neurofascin	NFASC	28.51 ± 1.36	26.79 ± 1.99	27.4 ± 1.73	26.27 ± 1.98	26.65 ± 2.35	27.33 ± 1.73	26.47 ± 1.68	+	+					+	+			1.88	-1.755	2.627	0.969	0.69	-0.817	0.543	0.761	0.44	-0.38	0.186
O94910-2;O94910;K7ESH3	Latrophilin-1	LPHN1	25.1 ± 1.15	24.04 ± 1.5	24.27 ± 1.76	23.69 ± 1.1	24.21 ± 1.68	24.18 ± 2.08	23.15 ± 0.69	+	+									2.155	-1.083	1.982	0.358	0.27	-0.552	0.47	0.218	0.143	-1.151	1.302
O94919	Endonuclease domain-containing 1 protein	ENDOD1	27.19 ± 1.98	26.72 ± 1.24	26.98 ± 1.31	26.36 ± 1.18	26.85 ± 1.25	27.02 ± 1.5	26.56 ± 0.9											0.288	-0.524	0.597	0.419	0.42	-0.566	0.633	0.467	0.454	-0.131	0.1
O94985-2;O94985;Q5SR54	Calsyntenin-1;Soluble Alc-alpha;CTF1-alpha	CLSTN1	33 ± 0.8	32.2 ± 0.83	32.24 ± 1	32.1 ± 0.7	32.3 ± 0.85	32.23 ± 1.1	32.06 ± 0.61							+	+			2.314	-0.806	2.8	0.058	0.067	-0.17	0.224	0.045	0.049	-0.17	0.213
O95445	Apolipoprotein M	APOM	27.36 ± 2.11	27.08 ± 2.35	27.04 ± 2.15	27.86 ± 2.4	26.07 ± 2.44	26.53 ± 2.28	27.76 ± 2.79											0.125	-0.141	0.079	-0.073	0.028	1.232	0.768	-0.911	0.473	0.715	0.345
P00338;P00338-3;P00338-4;P00338-5;P00338-2;F5GXY2;F5GYU2;F5GXH2;F5H5J4;F5H6W8;F5GZQ4;F5H8H6;F5GXC7;F5GWW2;F5GXU1;A0A087WUM2;Q6ZMR3	L-lactate dehydrogenase A chain	LDHA	28.72 ± 1.45	27.18 ± 2.12	26.58 ± 1.92	28.51 ± 1.97	26.18 ± 1.83	26.6 ± 2.12	29.31 ± 1.22	+	+				+	+	+	+	+	4.266	-1.505	2.04	-0.954	0.616	2.101	2.182	-0.812	0.479	2.771	3.58
P00390-2;P00390;P00390-3;P00390-4;P00390-5;E5RI06;H0YC68	Glutathione reductase, mitochondrial	GSR	25.68 ± 2.01	24.53 ± 1.57	23.46 ± 1.69	24.97 ± 1.3	25.38 ± 0.91	23.34 ± 1.7	25.48 ± 1.12	+	+					+	+	+		3.006	-1.269	1.76	-1.686	2.546	0.705	0.614	-1.412	1.628	1.422	1.648
P00441;H7BYH4	Superoxide dismutase [Cu-Zn]	SOD1	31.74 ± 0.83	31.44 ± 0.74	31.26 ± 0.83	31.7 ± 0.57	31.34 ± 0.82	31.14 ± 0.93	31.87 ± 0.48							+	+			1.172	-0.371	0.881	-0.284	0.495	0.4	0.803	-0.311	0.459	0.658	1.382
P00450;H7C5N5	Ceruloplasmin	CP	35.55 ± 0.54	35.94 ± 0.39	35.98 ± 0.4	35.99 ± 0.25	35.83 ± 0.55	36.07 ± 0.44	36.04 ± 0.27							+	+			1.863	0.4	2.438	0.061	0.162	0.073	0.202	0.151	0.481	0.115	0.336
P00488;Q9NQP5;H0Y796;A6PVK5	Coagulation factor XIII A chain	F13A1	24.81 ± 1.1	24.55 ± 1.57	24.73 ± 1.85	24.55 ± 1.51	24.32 ± 1.39	25.05 ± 1.76	24.95 ± 1.56							+	+			0.277	-0.184	0.177	0.284	0.193	-0.013	0.007	0.548	0.409	0.426	0.296
P00492	Hypoxanthine-guanine phosphoribosyltransferase	HPRT1	24.84 ± 1.99	24.46 ± 1.56	24.35 ± 1.76	24.6 ± 1.79	24.41 ± 0.99	24.28 ± 1.77	25.14 ± 1.79							+	+	+		0.293	-0.381	0.333	-0.173	0.111	0.222	0.146	-0.234	0.142	0.911	0.796
P00558;P07205	Phosphoglycerate kinase 1	PGK1	28.49 ± 1.51	28.27 ± 1.96	27.82 ± 1.96	29.47 ± 1.18	27.23 ± 2.14	28.09 ± 1.81	29.77 ± 1.23							+	+			1.421	-0.213	0.162	-0.704	0.455	1.895	2.098	-0.251	0.126	1.968	2.111
Q5T9B7;P00568;H0YID2;H0Y4J6;Q9Y6K8-2;Q9Y6K8-3;Q9Y6K8	Adenylate kinase isoenzyme 1	AK1	25.83 ± 2.2	26.29 ± 1.77	25.69 ± 1.94	27.26 ± 1.59	25.78 ± 1.29	26.08 ± 1.73	27.79 ± 1.22	+					+	+	+	+		1.319	0.449	0.362	-0.945	0.789	1.527	1.701	-0.265	0.145	1.994	2.482
P00734;E9PIT3;C9JV37;CON__P00735	Prothrombin;Activation peptide fragment 1;Activation peptide fragment 2;Thrombin light chain;Thrombin heavy chain	F2	31.26 ± 0.48	31.84 ± 0.68	31.66 ± 0.69	32 ± 0.52	31.86 ± 0.88	31.63 ± 0.72	32.07 ± 0.44							+	+			2.394	0.593	2.725	-0.276	0.533	0.255	0.479	-0.293	0.555	0.286	0.536
P00738;A0A0C4DGL8;J3QR68;H0Y300;P00738-2;J3QLC9;A0A087WU08;H3BS21;J3KRH2;J3KSV1;J3QQI8;H3BMJ7	Haptoglobin;Haptoglobin alpha chain;Haptoglobin beta chain	HP	34.81 ± 1.95	34.67 ± 1.99	35.18 ± 1.53	34.65 ± 0.94	34.01 ± 3.28	35.36 ± 1.65	34.85 ± 0.92							+	+			0.127	-0.042	0.025	0.8	0.529	-0.032	0.014	0.776	0.475	0.1	0.045
P00739;P00739-2;A0A0A0MRD9;J3KTC3	Haptoglobin-related protein	HPR	26.51 ± 2.49	26 ± 1.87	25.7 ± 2.24	26.19 ± 1.48	26.16 ± 1.98	25.75 ± 2.14	26.47 ± 1.23							+	+	+		0.09	-0.556	0.411	-0.479	0.295	0.297	0.166	-0.263	0.128	0.684	0.404
P00740-2;P00740	Coagulation factor IX;Coagulation factor IXa light chain;Coagulation factor IXa heavy chain	F9	25.53 ± 1.08	26.73 ± 0.89	26.34 ± 0.64	27.27 ± 0.52	26.53 ± 1.26	26.4 ± 0.75	27.24 ± 0.34	+	+					+	+			3.421	1.205	4.054	-0.622	1.184	0.857	2.052	-0.445	0.678	0.663	1.241
P00742;Q5JVE8;B7ZBK1;F8WBM7	Coagulation factor X;Factor X light chain;Factor X heavy chain;Activated factor Xa heavy chain	F10	26.37 ± 1.61	26.36 ± 1.24	26.38 ± 0.78	25.93 ± 1.75	26.93 ± 0.7	26.23 ± 0.74	25.97 ± 1.62							+	+			0.222	0.04	0.036	0.029	0.021	-0.68	0.82	-0.239	0.201	-0.587	0.634
P00747;Q5TEH5;A6PVI2;CON__P06868;Q15195;Q02325	Plasminogen;Plasmin heavy chain A;Activation peptide;Angiostatin;Plasmin heavy chain A, short form;Plasmin light chain B	PLG	31.57 ± 0.75	32.15 ± 0.63	31.9 ± 0.63	32.32 ± 0.49	32.28 ± 0.76	31.8 ± 0.7	32.27 ± 0.24							+	+			1.83	0.574	2.264	-0.406	1.045	0.266	0.563	-0.464	1.221	0.163	0.285
P00748	Coagulation factor XII;Coagulation factor XIIa heavy chain;Beta-factor XIIa part 1;Coagulation factor XIIa light chain	F12	28.62 ± 1.38	29.53 ± 0.91	29.23 ± 1.04	29.63 ± 0.65	29.83 ± 1.03	29.04 ± 1.15	29.68 ± 0.58							+	+			1.821	0.954	2.339	-0.485	0.781	0.148	0.17	-0.708	1.331	0.134	0.146
P00915;E5RHP7;E5RH81;E5RIF9;E5RG43;E5RFE7;E5RFL2;E5RGU8;H0YBE2;E5RII2;E5RJI8;E5RG81;E5RJF6;E5RHS7	Carbonic anhydrase 1	CA1	29.01 ± 4.43	29.49 ± 4.39	28.4 ± 5.49	31.32 ± 2.66	28.47 ± 4.28	28.6 ± 5.59	31.46 ± 3.07							+	+			0.286	0.608	0.196	-1.72	0.51	2.891	1.088	-1.35	0.357	2.432	0.798
P00918;E5RID5;E5RK37	Carbonic anhydrase 2	CA2	26.26 ± 3.76	28.5 ± 2.66	28.7 ± 3.38	29.08 ± 1.76	27.45 ± 2.6	29.09 ± 3.03	29.47 ± 1.93							+	+	+		1.282	2.187	1.693	0.305	0.115	0.908	0.423	0.846	0.36	1.352	0.676
P01008;Q8TCE1	Antithrombin-III	SERPINC1	34.77 ± 0.73	35.23 ± 0.73	35.01 ± 0.71	35.43 ± 0.59	35.27 ± 0.93	34.85 ± 0.73	35.46 ± 0.4							+	+			1.691	0.521	1.68	-0.348	0.665	0.307	0.557	-0.586	1.335	0.22	0.332
P01009;P01009-2;P01009-3	Alpha-1-antitrypsin;Short peptide from AAT	SERPINA1	37.92 ± 0.65	37.81 ± 0.58	37.67 ± 0.69	38.03 ± 0.33	37.71 ± 0.65	37.55 ± 0.7	38.08 ± 0.26							+	+			0.466	-0.089	0.21	-0.232	0.527	0.348	0.945	-0.371	0.984	0.331	0.827
P01011;G3V3A0;G3V595;P01011-2;A0A087WY93;P01011-3	Alpha-1-antichymotrypsin;Alpha-1-antichymotrypsin His-Pro-less	SERPINA3	36.39 ± 0.66	36.43 ± 0.66	36.12 ± 0.72	36.74 ± 0.45	36.43 ± 0.69	36.02 ± 0.79	36.86 ± 0.41							+	+			1.121	0.068	0.139	-0.494	1.332	0.491	1.32	-0.577	1.619	0.524	1.377
P01019	Angiotensinogen;Angiotensin-1;Angiotensin-2;Angiotensin-3;Angiotensin-4;Angiotensin 1-9;Angiotensin 1-7;Angiotensin 1-5;Angiotensin 1-4	AGT	35.27 ± 0.62	35.07 ± 0.55	35.11 ± 0.41	34.96 ± 0.63	35.17 ± 0.64	34.99 ± 0.34	34.81 ± 0.53							+	+	+		1.008	-0.15	0.414	0.061	0.111	-0.171	0.378	-0.162	0.326	-0.397	1.144
P01023;F8W7L3;H0YFH1;F5H1E8	Alpha-2-macroglobulin	A2M	37.15 ± 0.78	36.86 ± 0.76	36.76 ± 0.89	37.1 ± 0.72	36.67 ± 0.6	36.68 ± 0.95	37.13 ± 0.77							+	+			0.259	-0.246	0.542	-0.153	0.22	0.376	0.71	-0.301	0.472	0.298	0.465
P01024;M0QYC8;M0QXZ3;M0R0Q9;O95568	Complement C3;Complement C3 beta chain;C3-beta-c;Complement C3 alpha chain;C3a anaphylatoxin;Acylation stimulating protein;Complement C3b alpha chain;Complement C3c alpha chain fragment 1;Complement C3dg fragment;Complement C3g fragment;Complement C3d fragment;Complement C3f fragment;Complement C3c alpha chain fragment 2	C3	37.63 ± 0.51	37.39 ± 0.53	37.35 ± 0.66	37.59 ± 0.5	37.19 ± 0.29	37.26 ± 0.75	37.67 ± 0.28							+	+			0.537	-0.202	0.692	-0.074	0.142	0.309	0.895	-0.22	0.504	0.326	0.878
P01031;CON__Q1A7A4	Complement C5;Complement C5 beta chain;Complement C5 alpha chain;C5a anaphylatoxin;Complement C5 alpha chain	C5	31.66 ± 1.07	31.58 ± 0.98	31.36 ± 1.16	31.96 ± 0.92	31.38 ± 0.67	31.25 ± 1.35	32.2 ± 0.52							+	+	+		0.528	-0.006	0.006	-0.352	0.456	0.585	0.939	-0.54	0.759	0.708	1.147
Q5H9A7;P01033;Q5H9B5;Q5H9B4;H0Y789	Metalloproteinase inhibitor 1	TIMP1	30.44 ± 0.92	29.87 ± 0.98	29.67 ± 0.92	30.13 ± 1.2	29.8 ± 0.75	29.42 ± 0.85	30.09 ± 1.35							+	+	+		0.825	-0.53	1.156	-0.326	0.407	0.406	0.547	-0.653	1.002	0.233	0.248
P01034	Cystatin-C	CST3	36.57 ± 0.87	36.03 ± 0.91	36.3 ± 0.84	35.79 ± 0.81	35.97 ± 1.12	36.35 ± 0.96	35.66 ± 0.62							+	+	+		1.352	-0.558	1.419	0.435	0.677	-0.373	0.544	0.455	0.68	-0.458	0.685
P01042;CON__P01045-1;CON__Q2KJ62;CON__P01044-1	Kininogen-1;Kininogen-1 heavy chain;T-kinin;Bradykinin;Lysyl-bradykinin;Kininogen-1 light chain;Low molecular weight growth-promoting factor	KNG1	33.14 ± 0.72	33.64 ± 0.53	33.33 ± 0.55	33.85 ± 0.4	33.78 ± 0.51	33.22 ± 0.61	33.81 ± 0.41							+	+			2.661	0.533	2.308	-0.487	1.909	0.331	1.006	-0.588	2.273	0.182	0.382
P01042-2;P01042-3	Kininogen-1;Kininogen-1 heavy chain;T-kinin;Bradykinin;Lysyl-bradykinin;Kininogen-1 light chain;Low molecular weight growth-promoting factor	KNG1	26.2 ± 1.19	26.96 ± 2.08	27.12 ± 2.57	27.34 ± 1.87	26.2 ± 1.6	27.18 ± 2.98	27.08 ± 2.12							+	+			0.214	0.644	0.562	0.257	0.124	0.608	0.346	0.444	0.198	0.312	0.132
P01210;E5RFR1	Proenkephalin-A;Synenkephalin;Met-enkephalin;PENK(114-133);PENK(143-183);Met-enkephalin-Arg-Gly-Leu;Leu-enkephalin;PENK(237-258);Met-enkephalin-Arg-Phe	PENK	30.42 ± 1.29	29.89 ± 1.6	30.38 ± 1.36	29.49 ± 1.45	29.77 ± 2.08	30.49 ± 1.5	29.63 ± 0.44							+	+	+		0.398	-0.484	0.565	0.777	0.686	-0.634	0.517	0.736	0.612	-0.397	0.273
P01213	Proenkephalin-B;Alpha-neoendorphin;Beta-neoendorphin;Big dynorphin;Dynorphin A(1-17);Dynorphin A(1-13);Dynorphin A(1-8);Leu-enkephalin;Rimorphin;Leumorphin	PDYN	25.18 ± 2.06	23.47 ± 1.34	22.77 ± 1.19	24.02 ± 1.27	23.69 ± 1.32	22.39 ± 1.16	23.62 ± 0.96	+	+			+		+	+		+	4.393	-1.621	2.764	-1.109	1.592	0.862	1.052	-1.553	2.444	0.077	0.049
P01303	Pro-neuropeptide Y;Neuropeptide Y;C-flanking peptide of NPY	NPY	27.14 ± 1.63	25.39 ± 2.32	25.89 ± 2.54	25.03 ± 1.92	25.21 ± 2.69	26.17 ± 2.6	24.61 ± 1.52	+	+					+	+	+		1.773	-1.603	1.884	0.78	0.415	-0.571	0.279	0.827	0.422	-1.223	0.722
P01591;D6RD17;D6RHJ6;C9JA05	Immunoglobulin J chain	IGJ	26.95 ± 2.8	26.17 ± 2.07	25.05 ± 2.26	27.11 ± 1.68	26.4 ± 1.75	25.22 ± 2.41	27.49 ± 0.66							+	+			0.821	-0.907	0.687	-1.762	1.66	1.495	1.259	-1.081	0.669	1.904	1.61
P01594;P01593	Ig kappa chain V-I region AU;Ig kappa chain V-I region AG		28.89 ± 1.59	29.32 ± 1.46	28.85 ± 1.85	29.71 ± 0.7	29.45 ± 1.63	28.45 ± 2.06	29.87 ± 0.73											0.973	0.53	0.622	-0.755	0.751	0.609	0.554	-1.284	1.599	0.586	0.491
P04432;P01597	Ig kappa chain V-I region Daudi;Ig kappa chain V-I region DEE		27.34 ± 2.19	27.07 ± 2.28	26.61 ± 1.87	27.06 ± 2.64	27.71 ± 2.43	26.1 ± 1.89	27.36 ± 2.29											0.392	-0.088	0.048	-0.725	0.386	-0.011	0.004	-1.514	1.003	0.14	0.055
P01602	Ig kappa chain V-I region HK102	IGKV1-5	28.33 ± 0.94	27.89 ± 2.44	27.25 ± 2.8	28.63 ± 2.01	27.76 ± 2.49	26.58 ± 3.03	28.24 ± 2.21											0.857	-0.356	0.258	-1.01	0.549	1.164	0.669	-1.831	1.275	0.351	0.144
P01619	Ig kappa chain V-III region B6		31.51 ± 1.01	31.06 ± 1.72	30.2 ± 2.49	31.63 ± 0.6	31.46 ± 1	29.7 ± 2.79	31.59 ± 0.56											1.935	-0.415	0.461	-1.358	1.465	0.896	0.763	-1.841	2.411	0.658	0.48
P01624;A0A0C4DH90;A0A075B6H7;A0A0C4DH55	Ig kappa chain V-III region POM		30.94 ± 1.07	30.97 ± 1.43	30.3 ± 1.97	31.26 ± 0.83	31.48 ± 0.86	29.89 ± 2.15	31.31 ± 0.9											1.52	0.09	0.088	-1.052	1.304	0.468	0.403	-1.505	2.278	0.358	0.274
P01700	Ig lambda chain V-I region HA		28.71 ± 2.08	28.46 ± 1.92	28.23 ± 1.89	29.07 ± 1.93	27.94 ± 1.98	27.69 ± 1.83	28.61 ± 2.02											0.335	-0.104	0.065	-0.364	0.204	0.967	0.722	-1.214	0.931	0.004	0.002
P01701	Ig lambda chain V-I region NEW		27.15 ± 2.42	24.35 ± 2.32	23.34 ± 2.35	24.59 ± 2.12	25.42 ± 2.23	22.79 ± 1.64	23.64 ± 0.83	+	+									3.962	-2.652	3.305	-1.595	1.164	0.367	0.165	-2.252	1.795	-1.133	0.615
P01703	Ig lambda chain V-I region NEWM		28.17 ± 1.64	27.35 ± 2.51	25.93 ± 2.94	28.41 ± 2.1	27.85 ± 1.48	25.01 ± 2.94	27.93 ± 1.94											3.087	-0.597	0.421	-2.252	1.823	1.677	1.112	-3.384	3.496	0.462	0.182
P01704	Ig lambda chain V-II region TOG		27.07 ± 2.71	25.93 ± 2.94	24.35 ± 2.6	26.73 ± 3.07	26.99 ± 2.55	23.54 ± 2.29	26.65 ± 2.81											1.682	-1.055	0.665	-2.489	1.645	1.268	0.581	-3.261	2.462	0.844	0.321
P01706	Ig lambda chain V-II region BOH		26.21 ± 1.94	25.57 ± 2.28	24.75 ± 2.12	26.36 ± 2.5	25.62 ± 2.04	24.63 ± 2.18	25.79 ± 2.62											0.556	-0.366	0.234	-1.299	0.87	1.245	0.817	-1.603	1.035	-0.066	0.024
P01714	Ig lambda chain V-III region SH		27.4 ± 1.65	27.27 ± 1.66	26.92 ± 2.16	27.22 ± 1.48	27.84 ± 1.04	26.62 ± 2.5	27.11 ± 1.66											0.392	-0.062	0.047	-0.56	0.416	-0.084	0.048	-0.941	0.813	-0.304	0.187
P01715	Ig lambda chain V-IV region Bau		25.99 ± 2.76	25.65 ± 1.9	25.4 ± 2.03	26.15 ± 1.99	25.33 ± 1.67	25.22 ± 2.12	25.92 ± 2.3											0.073	-0.15	0.084	-0.406	0.235	0.782	0.546	-0.818	0.521	0.113	0.052
P01717	Ig lambda chain V-IV region Hil		28.89 ± 0.86	28.38 ± 1.42	27.83 ± 1.85	28.79 ± 0.52	28.56 ± 1.52	28.01 ± 1.11	28.8 ± 0.5											0.381	-0.442	0.631	-0.859	0.952	0.65	0.632	-0.588	0.524	0.46	0.379
P01721	Ig lambda chain V-VI region AR		27.96 ± 0.93	27.14 ± 2.04	26.41 ± 2.41	28.01 ± 0.97	26.96 ± 2.35	25.86 ± 2.38	28.21 ± 0.93											1.78	-0.723	0.8	-1.16	0.869	1.37	1.123	-1.821	1.705	1.284	0.966
P01743	Ig heavy chain V-I region HG3		26.34 ± 2.02	26.55 ± 1.8	25.48 ± 1.94	26.93 ± 1.44	27.51 ± 1.41	24.97 ± 1.84	26.75 ± 1.53											1.896	0.383	0.298	-1.698	1.996	0.602	0.413	-2.309	2.999	0.041	0.019
P01780	Ig heavy chain V-III region JON		29.58 ± 1.25	29.09 ± 0.89	28.74 ± 0.87	29.32 ± 0.66	29.24 ± 1.14	28.53 ± 0.88	29.28 ± 0.53											0.837	-0.415	0.743	-0.55	0.98	0.376	0.564	-0.831	1.729	0.159	0.176
P01834	Ig kappa chain C region	IGKC	35.32 ± 1.08	35.76 ± 0.73	35.5 ± 0.75	35.76 ± 0.55	36.12 ± 0.85	35.26 ± 0.74	35.8 ± 0.37							+				1.292	0.446	1.078	-0.415	0.862	0.004	0.005	-0.668	1.778	0.047	0.059
P01857;A0A0A0MS08;A0A0A0MS07	Ig gamma-1 chain C region	IGHG1	36.78 ± 1	37.27 ± 0.71	37.09 ± 0.79	37.29 ± 0.54	37.48 ± 0.82	36.82 ± 0.71	37.37 ± 0.41							+				1.409	0.509	1.421	-0.285	0.524	0.038	0.051	-0.612	1.617	0.119	0.172
P01859;A0A286YEY4	Ig gamma-2 chain C region	IGHG2	33 ± 1.83	33.26 ± 1.16	32.98 ± 1.11	33.33 ± 1.19	33.54 ± 1.26	32.63 ± 1	33.31 ± 1.22											0.476	0.31	0.331	-0.443	0.492	0.117	0.099	-0.892	1.253	0.01	0.007
P01860;A0A286YES1	Ig gamma-3 chain C region	IGHG3	31.66 ± 1.11	31.4 ± 1.61	30.91 ± 2.24	31.73 ± 0.99	31.62 ± 1.24	30.38 ± 2.38	31.57 ± 0.71											1.092	-0.209	0.206	-0.777	0.682	0.523	0.398	-1.422	1.681	0.146	0.086
P01871;A0A1B0GUU9;P01871-2	Ig mu chain C region	IGHM	31.7 ± 2.95	32.07 ± 1.55	31.56 ± 1.78	32.53 ± 1.01	32.13 ± 1.78	31.56 ± 1.81	32.5 ± 0.66											0.209	0.458	0.329	-0.804	0.759	0.733	0.664	-0.795	0.703	0.441	0.319
P02042;E9PFT6;E9PEW8;C9JRG0	Hemoglobin subunit delta	HBD	29.42 ± 4.58	30.83 ± 3.94	30.47 ± 5.02	32.07 ± 2.54	29.63 ± 3.87	30.33 ± 5.53	32.17 ± 3.03							+				0.336	1.545	0.678	-0.565	0.147	1.948	0.705	-0.837	0.226	1.588	0.509
P02452;CON__Q862S4;I3L3H7	Collagen alpha-1(I) chain	COL1A1	29.87 ± 1.25	28.42 ± 2.79	27.96 ± 3.6	28.98 ± 1.71	28.29 ± 2.94	27.29 ± 4.03	28.75 ± 1.88							+	+	+		0.884	-1.239	1.049	-0.732	0.303	0.888	0.387	-1.766	0.916	0.164	0.052
P02461;P02461-2	Collagen alpha-1(III) chain	COL3A1	28.49 ± 1.74	26.49 ± 2.63	26.41 ± 3.34	27 ± 1.74	25.92 ± 2.77	26.45 ± 3.57	26.65 ± 1.78	+	+					+	+	+		0.819	-1.768	1.801	-0.133	0.047	0.795	0.362	-0.356	0.128	-0.095	0.031
P02549;P02549-2;V9GY79	Spectrin alpha chain, erythrocytic 1	SPTA1	24.66 ± 3.12	25.06 ± 3.07	25.96 ± 3.45	24.45 ± 3.5	24.65 ± 1.53	26.31 ± 3.34	24.9 ± 4.08							+	+			0.216	0.463	0.216	1.426	0.646	-0.955	0.376	1.559	0.705	-0.307	0.096
P02647;F8W696	Apolipoprotein A-I;Proapolipoprotein A-I;Truncated apolipoprotein A-I	APOA1	37.27 ± 1.15	37.49 ± 0.92	37.38 ± 1.14	37.74 ± 0.87	37.3 ± 0.66	37.16 ± 1.26	37.78 ± 0.81							+	+			0.362	0.275	0.446	-0.169	0.197	0.391	0.568	-0.505	0.76	0.313	0.395
P02649;H0Y7L5;E9PEV4;E7ERP7;CON__Q03247	Apolipoprotein E	APOE	36.76 ± 0.76	35.88 ± 1.03	36.05 ± 0.99	35.74 ± 0.66	35.84 ± 1.51	35.66 ± 0.76	35.66 ± 0.63							+	+	+		1.946	-0.871	2.548	0.265	0.297	-0.218	0.234	-0.301	0.33	-0.298	0.327
V9GYM3;P02652;V9GYE3;V9GYG9;V9GYC1;V9GYS1	Apolipoprotein A-II;Proapolipoprotein A-II;Truncated apolipoprotein A-II	APOA2	33.69 ± 1.15	33.88 ± 1	33.88 ± 1.14	34.07 ± 1.1	33.6 ± 0.68	33.77 ± 1.33	34.08 ± 1.04											0.094	0.197	0.279	0.005	0.004	0.309	0.37	-0.153	0.153	0.254	0.278
P02671;P02671-2;A0A087WUA0;CON__P02672	Fibrinogen alpha chain;Fibrinopeptide A;Fibrinogen alpha chain	FGA	34.12 ± 1.35	34.77 ± 1.25	35.21 ± 1.68	34.72 ± 0.89	34.23 ± 0.84	35.39 ± 1.73	35.11 ± 0.69							+	+	+		1.59	0.685	1.096	0.695	0.835	-0.074	0.056	0.782	0.905	0.403	0.361
P02675;D6REL8	Fibrinogen beta chain;Fibrinopeptide B;Fibrinogen beta chain	FGB	34.22 ± 1.64	34.64 ± 1.54	35.04 ± 2.1	34.58 ± 1.12	34.18 ± 1.14	35.15 ± 2.31	35.14 ± 0.67							+	+			0.654	0.471	0.504	0.624	0.532	-0.099	0.061	0.6	0.478	0.593	0.47
P02679-2;P02679;C9JEU5;C9JC84	Fibrinogen gamma chain	FGG	34.28 ± 1.67	34.75 ± 1.52	35.17 ± 2.15	34.6 ± 1.01	34.37 ± 1.03	35.28 ± 2.34	35.04 ± 0.77							+	+			0.56	0.534	0.596	0.671	0.6	-0.238	0.163	0.626	0.514	0.306	0.208
P02730;P02730-2;A0A0A0MS98	Band 3 anion transport protein	SLC4A1	25.32 ± 3.11	25.44 ± 2.97	26.17 ± 3.42	24.95 ± 2.98	25.11 ± 2.43	26.23 ± 3.56	26.06 ± 2.72							+	+			0.223	0.087	0.035	1.149	0.5	-0.769	0.297	1.085	0.437	0.859	0.324
P02741;Q5VVP7;P02741-2;C9JRE9	C-reactive protein;C-reactive protein(1-205)	CRP	28.3 ± 2.37	26.16 ± 2.79	25.07 ± 2.45	28.28 ± 2.77	24.74 ± 1.24	24.47 ± 2.04	29.61 ± 1.87	+	+		+		+	+	+		+	5.76	-2.252	2.155	-1.721	0.981	3.349	3.2	-2.088	1.174	4.696	5.755
P02743	Serum amyloid P-component;Serum amyloid P-component(1-203)	APCS	27.57 ± 2.1	28.13 ± 1.51	27.58 ± 1.58	28.81 ± 1.06	27.93 ± 1.73	27.73 ± 1.65	28.7 ± 1.1											0.43	0.609	0.63	-0.855	0.864	1.077	1.238	-0.594	0.494	0.687	0.603
P02745;X6RLJ0	Complement C1q subcomponent subunit A	C1QA	29.51 ± 0.53	28.05 ± 1.45	28.6 ± 0.53	28.32 ± 0.76	26.94 ± 2.33	28.43 ± 0.41	28.27 ± 0.68	+	+					+	+			2.086	-1.323	3.146	0.858	0.924	0.427	0.351	0.331	0.235	0.115	0.071
P02747	Complement C1q subcomponent subunit C	C1QC	31.44 ± 0.55	30.62 ± 0.81	30.68 ± 0.69	30.76 ± 0.75	30.36 ± 1.04	30.54 ± 0.68	30.73 ± 0.79											2.153	-0.834	3.556	0.09	0.111	0.211	0.302	-0.084	0.099	0.161	0.208
P02748;REV__Q4AC99	Complement component C9;Complement component C9a;Complement component C9b	C9	31.82 ± 0.88	32.35 ± 0.69	32.14 ± 0.8	32.65 ± 0.45	32.24 ± 0.74	32.07 ± 0.86	32.77 ± 0.4							+	+			1.744	0.537	1.717	-0.338	0.696	0.472	1.155	-0.382	0.805	0.546	1.406
P02749;J3QRN2;J3KS17;J3QLI0;CON__P17690	Beta-2-glycoprotein 1	APOH	31.65 ± 0.57	32.14 ± 0.5	31.82 ± 0.36	32.49 ± 0.31	32.08 ± 0.6	31.82 ± 0.42	32.44 ± 0.34							+				3.291	0.481	2.548	-0.493	2.178	0.553	2.718	-0.408	1.457	0.417	1.508
P02750;REV__A0A0C4DFX2;REV__Q5TBA9;REV__A0A286YFA9	Leucine-rich alpha-2-glycoprotein	LRG1	32.44 ± 0.78	32.86 ± 0.89	32.58 ± 0.98	33.43 ± 0.51	32.44 ± 0.85	32.46 ± 1.07	33.62 ± 0.43							+	+			2.23	0.454	1.124	-0.432	0.686	0.91	2.308	-0.567	0.977	0.958	2.37
P02751;P02751-8;P02751-3;P02751-17;P02751-14;P02751-9;P02751-6;P02751-4;P02751-12;H0Y7Z1;P02751-16;P02751-2;H0Y4K8	Fibronectin;Anastellin;Ugl-Y1;Ugl-Y2;Ugl-Y3	FN1	34.88 ± 0.48	34.51 ± 0.74	34.61 ± 0.79	34.42 ± 0.54	34.5 ± 0.97	34.54 ± 0.91	34.49 ± 0.41							+	+	+		0.279	-0.324	0.983	0.151	0.222	-0.14	0.204	-0.016	0.019	-0.087	0.112
P02751-15;P02751-7;P02751-11	Fibronectin;Anastellin;Ugl-Y1;Ugl-Y2;Ugl-Y3	FN1	26.13 ± 1.15	24.69 ± 1.4	24.94 ± 1.64	24.54 ± 1.28	24.58 ± 1.34	24.79 ± 1.77	25.01 ± 1.06	+	+					+	+	+		1.563	-1.253	2.431	0.386	0.321	-0.249	0.189	-0.116	0.07	0.18	0.114
Q5VY30;P02753	Retinol-binding protein 4;Plasma retinol-binding protein(1-182);Plasma retinol-binding protein(1-181);Plasma retinol-binding protein(1-179);Plasma retinol-binding protein(1-176)	RBP4	30.79 ± 0.81	31.05 ± 0.59	30.95 ± 0.78	31.07 ± 0.5	31.17 ± 0.45	31.09 ± 0.85	30.86 ± 0.3							+	+	+		0.442	0.284	0.801	-0.157	0.306	0.023	0.035	0.01	0.015	-0.29	0.661
P02760;S4R3Y4;S4R471	Protein AMBP;Alpha-1-microglobulin;Inter-alpha-trypsin inhibitor light chain;Trypstatin	AMBP	31.01 ± 0.72	31.14 ± 0.53	31.09 ± 0.46	31.25 ± 0.58	31.06 ± 0.62	31.11 ± 0.49	31.04 ± 0.4											0.366	0.19	0.506	-0.081	0.158	0.173	0.396	-0.11	0.194	-0.209	0.43
P02763	Alpha-1-acid glycoprotein 1	ORM1	35.92 ± 0.69	36.1 ± 0.92	35.83 ± 0.96	36.37 ± 0.8	36.1 ± 1.03	35.67 ± 0.98	36.5 ± 0.51											0.753	0.225	0.428	-0.426	0.639	0.426	0.639	-0.62	1.044	0.475	0.701
P02765;C9JV77;CON__P12763	Alpha-2-HS-glycoprotein;Alpha-2-HS-glycoprotein chain A;Alpha-2-HS-glycoprotein chain B	AHSG	33.28 ± 0.8	33.38 ± 0.95	33.12 ± 1.22	33.62 ± 0.55	33.4 ± 1	33.09 ± 1.38	33.62 ± 0.38							+	+			0.17	0.069	0.099	-0.413	0.585	0.387	0.535	-0.342	0.431	0.361	0.462
P02766;A0A087WT59;A0A087WV45	Transthyretin	TTR	38.19 ± 1	38.72 ± 0.97	38.94 ± 1.09	38.52 ± 1.11	38.68 ± 0.56	39.18 ± 1.18	38.47 ± 0.98							+	+	+		0.861	0.499	1.058	0.359	0.47	-0.315	0.396	0.654	1.066	-0.284	0.334
P02787;H7C5E8;C9JVG0;F8WCI6;C9JB55;F8WEK9;CON__Q2HJF0;F8WC57	Serotransferrin	TF	38.5 ± 0.72	38.8 ± 0.53	38.73 ± 0.51	38.67 ± 0.52	39.09 ± 0.53	38.76 ± 0.6	38.53 ± 0.47							+	+	+		0.905	0.302	1.038	-0.11	0.226	-0.218	0.543	-0.055	0.099	-0.36	1.086
P02790;Q9BS19;CON__Q3SZV7	Hemopexin	HPX	35.63 ± 1.15	36.47 ± 0.61	36.43 ± 0.6	36.49 ± 0.6	36.51 ± 0.7	36.55 ± 0.46	36.49 ± 0.62							+	+			1.987	0.855	3.014	-0.07	0.115	0.024	0.037	0.094	0.157	0.012	0.017
P02792	Ferritin light chain	FTL	29.77 ± 3.11	28.95 ± 2.82	27.9 ± 3.27	30.61 ± 1.72	28.11 ± 2.57	28.11 ± 3.18	30.81 ± 1.83							+	+			0.716	-0.677	0.364	-1.661	0.913	2.623	1.94	-1.302	0.607	2.261	1.401
P02794;G3V192;G3V1D1;E9PRK8;E9PKY7;E9PPQ4;E9PQR3;E9PKM5;E9PK45	Ferritin heavy chain;Ferritin heavy chain, N-terminally processed;Ferritin	FTH1	28.19 ± 2.44	27.52 ± 2.42	26.8 ± 2.31	29.33 ± 1.35	26.01 ± 2.32	27.1 ± 2.23	29.61 ± 1.47	+			+		+	+	+		+	1.799	-0.722	0.506	-1.131	0.652	2.858	3.104	-0.485	0.21	2.823	2.785
P04003;A6PVY5;F2Z2V7;CON__Q28065	C4b-binding protein alpha chain	C4BPA	28.34 ± 2.16	29.14 ± 1.99	28.82 ± 2.25	29.96 ± 1.11	28.43 ± 2.35	29.03 ± 2.09	30.06 ± 1.2											0.71	0.91	0.86	-0.493	0.283	1.3	1.078	-0.297	0.147	1.059	0.733
P04004;CON__Q3ZBS7;H0YJW9;F5GX75	Vitronectin;Vitronectin V65 subunit;Vitronectin V10 subunit;Somatomedin-B	VTN	33.33 ± 0.58	34.02 ± 0.58	33.88 ± 0.44	34.03 ± 0.53	34.17 ± 0.81	33.89 ± 0.48	34 ± 0.53							+	+			2.366	0.681	3.701	-0.208	0.452	0.028	0.044	-0.164	0.32	-0.024	0.037
P04040	Catalase	CAT	27.34 ± 4.14	27.72 ± 3.84	27.14 ± 4.71	29.1 ± 2.67	26.63 ± 3.79	27.69 ± 4.48	29.52 ± 3.02							+	+			0.296	0.489	0.173	-0.924	0.272	2.178	0.863	-0.181	0.043	2.239	0.862
P04066	Tissue alpha-L-fucosidase	FUCA1	25.7 ± 1.17	25.49 ± 1.36	25.26 ± 1.38	26.05 ± 1.16	25.04 ± 1.49	25.73 ± 1.18	26.21 ± 0.79											1.155	-0.246	0.266	-0.37	0.316	0.886	1.065	0.365	0.271	0.989	1.062
P04075;P04075-2;J3KPS3;H3BQN4;H3BPS8;H3BUH7;H3BR04;H3BMQ8;H3BR68;H3BU78;A0A087WXX2;P05062	Fructose-bisphosphate aldolase A;Fructose-bisphosphate aldolase	ALDOA	30.36 ± 0.89	29.97 ± 1.47	29.63 ± 1.15	30.92 ± 1.17	29.14 ± 1.65	29.72 ± 0.94	31.43 ± 0.93	+					+	+				3.448	-0.404	0.542	-0.539	0.465	1.5	2.303	-0.31	0.226	1.946	3.692
P04080;A0A1W2PS52;A0A1W2PQG6	Cystatin-B	CSTB	27.1 ± 1.77	26.31 ± 1.93	25.69 ± 2.06	27.64 ± 0.74	25.34 ± 2.04	26.21 ± 1.97	27.77 ± 0.83	+					+	+	+			2.519	-1.102	1.149	-0.984	0.738	2.097	2.613	0.271	0.121	2.338	2.354
P04114;A8MUN2;CON__ENSEMBL:ENSBTAP00000032840	Apolipoprotein B-100;Apolipoprotein B-48	APOB	26.68 ± 4.13	29.39 ± 3.31	28.21 ± 3.8	31.05 ± 2.27	28.74 ± 3.25	29.01 ± 3.43	31.16 ± 2.53	+	+					+	+			1.769	2.979	2.113	-1.872	0.858	2.614	1.458	-0.865	0.279	1.976	0.849
P04179;P04179-4;P04179-2;F5H4R2;F5GYZ5;P04179-3;F5H3C5;G8JLJ2;G5E9P6;F5GXZ9	Superoxide dismutase [Mn], mitochondrial	SOD2	27.29 ± 1.41	25.77 ± 1.79	25.19 ± 1.59	26.29 ± 1.86	25.86 ± 1.95	25.31 ± 1.77	26.81 ± 1.37	+	+					+	+	+		2.375	-1.566	2.582	-0.918	0.743	0.816	0.628	-0.542	0.34	1.428	1.358
P04180;J3QSE5;J3QKT0;I3L1Q6;I3L0J6	Phosphatidylcholine-sterol acyltransferase	LCAT	27.1 ± 1.39	25.86 ± 1.56	26.02 ± 2.18	25.43 ± 0.96	26.26 ± 1.18	25.18 ± 1.78	25.67 ± 0.92	+	+					+	+			1.685	-1.13	1.864	0.241	0.161	-0.694	0.609	-1.034	1.021	-0.387	0.267
P04196	Histidine-rich glycoprotein	HRG	32.01 ± 0.95	32.79 ± 0.89	32.57 ± 0.94	33.1 ± 0.54	32.66 ± 1.18	32.49 ± 1.11	33.27 ± 0.53							+	+			2.267	0.798	2.393	-0.345	0.5	0.489	0.82	-0.417	0.63	0.616	1.125
P04211	Ig lambda chain V region 4A		28.19 ± 0.98	27.32 ± 2.04	27.25 ± 2.1	27.81 ± 1.51	26.75 ± 2.63	27.29 ± 1.88	28.32 ± 0.88											0.755	-0.787	0.894	-0.113	0.052	0.77	0.485	-0.153	0.07	1.202	0.873
P04217;M0R009;CON__Q2KJF1	Alpha-1B-glycoprotein	A1BG	34.04 ± 0.64	34.3 ± 0.81	33.93 ± 0.87	34.6 ± 0.57	34.39 ± 0.9	33.9 ± 1.01	34.65 ± 0.46							+	+			0.972	0.294	0.72	-0.576	1.232	0.475	0.909	-0.574	1.146	0.415	0.703
P04271;A8MRB1	Protein S100-B	S100B	23.83 ± 1.33	27.74 ± 3.17	26.55 ± 2.44	29.88 ± 3.52	26.44 ± 1.99	26.86 ± 2.63	31.44 ± 2.44	+	+				+	+	+	+	+	9.059	3.835	4.902	-1.88	0.926	3.377	2.519	-1.059	0.39	4.989	5.283
P04406;P04406-2;E7EUT5;O14556	Glyceraldehyde-3-phosphate dehydrogenase	GAPDH	29.49 ± 1.03	29.43 ± 2.38	29.53 ± 1.72	30.67 ± 1.55	27.61 ± 3.07	29.74 ± 1.62	31.11 ± 1.37							+		+		1.98	-0.076	0.047	0.144	0.058	1.953	1.566	0.438	0.193	2.248	1.916
Q13429;P05019-3;P05019-2;P05019-4;P05019	Insulin-like growth factor I	IGF-I	24.06 ± 1.06	23.54 ± 1.19	23.35 ± 1.41	23.29 ± 1.03	24.14 ± 0.98	22.87 ± 1.19	23.31 ± 1.14							+	+	+		1.351	-0.49	0.824	-0.295	0.281	-0.394	0.407	-0.926	1.336	-0.35	0.333
P05060;A0A0A0MT66	Secretogranin-1;PE-11;GAWK peptide;CCB peptide	CHGB	33.54 ± 0.97	32.51 ± 1.52	32.84 ± 1.24	32.51 ± 0.76	32.04 ± 2.47	32.56 ± 1.31	32.43 ± 0.8	+	+					+	+			1.09	-1.034	1.964	0.524	0.43	0.012	0.007	0.068	0.041	-0.106	0.065
P05067-11;P05067-8;P05067;A0A0A0MRG2;P05067-4;P05067-6;E9PG40;P05067-7;P05067-9;P05067-10;P05067-3;P05067-5;H7C0V9;P05067-2;H7C2L2	Amyloid beta A4 protein;N-APP;Soluble APP-alpha;Soluble APP-beta;C99;Beta-amyloid protein 42;Beta-amyloid protein 40;C83;P3(42);P3(40);C80;Gamma-secretase C-terminal fragment 59;Gamma-secretase C-terminal fragment 57;Gamma-secretase C-terminal fragment 50;C31	APP	32.36 ± 1.01	32.04 ± 1.22	32.04 ± 1.26	32.09 ± 0.86	31.97 ± 1.69	32.11 ± 1.37	31.96 ± 0.68							+	+			0.216	-0.329	0.484	0.001	0.001	0.075	0.058	0.102	0.079	-0.097	0.075
P05109	Protein S100-A8;Protein S100-A8, N-terminally processed	S100A8	28.46 ± 2.24	28.89 ± 2.93	28.15 ± 2.81	29.96 ± 2.87	28.44 ± 3.1	28.88 ± 2.9	31.04 ± 2.55							+	+			1.204	0.569	0.324	-1.172	0.525	1.685	0.883	-0.2	0.063	2.652	1.738
P05154;G3V5Q9;G3V2M1;G3V264;G3V482;G3V265;G3V5I3;G3V4B4;G3V3F5	Plasma serine protease inhibitor	SERPINA5	28.32 ± 0.47	28.67 ± 0.52	28.53 ± 0.53	28.75 ± 0.65	28.76 ± 0.28	28.49 ± 0.6	28.58 ± 0.66							+	+			1.933	0.41	1.965	-0.222	0.572	0.118	0.253	-0.328	0.863	-0.199	0.428
P05155-2;P05155;P05155-3;E9PGN7;H9KV48;H0YCA1;CON__P50448	Plasma protease C1 inhibitor	SERPING1	34.42 ± 0.26	34.05 ± 0.46	33.94 ± 0.64	34.18 ± 0.33	34.04 ± 0.31	33.78 ± 0.68	34.2 ± 0.38							+	+			2.178	-0.322	1.94	-0.183	0.515	0.194	0.559	-0.418	1.603	0.129	0.298
P05160	Coagulation factor XIII B chain	F13B	25.23 ± 0.99	24.97 ± 1.38	25.25 ± 1.18	25.41 ± 1.31	23.98 ± 1.38	25.51 ± 0.96	25.8 ± 0.52							+	+	+		1.609	-0.229	0.266	0.445	0.392	0.69	0.716	0.67	0.634	1.051	1.247
P05164-2;P05164;P05164-3;J3QSF7;P11678	Myeloperoxidase;Myeloperoxidase;89 kDa myeloperoxidase;84 kDa myeloperoxidase;Myeloperoxidase light chain;Myeloperoxidase heavy chain	MPO	23.66 ± 2.57	25.32 ± 3.4	24.71 ± 2.88	26.18 ± 3.94	24.99 ± 3.45	25.37 ± 3.15	27.07 ± 4.32							+	+			1.168	1.715	1.193	-0.971	0.337	1.351	0.52	-0.005	0.001	2.24	1.051
P05408-2;P05408;C9J650;C9JNY7;H7C4X7	Neuroendocrine protein 7B2;N-terminal peptide;C-terminal peptide	SCG5	30.27 ± 0.95	29.54 ± 1.39	29.97 ± 1.08	29.37 ± 0.97	29.17 ± 2.11	29.93 ± 1.28	29.6 ± 0.59							+	+	+		0.893	-0.731	1.298	0.681	0.7	-0.263	0.204	0.515	0.457	0.076	0.05
P05534;P30447	HLA class I histocompatibility antigen, A-24 alpha chain;HLA class I histocompatibility antigen, A-23 alpha chain	HLA-A	23.87 ± 2.01	24.33 ± 1.4	24.28 ± 1.45	24.53 ± 1.49	24.12 ± 1.34	24.59 ± 1.59	24 ± 1.33							+				0.222	0.478	0.496	-0.075	0.051	0.312	0.248	0.315	0.244	-0.46	0.392
P05543;CON__Q9TT36	Thyroxine-binding globulin	SERPINA7	30.57 ± 0.79	30.47 ± 0.77	30.12 ± 0.84	30.83 ± 0.65	30.44 ± 0.67	29.96 ± 0.9	30.88 ± 0.39											1.026	-0.056	0.092	-0.54	1.206	0.569	1.314	-0.731	1.826	0.475	0.905
P05546;CON__ENSEMBL:ENSBTAP00000018574	Heparin cofactor 2	SERPIND1	32.49 ± 0.4	32.6 ± 0.43	32.64 ± 0.54	32.57 ± 0.32	32.57 ± 0.47	32.58 ± 0.63	32.59 ± 0.36											0.143	0.124	0.488	0.065	0.156	-0.037	0.083	-0.036	0.076	-0.029	0.062
P05937;P05937-2;E5RIZ8;E5RG14	Calbindin	CALB1	24.77 ± 1.89	25.97 ± 3.18	24.08 ± 1.52	28.44 ± 3.7	25.18 ± 1.74	23.99 ± 1.72	29.88 ± 3.07	+			+		+	+	+	+	+	6.361	1.043	0.677	-2.994	1.991	3.903	3.363	-2.419	1.278	5.358	6.388
P06276;F8WF14;F8WEX7;H0Y885;H7C4Y0	Cholinesterase;Carboxylic ester hydrolase	BCHE	26.2 ± 1.32	25.14 ± 1.46	25.21 ± 1.56	25.17 ± 1.37	25.01 ± 1.63	25.07 ± 1.76	24.62 ± 1.14							+	+			1.263	-0.951	1.564	0.106	0.069	0.046	0.029	-0.243	0.164	-0.838	0.811
P06307	Cholecystokinin;Cholecystokinin-58;Cholecystokinin-58 desnonopeptide;Cholecystokinin-39;Cholecystokinin-33;Cholecystokinin-25;Cholecystokinin-18;Cholecystokinin-12;Cholecystokinin-8;Cholecystokinin-7;Cholecystokinin-5	CCK	26.03 ± 1.6	24.38 ± 1.85	24.14 ± 1.76	23.75 ± 1.89	25.55 ± 1.54	23.59 ± 1.25	23.22 ± 1.16	+	+					+	+	+		4.039	-1.6	2.467	-0.368	0.216	-0.984	0.786	-1.109	0.876	-1.603	1.577
P06310;A0A075B6S6	Ig kappa chain V-II region RPMI 6410	IGKV2D-30	26.53 ± 1.52	25.55 ± 2.06	26.4 ± 1.99	25.68 ± 1.9	24.2 ± 1.9	26.76 ± 2.12	25.8 ± 2.05											0.916	-0.872	0.849	1.347	1.073	0.204	0.097	1.455	1.026	0.181	0.077
P06312	Ig kappa chain V-IV region	IGKV4-1	30.19 ± 0.97	30.2 ± 0.58	30 ± 0.71	30.32 ± 0.38	30.32 ± 0.59	29.73 ± 0.63	30.41 ± 0.41											0.735	0.027	0.046	-0.323	0.85	0.189	0.404	-0.638	2.5	0.253	0.567
P06331	Ig heavy chain V-II region ARH-77		26 ± 1.96	26.39 ± 2.38	24.93 ± 2.25	27.56 ± 2.31	26.8 ± 1.72	24.34 ± 2.18	26.99 ± 1.59											2.381	0.634	0.454	-2.309	2.101	1.839	1.409	-3.025	3.048	0.474	0.199
P06396;A0A0A0MS51;A0A0A0MT01;P06396-4;P06396-3;A0A0U1RQL8;Q5T0H8;REV__H0YJM7;REV__Q6TDU7-4;REV__Q6TDU7-2;REV__Q6TDU7-3;REV__Q6TDU7;REV__F8W8F9	Gelsolin	GSN	34.72 ± 0.58	34.61 ± 0.48	34.65 ± 0.33	34.5 ± 0.5	34.72 ± 0.63	34.51 ± 0.21	34.4 ± 0.3							+	+			0.711	-0.091	0.262	0.052	0.11	-0.18	0.485	-0.168	0.421	-0.313	1.026
P06396-2;Q5T0I0	Gelsolin	GSN	24.68 ± 1.23	24.87 ± 1.11	24.8 ± 0.94	24.84 ± 1.53	25.01 ± 0.7	24.62 ± 1.04	24.57 ± 1.66							+	+			0.389	0.23	0.304	-0.114	0.101	-0.045	0.037	-0.384	0.414	-0.448	0.507
P06681;A0A0G2JL69;P06681-3;B4DQI1;A0A0G2JIE7;H0Y3H6;P06681-2;E9PDZ0;A0A0G2JK28;H0Y868;Q8N6L6;A0A0G2JI59;C9JYQ5;A2ABG0	Complement C2;Complement C2b fragment;Complement C2a fragment	C2	29.82 ± 0.54	29.42 ± 0.95	29.44 ± 0.52	29.58 ± 0.71	29.18 ± 1.59	29.3 ± 0.55	29.57 ± 0.57							+	+			0.348	-0.368	0.864	0.023	0.022	0.251	0.304	-0.212	0.237	0.155	0.164
P06702	Protein S100-A9	S100A9	29 ± 3.17	30.13 ± 3.05	29.49 ± 3.1	31.01 ± 2.95	29.81 ± 3.23	30.19 ± 3.11	31.96 ± 2.84							+	+			0.923	1.257	0.773	-1.016	0.41	1.388	0.627	-0.099	0.029	2.247	1.237
R4GN98;P06703	Protein S100;Protein S100-A6	S100A6	26.25 ± 2.37	25.86 ± 2.7	25.41 ± 2.71	26.77 ± 2.96	25.24 ± 2.25	25.54 ± 2.58	27.95 ± 2.54	+					+	+	+	+		1.579	-0.514	0.299	-0.708	0.303	1.425	0.778	-0.263	0.091	2.929	2.357
P06727	Apolipoprotein A-IV	APOA4	33.69 ± 1.07	33.7 ± 1.1	33.76 ± 0.97	33.47 ± 1.32	33.94 ± 1.04	33.93 ± 0.99	33.16 ± 1.31							+	+			0.417	0.045	0.051	0.097	0.086	-0.364	0.406	0.252	0.243	-0.768	1.104
P06733;P06733-2;K7EM90	Alpha-enolase	ENO1	29.83 ± 1.24	29.71 ± 1.97	29.39 ± 1.33	31.04 ± 1.9	28.32 ± 1.82	29.78 ± 1.12	31.9 ± 1.33	+					+	+	+		+	5.398	-0.198	0.156	-0.502	0.291	2.103	2.511	0.193	0.093	2.993	4.993
P06753	Tropomyosin alpha-3 chain	TPM3	26.69 ± 1.91	26.22 ± 2.42	26.05 ± 2.46	27.18 ± 2.46	25.15 ± 2.07	27.1 ± 1.98	27.7 ± 2.47							+	+	+		1.801	-0.483	0.329	-0.271	0.111	1.505	0.991	1.185	0.655	1.977	1.435
P07093-2;P07093-3;P07093;C9JN98;C9K031	Glia-derived nexin	SERPINE2	27.26 ± 1.01	27.06 ± 0.9	27.44 ± 0.96	27.01 ± 0.77	26.63 ± 0.84	27.62 ± 0.99	26.77 ± 0.76							+	+	+		0.803	-0.187	0.29	0.594	1.1	-0.094	0.104	0.71	1.263	-0.404	0.546
P07108;B8ZWD1;A0A0A0MTI5;P07108-3;P07108-2;P07108-6;P07108-4;P07108-5	Acyl-CoA-binding protein	DBI	29.06 ± 0.75	28.27 ± 1.43	28.08 ± 0.42	29.23 ± 1.18	27.21 ± 1.86	28.16 ± 0.44	29.61 ± 1.13	+					+	+	+	+		4.51	-0.825	1.582	-0.296	0.226	1.519	2.484	-0.101	0.065	1.822	3.343
P07195;A8MW50;C9J7H8;F5H793	L-lactate dehydrogenase B chain;L-lactate dehydrogenase	LDHB	30.67 ± 1.03	30.25 ± 1.31	29.9 ± 0.87	31.1 ± 1.07	29.55 ± 1.58	29.62 ± 0.87	31.39 ± 1.14	+					+	+	+	+		2.561	-0.455	0.675	-0.555	0.567	1.351	2.356	-0.777	0.861	1.557	2.807
P07196;A0A0S2Z436;A0A087X0W2	Neurofilament light polypeptide	NEFL	23.04 ± 2.09	25.01 ± 1.99	24.18 ± 1.36	26.46 ± 2.31	24.13 ± 0.91	24.26 ± 1.47	26.18 ± 2.58	+	+		+			+	+	+	+	2.001	1.704	2.07	-1.296	1.071	2.303	2.98	-0.638	0.339	1.887	1.641
P07225;G5E9F8;H7BXT0;CON__P07224	Vitamin K-dependent protein S	PROS1	30.61 ± 0.57	30.74 ± 0.58	30.78 ± 0.74	30.75 ± 0.59	30.69 ± 0.33	30.83 ± 0.87	30.6 ± 0.55							+	+			0.136	0.14	0.392	0.051	0.086	0.016	0.025	0.107	0.191	-0.196	0.403
P07237;H7BZ94;I3L398;I3L312;H0Y3Z3;I3L4M2;I3NI03;I3L3P5;I3L3U6;I3L0S0	Protein disulfide-isomerase	P4HB	25.26 ± 1.45	24.51 ± 1.37	23.99 ± 0.97	25.37 ± 1.65	24.06 ± 0.87	24.28 ± 0.93	26.18 ± 0.87	+					+	+	+			4.571	-0.762	1.123	-0.834	0.957	1.359	2.179	-0.288	0.211	2.221	5.268
P07357	Complement component C8 alpha chain	C8A	29.39 ± 0.77	29.54 ± 0.69	29.54 ± 0.9	29.7 ± 0.42	29.33 ± 0.67	29.45 ± 1	29.8 ± 0.45											0.305	0.163	0.354	-0.007	0.009	0.245	0.449	-0.136	0.203	0.32	0.609
P07360;Q5SQ08	Complement component C8 gamma chain	C8G	29.21 ± 0.76	29.35 ± 1.17	29.47 ± 0.88	29.69 ± 0.55	28.73 ± 1.86	29.51 ± 0.94	29.82 ± 0.58											0.492	0.163	0.226	0.185	0.165	0.533	0.63	0.19	0.165	0.589	0.699
Q5JP53;P07437;Q5ST81;Q9BVA1;Q13885;G3V2A3;G3V5W4;G3V2R8;G3V3R4;G3V2N6	Tubulin beta chain;Tubulin beta-2B chain;Tubulin beta-2A chain	TUBB	25.5 ± 2.09	26.09 ± 2.06	25.34 ± 2.07	27.51 ± 1.72	25.18 ± 1.47	26.32 ± 1.35	28.16 ± 1.33	+					+				+	2.872	0.602	0.488	-1.193	0.892	2.246	2.633	0.293	0.14	2.717	3.542
P07585;P07585-2;F8VXZ8;F8VUF6;F8VWU0;P07585-3;H0YIH3;F8VNV6;H0YI87;F8VX58;P07585-4	Decorin	DCN	24.88 ± 2.65	25.02 ± 1.92	25.22 ± 2.19	25.5 ± 1.75	24.08 ± 1.59	24.82 ± 2.28	25.8 ± 1.72							+	+			0.131	0.178	0.106	0.316	0.173	0.763	0.521	-0.323	0.168	0.971	0.681
P07602;C9JIZ6;P07602-2;Q5BJH1	Prosaposin;Saposin-A;Saposin-B-Val;Saposin-B;Saposin-C;Saposin-D	PSAP	29.98 ± 1.01	30.09 ± 1.06	30.2 ± 0.9	29.92 ± 1.39	30.16 ± 0.82	30.26 ± 0.94	30.09 ± 0.67							+	+			0.052	0.042	0.046	0.179	0.178	-0.266	0.286	0.308	0.284	0.093	0.072
P07686;Q5URX0;H0YA83;H0Y9B6	Beta-hexosaminidase subunit beta;Beta-hexosaminidase subunit beta chain B;Beta-hexosaminidase subunit beta chain A	HEXB	26.62 ± 1.4	26.15 ± 1.65	26.06 ± 1.57	26.4 ± 1.2	25.94 ± 2.35	26.37 ± 1.35	26.48 ± 0.76										+	0.265	-0.471	0.488	-0.145	0.085	0.389	0.266	0.296	0.174	0.435	0.275
P07711;Q5T8F0;Q5QP40;Q5NE16;P43235;O60911	Cathepsin L1;Cathepsin L1 heavy chain;Cathepsin L1 light chain	CTSL	27.82 ± 1.26	26.52 ± 2.23	27.1 ± 2.31	26.02 ± 2.09	26.41 ± 2.43	26.98 ± 2.64	26.06 ± 1.73	+	+					+				1.069	-1.508	1.787	0.914	0.541	-0.786	0.441	0.88	0.446	-0.331	0.136
P07737;K7EJ44;CON__P02584;I3L3D5	Profilin-1	PFN1	28.93 ± 2.13	27.97 ± 2.47	27.5 ± 2.67	29.31 ± 1.36	26.78 ± 2.76	28.54 ± 1.96	29.63 ± 1.42							+	+			1.554	-0.89	0.702	-0.742	0.36	2.11	1.674	0.663	0.303	2.101	1.586
P07858;E9PR54;E9PJ67;E9PCB3;E9PKQ7;E9PNL5;E9PHZ5;E9PLY3;E9PSG5;E9PQM1;E9PS78;R4GMQ5;E9PIS1;E9PL32;E9PKX0	Cathepsin B;Cathepsin B light chain;Cathepsin B heavy chain	CTSB	29.59 ± 1.03	28.98 ± 1.39	28.91 ± 1.29	29.45 ± 0.95	28.42 ± 1.9	28.93 ± 1.43	29.67 ± 1.03							+	+	+		0.807	-0.595	0.942	-0.107	0.074	0.744	0.795	-0.087	0.058	0.893	1
P07900;P07900-2;G3V2J8;Q14568;Q58FG0;Q58FF6	Heat shock protein HSP 90-alpha	HSP90AA1	26.91 ± 2.62	26.78 ± 2.62	25.18 ± 1.87	29.33 ± 1.97	25.48 ± 1.26	25.76 ± 1.82	30.03 ± 1.49	+			+		+	+	+		+	4.449	-0.324	0.17	-2.53	2.091	4.023	5.826	-1.1	0.523	4.537	6.729
P07998;G3V357	Ribonuclease pancreatic	RNASE1	26.54 ± 2.58	26.8 ± 1.95	27.07 ± 1.76	26.43 ± 2.14	26.92 ± 2.12	27.52 ± 1.8	26.02 ± 2.06							+	+			0.226	0.181	0.107	0.433	0.246	-0.572	0.347	1.057	0.737	-0.916	0.601
P08185;G3V350;G3V4V7	Corticosteroid-binding globulin	SERPINA6	30.65 ± 0.62	30.96 ± 0.91	30.62 ± 1.14	31.24 ± 0.45	31.04 ± 0.98	30.43 ± 1.3	31.16 ± 0.26							+	+			1.267	0.357	0.827	-0.539	0.919	0.448	0.7	-0.772	1.495	0.2	0.228
P08238;Q58FF7	Heat shock protein HSP 90-beta	HSP90AB1	25.02 ± 2.06	24.41 ± 1.67	24.09 ± 1.39	25.04 ± 2.18	23.99 ± 0.96	24.15 ± 1.59	26.11 ± 1.42	+					+	+	+	+		2.362	-0.638	0.63	-0.511	0.369	0.995	0.934	-0.308	0.19	2.281	3.844
P08253;P08253-2;P08253-3;H3BR66;H3BV48;H3BS34	72 kDa type IV collagenase;PEX	MMP2	30.49 ± 0.83	29.32 ± 1.21	29.44 ± 1.02	29.26 ± 1.25	29.24 ± 1.52	29.34 ± 1.11	28.72 ± 0.81	+	+					+	+	+		3.254	-1.092	2.85	0.194	0.167	-0.102	0.082	-0.082	0.062	-0.89	1.199
P08254;F5GYX7;P09238	Stromelysin-1;Stromelysin-2	MMP3	27.29 ± 2.81	23.93 ± 1.53	23.44 ± 1.15	24.35 ± 2.12	24.01 ± 0.85	23.29 ± 0.98	24.58 ± 2.44	+	+					+		+		4.358	-3.383	6.02	-0.767	0.72	0.675	0.601	-0.823	0.768	0.881	0.85
P08294;M0R1V4	Extracellular superoxide dismutase [Cu-Zn]	SOD3	31.11 ± 1.94	32.57 ± 1.35	32.62 ± 1.36	32.57 ± 1.44	32.51 ± 1.41	32.79 ± 1.55	32.63 ± 1.24	+	+					+				1.334	1.355	2.196	0.075	0.052	-0.002	0.001	0.419	0.333	0.211	0.147
P08571;D6RFL4;E7EVL5	Monocyte differentiation antigen CD14;Monocyte differentiation antigen CD14, urinary form;Monocyte differentiation antigen CD14, membrane-bound form	CD14	33.13 ± 0.71	32.33 ± 0.77	32.32 ± 0.75	32.33 ± 0.92	32.35 ± 0.68	32.19 ± 0.77	32.31 ± 0.88							+	+			1.708	-0.747	2.818	-0.016	0.019	0.002	0.002	-0.255	0.38	-0.089	0.109
P08603;A0A0D9SG88;P08603-2;Q5TFM2	Complement factor H	CFH	32.52 ± 0.58	32.53 ± 0.54	32.44 ± 0.62	32.64 ± 0.57	32.5 ± 0.41	32.34 ± 0.6	32.65 ± 0.59							+	+			0.171	0.004	0.008	-0.143	0.306	0.175	0.394	-0.255	0.59	0.159	0.317
P08670;B0YJC4;B0YJC5;A0A1B0GTT5;H7C5W5;P41219;P41219-2;A0A1B0GVG8;F8W835	Vimentin	VIM	29.42 ± 2.51	28.92 ± 2.59	28.27 ± 2.29	30.45 ± 2.16	27.71 ± 2.77	28.47 ± 2.34	30.83 ± 2.4							+				0.926	-0.406	0.23	-1.029	0.518	2.422	1.958	-0.709	0.308	2.403	1.824
P08697;P08697-2;A0A0G2JPA8;C9JMH6;A0A0J9YY65;CON__P28800	Alpha-2-antiplasmin	SERPINF2	32.87 ± 0.49	33.2 ± 0.5	33.07 ± 0.53	33.39 ± 0.4	33.13 ± 0.56	33.02 ± 0.61	33.41 ± 0.24							+	+			1.334	0.374	1.811	-0.217	0.584	0.299	0.933	-0.296	0.83	0.22	0.543
P09104;P09104-2;F5H0C8;F5H1C3;U3KQP4	Gamma-enolase;Enolase	ENO2	27.28 ± 2	27.09 ± 2.52	26 ± 2.16	29.12 ± 1.94	25.79 ± 1.98	26.63 ± 1.73	29.93 ± 1.42	+			+		+	+	+	+	+	4.57	-0.259	0.146	-1.716	1.149	3.21	3.657	-0.508	0.202	3.841	4.592
P09211;A8MX94;A0A087X2E9;A0A087X243	Glutathione S-transferase P	GSTP1	28.58 ± 1.03	28.01 ± 1.64	28 ± 0.92	28.65 ± 1.77	27.14 ± 1.97	27.92 ± 0.96	29.22 ± 0.79							+	+	+		1.93	-0.566	0.732	-0.011	0.006	1.014	0.988	-0.125	0.072	1.587	1.986
P09382;F8WEI7	Galectin-1	LGALS1	27.09 ± 1.42	25.13 ± 1.74	25.05 ± 1.37	25.59 ± 2.29	24.6 ± 1.34	25.32 ± 1.48	26.19 ± 2.22	+	+					+	+	+		3.97	-2.036	3.915	-0.12	0.066	0.727	0.555	0.341	0.198	1.501	1.525
P09486;F5GY03;E5RK62	SPARC	SPARC	31.69 ± 1.21	32.8 ± 1.03	32.99 ± 0.99	32.49 ± 1.22	32.95 ± 0.76	33.28 ± 0.98	32.47 ± 1.16	+	+					+	+	+		2.119	1.09	2.896	0.311	0.363	-0.482	0.655	0.662	1.008	-0.411	0.507
P09603;E9PJA2;P09603-2;P09603-3;E9PKP4;H7BY18;E9PQ08	Macrophage colony-stimulating factor 1;Processed macrophage colony-stimulating factor 1	CSF1	26.67 ± 1.02	25.56 ± 2.08	25.55 ± 2.55	25.66 ± 1.97	25.42 ± 1.74	26.17 ± 2.45	24.92 ± 1.79							+	+	+		1.034	-1.097	1.374	-0.008	0.003	0.165	0.077	0.791	0.461	-0.866	0.521
P09972;A8MVZ9;J3KSV6;J3QKP5;C9J8F3;J3QKK1	Fructose-bisphosphate aldolase C;Fructose-bisphosphate aldolase	ALDOC	27.27 ± 1.89	27.81 ± 2.86	27.01 ± 1.63	29.58 ± 3.27	26.48 ± 2.65	26.6 ± 1.75	30.81 ± 2.49	+					+	+	+	+	+	3.404	0.534	0.322	-1.263	0.6	2.791	2.119	-1.586	0.804	3.97	4.083
P0C0L4;P0C0L4-2	Complement C4-A;Complement C4 beta chain;Complement C4-A alpha chain;C4a anaphylatoxin;C4b-A;C4d-A;Complement C4 gamma chain	C4A	31.2 ± 0.76	30.42 ± 1.07	30.93 ± 1.15	29.94 ± 1.1	30.4 ± 0.55	30.81 ± 1.06	29.87 ± 1.15											1.616	-0.684	1.658	0.802	1.346	-0.77	1.26	0.389	0.427	-0.849	1.332
P0C0L5;F5GXS0	Complement C4-B;Complement C4 beta chain;Complement C4-B alpha chain;C4a anaphylatoxin;C4b-B;C4d-B;Complement C4 gamma chain	C4B	36.92 ± 0.65	36.56 ± 0.69	36.98 ± 0.58	36.19 ± 0.63	36.49 ± 0.64	37.04 ± 0.6	36.08 ± 0.6											2.021	-0.34	1.049	0.661	2.068	-0.579	1.633	0.61	1.698	-0.661	1.962
P0DJI8;E9PQD6	Serum amyloid A-1 protein;Amyloid protein A;Serum amyloid protein A(2-104);Serum amyloid protein A(3-104);Serum amyloid protein A(2-103);Serum amyloid protein A(2-102);Serum amyloid protein A(4-101);Serum amyloid A protein	SAA1	28.1 ± 2.16	29.89 ± 3.01	29.34 ± 3.35	31.75 ± 1.54	28.08 ± 2.92	28.98 ± 3.82	32.5 ± 0.95	+					+	+	+		+	2.764	1.719	1.408	-0.866	0.34	2.937	2.122	-1.106	0.438	3.529	2.719
P0DOY2;P0DOY3;P0CF74			34.28 ± 0.93	34.71 ± 0.67	34.49 ± 0.78	34.68 ± 0.6	35.04 ± 0.55	34.17 ± 0.62	34.64 ± 0.44											2.17	0.439	1.251	-0.347	0.747	-0.038	0.054	-0.735	2.468	-0.104	0.157
P0DP01			27.62 ± 1	26.67 ± 1.49	26.77 ± 0.97	26.09 ± 1.82	27.33 ± 1.43	26.98 ± 0.42	26.05 ± 1.59											0.988	-0.922	1.463	0.16	0.106	-0.916	0.978	0.375	0.245	-0.856	0.724
P0DP02;P01772	Ig heavy chain V-III region KOL		27.41 ± 2.5	26.6 ± 2.64	26.02 ± 2.51	27.4 ± 2.66	26.29 ± 2.85	26.08 ± 2.81	27.24 ± 2.79										+	0.188	-0.846	0.56	-0.91	0.429	1.269	0.678	-0.63	0.252	0.895	0.392
P0DP04			29.69 ± 0.88	28.44 ± 1.55	27.81 ± 2.21	28.76 ± 1.1	28.88 ± 0.48	27.25 ± 2.25	28.99 ± 0.94	+	+									3.162	-1.19	2.349	-0.997	1.051	0.495	0.39	-1.649	2.279	0.646	0.522
P0DP08		IGHV4-38-2	29.25 ± 0.89	28.84 ± 2.19	27.35 ± 3.04	29.76 ± 0.71	29.62 ± 0.62	26.52 ± 3.22	29.55 ± 0.56	+				+					+	4.36	-0.337	0.273	-2.348	2.546	1.453	1.101	-3.154	4.376	0.844	0.478
P10153	Non-secretory ribonuclease	RNASE2	25.71 ± 1.7	25.4 ± 1.38	25.56 ± 1.26	25.08 ± 1.47	25.62 ± 1.53	25.73 ± 1.18	25.51 ± 1.5							+	+			0.15	-0.36	0.367	0.252	0.195	-0.5	0.457	0.506	0.415	0.21	0.143
P10253;I3L2V9	Lysosomal alpha-glucosidase;76 kDa lysosomal alpha-glucosidase;70 kDa lysosomal alpha-glucosidase	GAA	25.08 ± 1.12	24.61 ± 1.65	24.62 ± 1.84	24.41 ± 1.93	24.87 ± 0.98	24.63 ± 2.11	23.95 ± 1.58											0.473	-0.468	0.532	0.009	0.005	-0.308	0.201	0.019	0.01	-0.876	0.724
P10451-4;P10451;P10451-2;D6R9C5;CON__P31096	Osteopontin	SPP1	34.18 ± 1.15	34.02 ± 1.06	34.04 ± 1.1	34.32 ± 0.95	33.59 ± 1.14	34.05 ± 1.28	34.08 ± 0.7							+	+	+		0.076	-0.201	0.275	0.033	0.029	0.468	0.6	0.088	0.078	0.131	0.121
P10451-5	Osteopontin	SPP1	29.02 ± 1.75	28.18 ± 1.84	27.6 ± 1.88	29.29 ± 1.42	27.46 ± 1.77	27.7 ± 1.49	29.13 ± 1.05							+	+	+		0.74	-0.775	0.831	-0.924	0.719	1.752	2.02	-0.723	0.491	1.168	0.978
P10586-2;P10586;A2A437	Receptor-type tyrosine-protein phosphatase F	PTPRF	28.38 ± 1.55	25.08 ± 2.22	24.98 ± 2.72	24.85 ± 1.51	25.54 ± 2.52	25.38 ± 2.89	24.66 ± 1.52	+	+					+	+		+	4.461	-3.299	5.767	-0.165	0.071	-0.357	0.168	0.403	0.178	-0.551	0.258
P10599;P10599-2	Thioredoxin	TXN	28.19 ± 1.19	27.36 ± 1.93	27.18 ± 1.81	28.46 ± 1.14	26.1 ± 2.24	27.62 ± 1.48	28.37 ± 1.3							+	+			1.755	-0.956	1.136	-0.29	0.156	1.74	1.845	0.502	0.268	1.503	1.23
P10636-7;A0A0G2JQJ7;A0A0G2JPD5;P10636-4;P10636-8;P10636;A0A0G2JS76;A0A0G2JMX7;P10636-5;P10636-9	Microtubule-associated protein tau	MAPT	24.09 ± 2.16	24.38 ± 1.34	24.22 ± 1.59	24.67 ± 1.17	24.2 ± 1.31	24.02 ± 1.8	25.03 ± 1.04							+				0.266	0.19	0.154	-0.249	0.198	0.455	0.42	-0.343	0.272	0.978	1.157
P10643;CON__Q29RQ1;B4DLR2;A0A0D9SEN1;Q12884	Complement component C7	C7	31.94 ± 0.41	31.62 ± 0.81	31.45 ± 0.86	31.72 ± 0.91	31.7 ± 0.62	31.17 ± 0.78	31.84 ± 0.79							+	+			1.184	-0.292	0.816	-0.262	0.397	0.165	0.223	-0.629	1.368	0.256	0.373
P10645;G5E968	Chromogranin-A;Vasostatin-1;Vasostatin-2;EA-92;ES-43;Pancreastatin;SS-18;WA-8;WE-14;LF-19;Catestatin;AL-11;GV-19;GR-44;ER-37;GE-25;Serpinin-RRG;Serpinin;p-Glu serpinin precursor	CHGA	34.08 ± 1.1	33.39 ± 1.32	33.37 ± 1.22	33.42 ± 0.87	33.38 ± 1.99	33.25 ± 1.14	33.59 ± 0.61							+	+			0.628	-0.701	1.216	-0.028	0.019	0.044	0.031	-0.182	0.135	0.278	0.221
P10909-4;P10909;P10909-5;P10909-2;H0YLK8;P10909-3;E7ERK6;H0YC35;E7ETB4;H0YAS8;E5RJZ5;E5RGB0;E5RH61;E5RG36	Clusterin;Clusterin beta chain;Clusterin alpha chain;Clusterin	CLU	36.85 ± 0.6	36.49 ± 0.69	36.83 ± 0.71	36.28 ± 0.66	36.33 ± 0.59	36.95 ± 0.8	36.18 ± 0.55							+	+	+		2.23	-0.383	1.288	0.524	1.382	-0.333	0.686	0.631	1.786	-0.385	0.808
P11021	78 kDa glucose-regulated protein	HSPA5	28.72 ± 1.1	27.62 ± 1.17	27.55 ± 1.07	28.31 ± 0.62	26.78 ± 1.39	27.74 ± 0.96	28.48 ± 0.64	+	+					+	+			5.473	-1.166	2.907	-0.119	0.1	1.089	1.945	0.254	0.225	1.221	2.157
P11142;E9PKE3;P11142-2;E9PNE6;A8K7Q2;E9PN89;E9PS65;E9PLF4;E9PM13;E9PI65;E9PQQ4;E9PQK7;E9PK54;E9PPY6;E9PN25	Heat shock cognate 71 kDa protein	HSPA8	28.33 ± 1.05	27.81 ± 1.97	27.69 ± 1.69	28.78 ± 1.09	26.64 ± 2.69	28.17 ± 1.06	29.18 ± 0.88							+	+			2.186	-0.543	0.561	-0.191	0.096	1.529	1.422	0.495	0.28	1.827	1.857
P12107-4;P12107-3;P12107;P12107-2;C9JMN2;H7C381	Collagen alpha-1(XI) chain	COL11A1	25.28 ± 2.01	23.71 ± 1.46	23.41 ± 1.9	23.61 ± 1.28	24.28 ± 0.92	23.65 ± 2.12	23.37 ± 1.03	+	+					+	+			1.468	-1.472	2.281	-0.486	0.409	-0.162	0.111	-0.209	0.132	-0.572	0.45
P12110;P12110-3;P12110-2;C9JH44;H7C0M5	Collagen alpha-2(VI) chain	COL6A2	25.23 ± 1.71	24.14 ± 1.87	25.18 ± 1.62	22.84 ± 1.45	24.49 ± 1.78	25.74 ± 1.55	22.63 ± 1.32	+				+	+	+	+		+	2.874	-0.965	1.084	1.648	1.775	-2.053	2.679	1.947	2.077	-2.152	2.508
P12111;P12111-2;P12111-5;P12111-3;I3L392	Collagen alpha-3(VI) chain	COL6A3	30.04 ± 1.18	27.88 ± 2.11	28.03 ± 2.41	27.65 ± 1.75	28.01 ± 2.36	28.16 ± 2.82	27.3 ± 1.53	+	+					+	+			2.042	-1.977	3.048	0.234	0.11	-0.374	0.189	0.126	0.052	-1.008	0.6
P12277;H0YJG0;G3V4N7;G3V461	Creatine kinase B-type	CKB	25.84 ± 1.48	27.07 ± 2.32	26.13 ± 1.5	28.81 ± 2.44	25.96 ± 1.74	26.36 ± 1.57	29.8 ± 1.57	+			+		+				+	5.797	1.004	0.944	-1.476	1.031	2.743	3.109	-0.64	0.294	3.903	5.813
P12318-2;P12318;V9GY55;F5GXY9;F5GX41;V9GY83;H0YGT0;P31995	Low affinity immunoglobulin gamma Fc region receptor II-a;Low affinity immunoglobulin gamma Fc region receptor II-c	FCGR2A	25.2 ± 1.66	23.51 ± 1.19	23.41 ± 1.48	23.27 ± 0.77	24 ± 1.24	23.11 ± 1.38	23.24 ± 0.9	+	+									2.907	-1.745	4.124	-0.161	0.138	-0.391	0.403	-0.462	0.473	-0.28	0.25
P12814;P12814-3;P12814-2;P12814-4;H9KV75;H7C5W8;H0YJ11;G3V2N5;G3V2W4;H0YJW3;G3V2X9;G3V5M4;G3V2E8;G3V380;D6RH00	Alpha-actinin-1	ACTN1	24.35 ± 1.93	25.02 ± 2.34	24.49 ± 1.93	25.85 ± 2.59	24.6 ± 2.47	25 ± 2.03	26.62 ± 2.65							+	+			1.385	0.62	0.473	-0.839	0.452	1.316	0.852	0.038	0.015	2.174	1.85
P12955;P12955-2;P12955-3;V9GYE4;K7ES25	Xaa-Pro dipeptidase	PEPD	24.19 ± 1.78	23.76 ± 0.97	23.8 ± 0.88	23.69 ± 0.76	23.79 ± 1.4	23.67 ± 0.81	23.59 ± 0.67							+	+			0.326	-0.318	0.365	0.072	0.071	-0.111	0.114	-0.265	0.264	-0.371	0.403
P13473-2;P13473;P13473-3;H0YCG2	Lysosome-associated membrane glycoprotein 2	LAMP2	28.9 ± 0.9	28.92 ± 0.92	29.04 ± 1.04	28.83 ± 1.01	28.88 ± 0.7	29.09 ± 1.14	28.7 ± 0.82							+	+			0.052	0.004	0.005	0.191	0.226	-0.145	0.164	0.237	0.253	-0.268	0.296
P13521;C9JQI2;C9JDT0	Secretogranin-2;Secretoneurin;Manserin	SCG2	32.18 ± 0.89	30.88 ± 1.69	31.32 ± 1.23	30.69 ± 1.29	30.54 ± 2.61	31.39 ± 1.34	30.86 ± 0.54	+	+					+		+		1.843	-1.273	2.395	0.688	0.538	-0.295	0.186	0.636	0.47	-0.057	0.03
P13591-1;A0A087WTF6;P13591-4	Neural cell adhesion molecule 1	NCAM1	31.75 ± 0.75	31.19 ± 0.97	31.34 ± 0.84	31.03 ± 0.73	31.23 ± 1.43	31.18 ± 0.9	30.95 ± 0.7							+	+	+		0.868	-0.566	1.441	0.226	0.262	-0.265	0.319	-0.003	0.003	-0.308	0.369
P13611-5;P13611;P13611-2;E9PF17;P13611-3;D6RGZ6;P13611-4;Q86W61	Versican core protein	VCAN	28.73 ± 0.82	28.16 ± 1.77	28.51 ± 0.59	28.88 ± 1.29	26.7 ± 2.57	28.61 ± 0.52	29.01 ± 1.51							+	+			1.581	-0.616	0.765	0.545	0.371	1.138	1.05	0.657	0.447	1.182	1.036
P13639	Elongation factor 2	EEF2	25.55 ± 1.78	24.31 ± 1.66	24.34 ± 1.63	24.9 ± 1.94	23.47 ± 0.92	24.46 ± 1.83	25.29 ± 1.86	+	+					+	+			2.116	-1.328	1.99	0.048	0.026	0.922	0.839	0.307	0.191	1.414	1.561
P13671	Complement component C6	C6	30.33 ± 0.89	30.91 ± 0.65	30.81 ± 0.55	31.11 ± 0.55	30.77 ± 0.9	30.74 ± 0.63	31.29 ± 0.46											1.848	0.599	2.089	-0.153	0.262	0.314	0.676	-0.249	0.469	0.471	1.182
P13796;Q5TBN3;P13796-2;U3KQI3;Q5TBN5;C9JAM8;Q14651	Plastin-2	LCP1	29.64 ± 1.46	28.83 ± 1.75	28.68 ± 1.53	29.42 ± 1.48	28.24 ± 2.29	28.83 ± 1.74	29.88 ± 1.49							+	+			0.898	-0.716	0.839	-0.244	0.143	0.923	0.773	-0.127	0.067	1.264	1.185
P14151;P14151-2	L-selectin	SELL	26.06 ± 1.24	25.24 ± 1.38	25.96 ± 1.06	25.7 ± 0.93	23.61 ± 0.94	25.7 ± 1.14	25.73 ± 1.1							+	+			1.253	-0.832	1.366	1.139	1.568	0.732	0.778	0.631	0.569	0.668	0.616
P14174	Macrophage migration inhibitory factor	MIF	26.84 ± 1.21	25.86 ± 2.27	24.98 ± 2.29	27.03 ± 2.37	25.47 ± 1.49	25.22 ± 2.38	28.08 ± 1.37	+					+	+	+		+	3.727	-1.04	1.098	-1.39	0.973	1.845	1.539	-0.768	0.394	3.019	3.527
P14543-2;P14543	Nidogen-1	NID1	28.55 ± 1.15	26.19 ± 2.34	26.65 ± 1.98	26.38 ± 2.41	25.28 ± 2.75	26.07 ± 1.97	26.76 ± 1.98	+	+					+	+			2.96	-2.405	3.804	0.732	0.378	0.307	0.133	-0.098	0.038	0.813	0.415
P14550;Q5T621;V9GYG2;V9GYP9	Alcohol dehydrogenase [NADP(+)]	AKR1A1	23.93 ± 1.26	24.38 ± 1	24.06 ± 1.01	24.8 ± 1.19	24.26 ± 0.46	24.07 ± 1.18	24.84 ± 1.28							+	+			0.516	0.439	0.743	-0.507	0.735	0.65	1.071	-0.399	0.489	0.62	0.915
P14618-2;H3BTN5;H3BR70;H3BQ34	Pyruvate kinase PKM;Pyruvate kinase	PKM	30.87 ± 0.67	30.28 ± 1.57	29.78 ± 1.13	31.25 ± 1.33	29.62 ± 1.88	29.49 ± 1.2	31.86 ± 0.97	+					+	+	+	+		4.251	-0.592	0.89	-0.78	0.709	1.532	2.122	-1.042	1.061	2.085	3.728
P14625;Q96GW1;A0A1W2PRR1;H0YIV0;Q58FF3;F8W026;F8VPC7	Endoplasmin	HSP90B1	31.29 ± 1.5	28.65 ± 2.88	28 ± 3.29	30.18 ± 1.88	27.45 ± 2.79	28.48 ± 3.26	30.8 ± 1.54	+	+					+	+	+		4.516	-2.755	3.409	-1.035	0.454	2.414	1.621	-0.069	0.021	2.984	2.23
P15169;CON__Q2KJ83;B1AP58	Carboxypeptidase N catalytic chain	CPN1	25.93 ± 2.2	26.26 ± 2.09	25.49 ± 2.35	26.44 ± 2.18	27.06 ± 1.29	25.52 ± 2.46	27.33 ± 1.1											0.578	0.488	0.354	-1.214	0.895	0.287	0.14	-1.183	0.789	1.195	0.801
P15291-2;P15291;Q86XA6	Beta-1,4-galactosyltransferase 1;Lactose synthase A protein;N-acetyllactosamine synthase;Beta-N-acetylglucosaminylglycopeptide beta-1,4-galactosyltransferase;Beta-N-acetylglucosaminyl-glycolipid beta-1,4-galactosyltransferase;Processed beta-1,4-galactosyltransferase 1	B4GALT1	26.99 ± 0.8	25.98 ± 1.72	26.74 ± 1.23	25.38 ± 1.95	25.76 ± 1.75	27.08 ± 1.09	25.7 ± 1.81							+	+			1.871	-0.996	1.509	1.195	1.188	-0.948	0.83	1.438	1.388	-0.389	0.228
P15374;A0A087WTB8;Q5TBK7	Ubiquitin carboxyl-terminal hydrolase isozyme L3;Ubiquitin carboxyl-terminal hydrolase	UCHL3	29.89 ± 3.43	26.62 ± 3.26	26.03 ± 3.56	27.15 ± 2.94	26.68 ± 3.54	26.43 ± 3.9	27.02 ± 3.13	+	+									1.694	-3.505	3.073	-0.92	0.332	0.845	0.298	0.063	0.016	0.85	0.28
P15924;P15924-3;P15924-2	Desmoplakin	DSP	25.85 ± 1.79	23.6 ± 1.12	23.07 ± 1.06	23.92 ± 1.28	23.88 ± 0.72	23.32 ± 1.07	23.61 ± 1.23	+	+					+	+	+	+	4.275	-2.297	6.087	-0.837	1.342	0.516	0.642	-0.303	0.302	0.078	0.064
P16035;B4DFW2;K7EIX4;K7EL90	Metalloproteinase inhibitor 2	TIMP2	28.76 ± 0.71	28.51 ± 1.58	28.73 ± 1.13	28.07 ± 2.33	28.81 ± 0.5	28.78 ± 1.28	27.49 ± 2.52							+	+			1.288	-0.203	0.219	0.344	0.241	-0.69	0.594	0.306	0.204	-1.401	1.699
P16870-2;P16870;H0YAM0	Carboxypeptidase E	CPE	31.13 ± 1.34	31.62 ± 1.23	32.11 ± 0.91	31.41 ± 1.24	31.21 ± 1.49	32.19 ± 1.06	31.53 ± 1.14							+	+			0.6	0.422	0.571	0.788	1.047	-0.319	0.299	0.846	1.057	-0.029	0.02
P16885;A0A0A0MRF9	1-phosphatidylinositol 4,5-bisphosphate phosphodiesterase gamma-2;Phosphoinositide phospholipase C	PLCG2	28.2 ± 3.16	27.74 ± 4	27.03 ± 4.43	29.06 ± 3.16	26.91 ± 4.43	27.57 ± 5	28.92 ± 3.04							+	+			0.162	-0.569	0.213	-1.125	0.33	2.083	0.76	-0.078	0.017	1.697	0.518
P16949;A2A2D0;P16949-2	Stathmin	STMN1	26.27 ± 2.05	25.33 ± 1.9	24.87 ± 1.37	26.49 ± 2.01	24.37 ± 1.76	25.24 ± 1.4	26.63 ± 2.36							+	+	+		2.152	-1.164	1.253	-0.722	0.488	1.828	2.06	0.173	0.08	2.009	2.035
P17066;P48741	Heat shock 70 kDa protein 6;Putative heat shock 70 kDa protein 7	HSPA6	26.66 ± 0.76	26.01 ± 1.19	25.83 ± 1.26	26.66 ± 0.95	25.38 ± 1.1	25.84 ± 1.48	26.72 ± 1.11											2.194	-0.823	1.726	-0.287	0.272	1.014	1.656	0.002	0.001	1.163	1.645
P17174;P17174-2	Aspartate aminotransferase, cytoplasmic	GOT1	29.88 ± 1.2	28.78 ± 1.93	28.6 ± 1.56	29.56 ± 0.97	27.96 ± 2.96	28.19 ± 1.57	29.86 ± 0.68							+	+	+		1.616	-1.059	1.416	-0.291	0.157	1.236	1.044	-0.836	0.562	1.363	1.155
P17677;P17677-2	Neuromodulin	GAP43	27.51 ± 1.9	25.93 ± 1.79	25.57 ± 1.74	26.65 ± 1.48	25.44 ± 2.12	25.83 ± 2	26.86 ± 1.71	+	+					+	+			3.199	-1.717	2.564	-0.572	0.389	1.134	1.025	0.047	0.023	1.419	1.322
P17900;H0YBY3;E5RJD0	Ganglioside GM2 activator;Ganglioside GM2 activator isoform short	GM2A	32.01 ± 0.68	30.91 ± 0.86	31.12 ± 0.85	30.73 ± 0.83	30.86 ± 0.95	31.19 ± 0.95	30.74 ± 0.72	+	+					+	+			4.222	-1.107	4.74	0.339	0.517	-0.278	0.397	0.386	0.594	-0.212	0.273
P18065;C9JMY1;C9JW52;H7C1H0	Insulin-like growth factor-binding protein 2	IGFBP2	30.5 ± 0.6	30.04 ± 1.22	30.29 ± 1.04	29.86 ± 1.3	29.93 ± 1.42	30.55 ± 1.08	29.46 ± 1.21							+	+	+		1.253	-0.538	1.059	0.392	0.393	-0.274	0.251	0.771	0.951	-0.668	0.768
P18206-2;P18206;A0A096LPE1	Vinculin	VCL	25.43 ± 1.78	24.74 ± 1.87	24.43 ± 1.58	25.04 ± 2.28	24.78 ± 1.77	24.44 ± 1.88	25.6 ± 2.44							+	+			0.896	-0.877	0.917	-0.5	0.31	0.463	0.282	-0.148	0.07	1.388	1.145
P18428	Lipopolysaccharide-binding protein	LBP	28.06 ± 1.53	28.74 ± 1.27	28.24 ± 1.6	29.3 ± 1.01	28.65 ± 0.85	28.29 ± 1.7	29.55 ± 1.09							+	+			1.015	0.785	1.223	-0.781	0.971	0.887	1.186	-0.738	0.804	0.932	1.148
P18669;Q8N0Y7	Phosphoglycerate mutase 1	PGAM1	28.94 ± 1.24	28.57 ± 2.3	27.31 ± 2.47	30.26 ± 1.3	27.96 ± 1.86	27.49 ± 2.74	30.92 ± 0.77	+			+		+	+	+		+	3.793	-0.521	0.409	-1.981	1.69	2.674	2.983	-1.226	0.714	3.302	4.005
P19021-4;P19021-3;P19021-6;P19021;P19021-5;P19021-2;H7BYD9;H0Y9I4;D6RG20;F8W8D9;D6RF09;D6RAQ2;D6RCD5	Peptidyl-glycine alpha-amidating monooxygenase;Peptidylglycine alpha-hydroxylating monooxygenase;Peptidyl-alpha-hydroxyglycine alpha-amidating lyase	PAM	30.37 ± 0.81	29.39 ± 1.31	29.9 ± 0.99	28.88 ± 0.95	29.39 ± 1.89	29.64 ± 1.01	28.89 ± 0.56							+	+			1.69	-0.944	2.06	0.803	0.974	-0.801	0.971	0.29	0.229	-0.712	0.743
P19022;P19022-2;C9J8J8;C9J126;C9JMH2	Cadherin-2	CDH2	32.28 ± 0.86	30.7 ± 1.43	31.12 ± 1.13	30.44 ± 1.48	30.48 ± 1.74	31.14 ± 1.24	30.64 ± 0.58	+	+					+	+	+		3.142	-1.52	3.847	0.668	0.653	-0.419	0.349	0.505	0.425	-0.151	0.101
P19320;P19320-3;P19320-2;E9PDD2;A0A087WTY4	Vascular cell adhesion protein 1	VCAM1	28.63 ± 1.05	25.07 ± 1.83	25.57 ± 1.8	24.15 ± 1.92	25.64 ± 1.38	25.86 ± 1.82	23.66 ± 1.85	+	+					+		+	+	8.826	-3.631	8.967	0.796	0.587	-1.454	1.473	1.129	0.884	-1.776	1.845
P19652	Alpha-1-acid glycoprotein 2	ORM2	35.36 ± 0.64	35.74 ± 0.84	35.56 ± 0.88	35.77 ± 0.78	35.93 ± 0.94	35.39 ± 0.95	35.8 ± 0.44											1.011	0.42	1.146	-0.277	0.405	0.06	0.068	-0.523	0.93	0.023	0.024
P19823;Q5T985;Q5T987;CON__Q9TRI1	Inter-alpha-trypsin inhibitor heavy chain H2	ITIH2	32.49 ± 1.16	32.98 ± 0.83	32.72 ± 0.91	33.26 ± 0.76	32.94 ± 0.77	32.53 ± 0.98	33.4 ± 0.63											1.287	0.53	1.189	-0.399	0.683	0.447	0.805	-0.652	1.346	0.505	0.899
P19827;P19827-2;P19827-3;F8WAS2;H7C0N0;H7C5I0	Inter-alpha-trypsin inhibitor heavy chain H1	ITIH1	32.03 ± 1.06	32.51 ± 0.9	32.18 ± 1.07	32.76 ± 0.77	32.62 ± 0.78	32 ± 1.19	32.96 ± 0.65											1.485	0.541	1.209	-0.518	0.876	0.39	0.582	-0.747	1.437	0.517	0.809
X6R868;P19835;P19835-2	Carboxylic ester hydrolase;Bile salt-activated lipase	CEL	24.16 ± 1.67	25.58 ± 1.56	25.97 ± 1.62	24.89 ± 1.35	25.98 ± 1.61	26.36 ± 1.57	24.82 ± 1.02	+	+					+	+			2.264	1.428	2.413	0.626	0.527	-1.085	1.186	1.008	0.982	-1.019	0.999
P20061	Transcobalamin-1	TCN1	25.31 ± 1.43	23.87 ± 1.47	23.87 ± 1.64	23.78 ± 1.74	23.99 ± 0.82	23.85 ± 1.96	24.32 ± 1.73	+	+					+	+			1.289	-1.328	2.423	0.003	0.002	-0.142	0.095	-0.163	0.102	0.458	0.343
P20774;Q5TBF5	Mimecan	OGN	31.81 ± 1.12	30.64 ± 1.37	30.95 ± 1.52	30.25 ± 1.28	30.76 ± 1.31	30.41 ± 1.4	30.13 ± 1.44	+	+					+				2.045	-1.068	2.139	0.489	0.45	-0.618	0.621	-0.445	0.372	-0.811	0.851
P20827;P20827-2	Ephrin-A1;Ephrin-A1, secreted form	EFNA1	24.05 ± 0.64	24.16 ± 1.24	24.46 ± 1.71	23.78 ± 0.94	24.28 ± 0.74	24.69 ± 1.86	23.95 ± 1.04							+	+			0.391	0.092	0.115	0.464	0.479	-0.602	0.688	0.72	0.853	-0.256	0.218
P20908;A0A087WXW9;H7BY82	Collagen alpha-1(V) chain	COL5A1	28.66 ± 1.62	25.86 ± 2.53	25.46 ± 3.3	25.92 ± 1.4	26.34 ± 2.75	25.91 ± 3.81	25.41 ± 1.11	+	+					+	+			2.122	-2.521	3.221	-0.641	0.29	0.095	0.035	-0.302	0.109	-0.972	0.443
P20916-2;P20916-3;P20916;M0QZU4;M0R3B9	Myelin-associated glycoprotein	MAG	25.6 ± 1.82	26.31 ± 1.9	25.77 ± 2.16	27.23 ± 1.1	25.81 ± 2.12	25.88 ± 2.42	27.39 ± 0.92							+	+	+		0.714	0.729	0.724	-0.863	0.624	1.441	1.363	-0.6	0.367	1.4	1.228
P21246;C9JR52	Pleiotrophin	PTN	22.85 ± 1.43	23.54 ± 0.99	23.47 ± 1.36	23.62 ± 0.82	23.53 ± 0.66	23.07 ± 1.34	23.7 ± 0.77							+	+			0.465	0.596	1.021	-0.108	0.109	0.118	0.12	-0.493	0.62	0.34	0.375
P22304;B3KWA1;P22304-3;P22304-2;H0YB91;O60597	Iduronate 2-sulfatase;Iduronate 2-sulfatase 42 kDa chain;Iduronate 2-sulfatase 14 kDa chain	IDS	26.21 ± 1.25	24.88 ± 2.08	25.2 ± 2.26	23.97 ± 1.8	25.69 ± 1.92	25.16 ± 2.3	23.2 ± 1.09	+					+	+	+	+		3.897	-1.216	1.544	0.505	0.276	-1.439	1.179	0.224	0.102	-2.373	2.609
P22692-2;P22692	Insulin-like growth factor-binding protein 4	IGFBP4	27 ± 1.47	25.12 ± 2.39	25.91 ± 2.45	24.87 ± 2.35	24.37 ± 2.32	26.64 ± 2.5	24.23 ± 2.1	+	+					+	+			2.582	-1.935	2.527	1.252	0.77	-0.397	0.175	2.073	1.602	-1.108	0.611
P23083	Ig heavy chain V-I region V35		26.84 ± 2.35	25.95 ± 2.18	26.3 ± 1.69	26.36 ± 2.29	24.91 ± 2.52	26.56 ± 1.95	27.01 ± 2.11											0.636	-0.744	0.567	0.546	0.287	0.649	0.356	0.608	0.3	1.198	0.745
P23142;CON__ENSEMBL:ENSBTAP00000016046;A0A0U1RRA4	Fibulin-1	FBLN1	32.98 ± 0.7	33.46 ± 0.67	33.51 ± 0.77	33.33 ± 0.74	33.59 ± 0.44	33.57 ± 0.9	33.26 ± 0.69							+	+	+		0.694	0.422	1.322	0.075	0.111	-0.215	0.39	0.215	0.343	-0.195	0.305
P23284	Peptidyl-prolyl cis-trans isomerase B	PPIB	27.85 ± 1.02	27.67 ± 1.54	27.73 ± 1.98	27.71 ± 1	27.52 ± 1.67	28.12 ± 1.77	27.67 ± 0.81							+	+			0.206	-0.182	0.186	0.095	0.058	0.071	0.043	0.601	0.49	0.014	0.008
P23468;P23468-7;P23468-5;P23468-6;F5GWR7;P23468-3;A0A1B0GU15;C9J8S8;C9J6E4	Receptor-type tyrosine-protein phosphatase delta;Protein-tyrosine-phosphatase	PTPRD	28.43 ± 1.48	26.3 ± 1.97	26.29 ± 2.51	26.02 ± 1.47	26.7 ± 1.95	26.87 ± 2.34	25.82 ± 1.62	+	+					+	+	+		2.901	-2.167	3.495	-0.012	0.006	-0.443	0.25	0.805	0.469	-0.58	0.308
P23470-2;P23470	Receptor-type tyrosine-protein phosphatase gamma	PTPRG	27.95 ± 1.67	26.55 ± 1.31	26.9 ± 1.2	25.95 ± 1.18	26.9 ± 1.46	26.67 ± 1.35	25.68 ± 1.28	+	+					+	+			2.498	-1.331	2.541	0.549	0.561	-0.946	1.267	0.068	0.047	-1.235	1.835
P23471-2;P23471;P23471-3	Receptor-type tyrosine-protein phosphatase zeta	PTPRZ1	31.58 ± 0.89	30.55 ± 1.41	31.3 ± 0.97	30.45 ± 1.1	29.65 ± 1.84	31.24 ± 1.13	30 ± 0.92	+	+					+	+			2.335	-1.041	2.22	1.189	1.627	-0.162	0.115	0.93	1.049	-0.713	0.704
P23515	Oligodendrocyte-myelin glycoprotein	OMG	27.56 ± 2.55	28.2 ± 1.11	28.57 ± 0.72	28.01 ± 1.34	27.94 ± 1.22	28.62 ± 0.66	28.1 ± 0.94							+	+	+		0.205	0.593	0.583	0.585	0.77	-0.29	0.3	0.614	0.714	-0.067	0.051
P23560;P23560-2;P23560-3;P23560-5;P23560-4	Brain-derived neurotrophic factor	BDNF	25.59 ± 1.45	23.84 ± 1.49	23.96 ± 1.84	23.13 ± 0.72	24.65 ± 1.44	23.9 ± 1.74	23.18 ± 0.79	+	+					+	+	+		2.872	-1.64	3.314	0.185	0.125	-1.118	1.343	-0.064	0.038	-1.012	1.04
P23582	C-type natriuretic peptide;CNP-22;CNP-29;CNP-53	NPPC	25.91 ± 1.26	24.75 ± 1.59	25.04 ± 1.98	24.14 ± 1.39	25.18 ± 1.1	24.63 ± 2.2	24.07 ± 1.17	+	+					+				1.574	-1.164	1.997	0.459	0.342	-0.955	0.942	-0.153	0.091	-0.896	0.806
P24592;F8VYK9;F8VVA5	Insulin-like growth factor-binding protein 6	IGFBP6	29.25 ± 1.3	28.94 ± 1.47	28.7 ± 1.69	28.99 ± 1.38	29.22 ± 1.4	28.08 ± 1.55	28.73 ± 1.5							+	+			1.292	-0.208	0.209	-0.391	0.309	0.076	0.048	-1.269	1.575	-0.403	0.304
P24593;C9JXX4	Insulin-like growth factor-binding protein 5	IGFBP5	27.51 ± 1.41	26.42 ± 1.76	26.21 ± 2.04	26.45 ± 1.71	26.67 ± 1.58	26.65 ± 2.2	25.86 ± 1.58							+	+	+		0.986	-1.069	1.535	-0.328	0.2	0.038	0.02	0.283	0.164	-0.768	0.575
P24821;P24821-4;J3QSU6;E9PC84;P24821-3;F5H7V9;P24821-2;P24821-5;P24821-6;H0YGZ3;F5H5D6	Tenascin	TNC	29.37 ± 2.74	25.92 ± 2.56	26.79 ± 2.47	25.86 ± 2.26	24.81 ± 2.89	27.8 ± 1.73	25.5 ± 1.76	+	+					+	+	+		4.943	-3.491	4.407	1.369	0.793	-0.092	0.033	2.537	1.998	-0.508	0.204
P25092	Heat-stable enterotoxin receptor	GUCY2C	26.85 ± 2.26	24.86 ± 2.33	23.98 ± 2.09	26.34 ± 2.57	24.04 ± 1.17	23.34 ± 1.12	27.41 ± 2.14	+	+				+	+			+	3.923	-1.91	2.071	-1.39	0.931	2.337	2.233	-2.1	1.575	3.262	3.644
P25311;C9JEV0;H7BZJ8	Zinc-alpha-2-glycoprotein	AZGP1	33.01 ± 0.63	33.75 ± 0.61	33.61 ± 0.63	33.81 ± 0.52	33.87 ± 0.73	33.68 ± 0.63	33.81 ± 0.4							+	+			3.287	0.759	3.969	-0.228	0.479	0.098	0.168	-0.122	0.21	0.047	0.072
P26038;V9GZ54	Moesin	MSN	28.5 ± 1.25	28.01 ± 1.84	27.49 ± 2.32	28.63 ± 1.47	27.89 ± 1.51	28.4 ± 1.4	29.09 ± 0.93							+	+			1.211	-0.443	0.442	-0.826	0.613	0.965	0.766	0.452	0.269	1.364	1.252
P26572;D6RF69	Alpha-1,3-mannosyl-glycoprotein 2-beta-N-acetylglucosaminyltransferase	MGAT1	26.05 ± 0.71	24.62 ± 1.36	24.37 ± 1.3	24.43 ± 1.48	25.22 ± 1.27	24.33 ± 0.93	23.77 ± 0.81	+	+					+	+			4.138	-1.543	4.204	-0.391	0.338	-0.3	0.244	-0.224	0.161	-0.966	1.104
P26992;Q5T8H6	Ciliary neurotrophic factor receptor subunit alpha	CNTFR	26.02 ± 1.74	25.77 ± 1.5	25.79 ± 2.07	25.44 ± 0.82	26.21 ± 1.35	25.7 ± 2.36	25.44 ± 0.84							+	+			0.093	-0.372	0.361	0.023	0.014	-0.527	0.441	0.073	0.042	-0.267	0.174
P27169;F8WF42	Serum paraoxonase/arylesterase 1	PON1	29.26 ± 1.93	30.13 ± 1.35	29.76 ± 1.6	30.45 ± 1.3	30.21 ± 1.04	29.39 ± 1.75	30.59 ± 1.05							+	+			1.317	0.995	1.415	-0.585	0.587	0.5	0.473	-1.135	1.446	0.447	0.374
P27797;K7EJB9;K7EL50	Calreticulin	CALR	29.07 ± 1.03	28.07 ± 1.74	27.95 ± 1.25	29.16 ± 0.65	26.72 ± 2.38	27.91 ± 1.14	29.42 ± 0.55	+					+	+	+	+		3.36	-1.076	1.686	-0.185	0.105	1.729	2.209	-0.109	0.057	1.893	2.388
Q5VZU9;P29144	Tripeptidyl-peptidase 2	TPP2	28.75 ± 1.19	27.36 ± 2.47	27.65 ± 2.61	28.41 ± 1.35	25.51 ± 2.67	27.67 ± 3.1	28.41 ± 1.59											1.41	-1.435	1.566	0.461	0.2	1.661	1.124	0.457	0.185	1.433	0.82
P29401;P29401-2;A0A0B4J1R6;E9PFF2;F8W888;F8WAX4	Transketolase	TKT	27.75 ± 2.08	26.6 ± 3.2	25.25 ± 3.4	28.52 ± 2.74	25.83 ± 2.43	26.01 ± 3.48	29.75 ± 2	+					+	+	+		+	3.374	-1.211	0.819	-2.131	1.106	3.021	1.999	-0.704	0.236	4.235	3.638
P29622	Kallistatin	SERPINA4	29.47 ± 0.83	29.87 ± 1.08	29.35 ± 1.3	30.3 ± 0.91	29.98 ± 0.71	29.24 ± 1.35	30.36 ± 0.63							+	+			1.37	0.479	0.948	-0.813	1.345	0.689	1.031	-0.927	1.527	0.549	0.679
P29966	Myristoylated alanine-rich C-kinase substrate	MARCKS	27.63 ± 1.56	27.31 ± 2.2	26.37 ± 2.07	28.9 ± 1.68	26.43 ± 1.87	26.92 ± 1.89	29.39 ± 1.63	+			+		+	+	+		+	3.691	-0.538	0.421	-1.496	1.147	2.513	2.899	-0.228	0.094	3.031	3.549
P30041	Peroxiredoxin-6	PRDX6	27.07 ± 2.57	27.91 ± 2.61	27.49 ± 2.98	29 ± 2.43	27.01 ± 2	27.93 ± 2.95	29.86 ± 2.23							+	+			1.369	0.825	0.55	-0.669	0.294	1.712	1.08	0.039	0.013	2.586	2.033
P30043;M0R192;M0QZL1	Flavin reductase (NADPH)	BLVRB	26.9 ± 3.47	26.93 ± 3.44	26.81 ± 4.04	27.78 ± 3	25.92 ± 3.22	27.21 ± 3.81	27.52 ± 3.53							+		+		0.023	0.136	0.049	-0.195	0.053	1.349	0.511	0.234	0.063	0.651	0.198
P30086	Phosphatidylethanolamine-binding protein 1;Hippocampal cholinergic neurostimulating peptide	PEBP1	31.41 ± 0.69	31.43 ± 0.9	31.09 ± 0.67	32.03 ± 0.9	31.07 ± 0.82	31.03 ± 0.76	32.33 ± 0.82	+					+	+	+			3.269	-0.039	0.058	-0.535	0.928	0.943	2.438	-0.443	0.644	1.265	3.889
P30101	Protein disulfide-isomerase A3	PDIA3	26.2 ± 1.23	25.18 ± 1.68	24.46 ± 1.74	26.13 ± 1.3	24.86 ± 1.62	24.56 ± 2.06	26.52 ± 1.02	+	+				+	+	+			2.941	-1.119	1.771	-1.137	1.131	1.499	1.8	-0.696	0.519	1.895	2.547
P30508;A0A1W2PRZ0;A0A1W2PR11;A0A140T937;A0A140T962;A0A140T912;A0A140T9J9;A0A140T930;A0A140T9B3;Q29963;Q07000;Q95604;Q29960-2;Q29960;P30510;P30505;P30501;A0A1W2PRX1;A0A140T9M5;A0A140T9W2;A0A140T9U0;A0A0G2JIF0;A0A140T9M0;A0A0G2JH50;A2BF26;P30504;Q29865;P30499;P04222;Q9TNN7;A0A140T9Z4;A0A140TA05;A0A1W2PP77;A0A1W2PS56;A0A140T9T1;A0A140T9L3;A0A140T9E1;A0A140T942;F8W9Z8;A0A140TA12;A0A140TA03;A0A140T9Z7…	HLA class I histocompatibility antigen, Cw-12 alpha chain;HLA class I histocompatibility antigen, Cw-6 alpha chain;HLA class I histocompatibility antigen, Cw-15 alpha chain;HLA class I histocompatibility antigen, Cw-17 alpha chain;HLA class I histocompatibility antigen, Cw-16 alpha chain;HLA class I histocompatibility antigen, Cw-14 alpha chain;HLA class I histocompatibility antigen, Cw-8 alpha c…	HLA-C	24.8 ± 0.9	24.42 ± 1.41	24.6 ± 1.47	24.6 ± 1.25	23.94 ± 1.6	24.76 ± 1.67	24.19 ± 1.2											0.186	-0.353	0.474	0.271	0.207	0.284	0.219	0.41	0.335	-0.336	0.262
P30530-2;P30530;M0R0W6	Tyrosine-protein kinase receptor UFO;Receptor protein-tyrosine kinase	AXL	27.4 ± 1.11	26.31 ± 1.8	26.96 ± 1.53	26.45 ± 1.43	25.22 ± 2.27	27.11 ± 1.17	26.57 ± 0.97							+	+			1.279	-1.02	1.429	1.026	0.868	0.224	0.125	0.969	0.728	0.254	0.135
P30740;P30740-2;C9J7N5;P50453;O75830	Leukocyte elastase inhibitor	SERPINB1	25.14 ± 2.38	25.46 ± 2.76	24.95 ± 2.28	26.18 ± 3.17	25.19 ± 2.92	25.29 ± 2.53	27.49 ± 2.68							+				1.383	0.22	0.111	-0.816	0.351	1.133	0.542	-0.099	0.032	2.804	2.143
P31150;G5E9U5	Rab GDP dissociation inhibitor alpha	GDI1	27.29 ± 1.98	26.94 ± 1.7	26.24 ± 1.14	28.19 ± 1.39	26.17 ± 1.84	26.36 ± 0.97	28.71 ± 0.8	+			+		+				+	2.826	-0.469	0.403	-1.102	1.064	1.985	3.036	-0.609	0.397	2.488	3.9
P31151;Q86SG5	Protein S100-A7;Protein S100-A7A	S100A7	25.5 ± 1.11	24.86 ± 1.65	25.46 ± 1.74	23.93 ± 1.38	25.33 ± 1.45	25.82 ± 1.91	23.91 ± 1.53							+	+			1.387	-0.491	0.555	0.939	0.865	-1.469	1.791	1.073	0.945	-1.452	1.536
P31944	Caspase-14;Caspase-14 subunit p17, mature form;Caspase-14 subunit p10, mature form;Caspase-14 subunit p20, intermediate form;Caspase-14 subunit p8, intermediate form	CASP14	27.84 ± 1.96	27.77 ± 2.53	28.62 ± 1.75	27.88 ± 2.41	26.43 ± 3.27	28.41 ± 1.99	28.88 ± 1.58							+	+			0.91	-0.186	0.1	1.348	0.785	0.186	0.071	1.004	0.467	1.621	0.922
P31946-2;P31946;Q4VY20;Q4VY19;A0A0J9YWE8;A0A0J9YWZ2	14-3-3 protein beta/alpha;14-3-3 protein beta/alpha, N-terminally processed	YWHAB	27.57 ± 1.57	26.69 ± 2.17	26.26 ± 2.22	28.15 ± 1.23	25.29 ± 2.1	26.79 ± 1.8	28.47 ± 1.28	+					+				+	2.819	-1.006	1.009	-0.687	0.385	2.298	2.488	0.298	0.13	2.512	2.535
P31949	Protein S100-A11;Protein S100-A11, N-terminally processed	S100A11	26.88 ± 1.96	25.52 ± 2.21	25.72 ± 2.27	26.09 ± 2.03	24.47 ± 2.29	25.9 ± 2.58	27.1 ± 1.23							+	+			1.75	-1.217	1.235	0.317	0.147	0.894	0.531	0.311	0.137	1.894	1.54
P32004-3;P32004-2;P32004;H0Y5C3;E7EVM4;E7EPI4;E9PHJ4	Neural cell adhesion molecule L1	L1CAM	28.52 ± 2.73	25.04 ± 2.48	25.49 ± 2.87	24.21 ± 1.08	25.55 ± 3.23	25.32 ± 3.26	24.08 ± 0.38	+	+					+	+		+	4.095	-3.58	4.67	0.721	0.344	-1.311	0.776	0.503	0.207	-1.126	0.578
P32119;A6NIW5;P32119-2	Peroxiredoxin-2	PRDX2	30.89 ± 2.47	31.13 ± 2.31	31.24 ± 2.6	31.87 ± 1.85	29.95 ± 2.25	31.33 ± 2.65	32.13 ± 2.13							+	+	+		0.36	0.222	0.126	0.181	0.076	1.172	0.734	0.282	0.12	1.347	0.863
P33908;P33908-2	Mannosyl-oligosaccharide 1,2-alpha-mannosidase IA	MAN1A1	27.12 ± 0.98	26.2 ± 1.03	26.11 ± 1.28	26.27 ± 0.89	26.21 ± 0.95	25.92 ± 1.42	26.02 ± 0.79											2.246	-0.837	2.112	-0.138	0.137	0.123	0.119	-0.485	0.603	-0.347	0.384
P34096	Ribonuclease 4	RNASE4	26.83 ± 1.16	27.41 ± 0.94	27.89 ± 0.96	27.02 ± 0.9	27.29 ± 0.75	28.13 ± 1.01	26.74 ± 0.64											1.413	0.439	0.711	0.764	1.53	-0.622	1.093	1.135	2.063	-0.703	0.934
P35052;H7C410;H7C024;H7BZL4;P35052-2;H7BZE9;C9J4Y6	Glypican-1;Secreted glypican-1	GPC1	26.81 ± 1.39	24.81 ± 2.02	24.89 ± 2.39	24.7 ± 1.78	24.87 ± 2.03	25.29 ± 2.64	24.25 ± 1.5	+	+					+	+			2.545	-1.889	3.043	0.116	0.054	-0.184	0.089	0.486	0.26	-0.88	0.56
P35442	Thrombospondin-2	THBS2	25.17 ± 2.08	24.12 ± 1.89	23.21 ± 1.08	24.56 ± 2.67	24.75 ± 0.9	23.28 ± 0.9	23.51 ± 1.3							+	+			1.406	-0.962	0.989	-1.424	1.356	0.696	0.47	-1.234	0.985	-0.925	0.644
P35443;E7ES19	Thrombospondin-4	THBS4	25.87 ± 1.1	25.4 ± 0.93	26.16 ± 0.84	25.14 ± 0.53	24.71 ± 0.78	25.94 ± 0.71	25.29 ± 0.45							+	+			0.683	-0.422	0.789	1.199	3.743	-0.408	0.596	0.649	1.048	-0.205	0.223
P35579;P35579-2;Q5BKV1;A0A0C4DFM8	Myosin-9	MYH9	27.73 ± 1.84	26.09 ± 2.62	25.84 ± 2.58	26.95 ± 2.71	25.25 ± 2.53	26.69 ± 2.52	28.24 ± 1.86	+	+				+	+	+		+	4.227	-1.693	1.748	-0.392	0.155	1.36	0.755	0.868	0.394	2.918	2.564
P35749-4;P35749-3;P35749;P35749-2	Myosin-11	MYH11	30.26 ± 3.36	28.14 ± 3.96	29.03 ± 3.97	28.93 ± 3.93	25.82 ± 3.43	30.22 ± 2.69	29.79 ± 3.69							+		+		2.157	-2.257	1.271	1.417	0.452	1.248	0.382	2.922	1.132	2.363	0.818
P35858;P35858-2	Insulin-like growth factor-binding protein complex acid labile subunit	IGFALS	28.4 ± 2.16	29.96 ± 0.88	29.91 ± 0.85	29.94 ± 0.83	30.06 ± 1.07	29.69 ± 0.9	30.15 ± 0.48	+	+									2.945	1.638	3.411	-0.081	0.09	-0.031	0.033	-0.465	0.701	0.148	0.163
P36222;H0Y3U8	Chitinase-3-like protein 1	CHI3L1	33.2 ± 1.56	32.84 ± 0.92	32.8 ± 0.78	33.04 ± 0.85	32.61 ± 1.22	32.81 ± 0.84	33.23 ± 0.82							+	+	+		0.338	-0.366	0.532	-0.056	0.057	0.313	0.42	-0.038	0.037	0.519	0.823
P36955;I3L4N7;I3L107;I3L4F9;I3L4Z0;I3L2R7;I3L3Z3;I3L425;I3L1U4	Pigment epithelium-derived factor	SERPINF1	35.88 ± 0.76	36.5 ± 0.8	36.57 ± 0.85	36.28 ± 0.93	36.7 ± 0.55	36.75 ± 0.92	36.13 ± 0.82							+	+	+		1.42	0.614	1.944	0.111	0.141	-0.345	0.576	0.35	0.548	-0.473	0.844
P36959	GMP reductase 1	GMPR	25.76 ± 0.98	23.54 ± 1.02	23.41 ± 1.05	23.25 ± 0.64	24.11 ± 1.26	23.29 ± 1.1	23.34 ± 0.67	+	+								+	7.366	-2.244	9.134	-0.203	0.217	-0.457	0.615	-0.296	0.329	-0.229	0.24
X6RJP6;P37802;P37802-2	Transgelin-2	TAGLN2	26.55 ± 1.66	25.32 ± 2.27	25.09 ± 2.42	25.94 ± 2.57	24.76 ± 1.56	25.56 ± 2.57	26.68 ± 2.6							+	+			2.107	-1.336	1.473	-0.35	0.161	0.991	0.593	0.451	0.205	1.93	1.533
P37837;F2Z393;E9PM01;E9PKI8	Transaldolase	TALDO1	25.97 ± 2.3	25.19 ± 2.28	24.4 ± 1.92	26.11 ± 2.73	24.99 ± 1.82	24.51 ± 2.26	26.75 ± 2.83							+		+		1.466	-0.993	0.818	-1.243	0.812	1.466	1.044	-0.616	0.289	2.34	2.04
P39060-2;P39060-1;P39060;H7BXV5;H7C457	Collagen alpha-1(XVIII) chain;Endostatin	COL18A1	29.98 ± 0.61	28.84 ± 0.84	29.1 ± 0.69	28.77 ± 0.76	28.59 ± 1.13	28.9 ± 0.7	28.48 ± 0.64	+	+					+	+			4.484	-1.076	4.619	0.406	0.679	-0.115	0.139	-0.006	0.006	-0.555	0.98
P40121;P40121-2;E7ENU9;H7C0X8	Macrophage-capping protein	CAPG	25.58 ± 2.1	24.19 ± 1.94	23.57 ± 2.29	24.91 ± 1.43	24.06 ± 1.93	23.65 ± 2.71	25.23 ± 1.49							+	+			1.347	-1.385	1.675	-0.975	0.723	1.13	0.9	-0.726	0.463	1.361	1.148
P40189;P40189-3;D6RH03;P40189-2;Q5FC05	Interleukin-6 receptor subunit beta	IL6ST	26.67 ± 1.05	25.16 ± 1.92	25.83 ± 1.79	24.25 ± 1.68	25.47 ± 2.12	25.56 ± 1.94	24.36 ± 1.83	+	+					+	+	+		2.112	-1.609	2.716	1.059	0.83	-1.424	1.318	0.65	0.397	-0.931	0.646
P40925;P40925-3;P40925-2;B9A041;B8ZZ51;C9JF79;C9JLV6;C9IZI0;F8WFC2	Malate dehydrogenase, cytoplasmic;Malate dehydrogenase	MDH1	28.36 ± 1.12	27.93 ± 1.72	28.15 ± 0.81	28.87 ± 1.13	26.34 ± 2.28	28.23 ± 0.86	29.24 ± 1.11							+	+			2.531	-0.449	0.495	0.35	0.221	1.478	1.683	0.421	0.269	1.763	2.188
P41222;H0Y5A1;Q5SQ11	Prostaglandin-H2 D-isomerase	PTGDS	37.04 ± 0.73	36.33 ± 1	36.52 ± 1.04	35.95 ± 0.8	36.58 ± 1.16	36.28 ± 1.04	35.79 ± 0.8							+	+	+		1.878	-0.676	1.744	0.308	0.37	-0.599	0.937	-0.113	0.103	-0.75	1.179
P42785;P42785-2;E9PQB5;E9PL85;E9PQN3;E9PKN6;E9PIG4;E9PNF7;E9PLY4;E9PNJ1;E9PL49;E9PR42	Lysosomal Pro-X carboxypeptidase	PRCP	28.31 ± 0.89	28.96 ± 1.01	29.16 ± 1.07	28.6 ± 1.01	29.18 ± 0.9	29.45 ± 1.09	28.54 ± 0.92							+	+			1.192	0.63	1.417	0.319	0.381	-0.569	0.852	0.67	0.947	-0.522	0.656
P43121;P43121-2	Cell surface glycoprotein MUC18	MCAM	27.67 ± 1.22	26.12 ± 1.98	26.16 ± 2.39	25.94 ± 1.65	26.3 ± 2.01	25.21 ± 2.01	26.41 ± 1.41	+	+					+	+			1.984	-1.482	2.228	0.066	0.031	-0.278	0.144	-1.295	1.006	0.294	0.147
P43251-4;P43251;P43251-3;P43251-2;C9JSN9	Biotinidase	BTD	30.24 ± 0.4	29.98 ± 0.53	29.88 ± 0.4	29.81 ± 0.57	30.34 ± 0.51	29.72 ± 0.31	29.7 ± 0.55											3.281	-0.224	0.853	-0.157	0.353	-0.259	0.698	-0.395	1.128	-0.425	1.267
P43652;CON__REFSEQ:XP_585019	Afamin	AFM	31.65 ± 0.88	31.99 ± 0.88	31.54 ± 0.85	32.2 ± 0.75	32.3 ± 0.93	31.3 ± 0.86	32.3 ± 0.43	+				+		+	+	+	+	2.003	0.417	0.927	-0.7	1.49	0.339	0.501	-1.011	2.543	0.307	0.402
P45877	Peptidyl-prolyl cis-trans isomerase C	PPIC	26.01 ± 1.71	24.89 ± 1.73	25.31 ± 1.57	24.76 ± 1.65	24.49 ± 2.13	25.48 ± 1.74	24.46 ± 1.36							+	+			1.351	-1.031	1.313	0.668	0.499	-0.207	0.12	0.658	0.455	-0.691	0.486
P47972	Neuronal pentraxin-2	NPTX2	27.36 ± 1.5	26.26 ± 1.43	26.48 ± 1.74	25.93 ± 1.07	26.42 ± 1.51	26.57 ± 1.25	25.93 ± 1.17							+	+			1.152	-1.031	1.637	0.346	0.273	-0.522	0.462	0.32	0.224	-0.521	0.413
P48740-2	Mannan-binding lectin serine protease 1;Mannan-binding lectin serine protease 1 heavy chain;Mannan-binding lectin serine protease 1 light chain	MASP1	27.11 ± 1.14	25.93 ± 1.5	26.87 ± 1.07	25.44 ± 1.57	25.32 ± 1.41	27.27 ± 0.73	25.37 ± 1.2	+	+			+		+	+		+	3.183	-1.057	1.862	1.477	2.158	-0.776	0.753	1.609	2.228	-0.903	0.857
P49006	MARCKS-related protein	MARCKSL1	23.63 ± 1.51	24.16 ± 1.56	23.55 ± 1.51	24.48 ± 1.86	24.56 ± 0.96	23.39 ± 1.69	24.53 ± 2.15							+	+			0.516	0.49	0.556	-0.963	0.986	0.507	0.399	-0.956	0.937	0.546	0.426
P49641;P49641-1;H0YLB9;H0YNG5;A0A0C4DGL1;P49641-2;H0YKM7;H0YKH9;H0YKT0;H0YLU3;H0YLL4;H0YKQ2;H0YMU0;H0YNC8;H0YL67	Alpha-mannosidase 2x;Alpha-mannosidase	MAN2A2	26 ± 2.29	24.96 ± 2.02	25.21 ± 2.28	24.35 ± 1.1	25.47 ± 2.59	24.59 ± 1.99	24.16 ± 1.2											1.214	-1.007	0.96	0.388	0.207	-0.974	0.682	-0.535	0.294	-1.101	0.774
P49908;A0A182DWH7;A0A182DWH8	Selenoprotein P	SEPP1	28.77 ± 0.59	28.53 ± 0.58	28.67 ± 0.51	28.53 ± 0.58	28.31 ± 0.67	28.72 ± 0.4	28.4 ± 0.6											0.438	-0.25	0.838	0.234	0.533	0.009	0.014	0.254	0.579	-0.163	0.321
P50395;P50395-2;Q5SX87;V9GYF8;Q5SX90;Q5SX86;Q5SX91;V9GYJ7	Rab GDP dissociation inhibitor beta	GDI2	29.26 ± 1.32	28.66 ± 1.49	28.52 ± 1.49	29.39 ± 1.2	27.87 ± 1.56	28.44 ± 1.63	29.86 ± 0.99							+		+		1.862	-0.586	0.771	-0.229	0.16	1.144	1.39	-0.306	0.214	1.566	2.236
P51693-2	Amyloid-like protein 1;C30	APLP1	34.29 ± 0.88	33.21 ± 1.12	33.45 ± 1.11	32.95 ± 0.94	33.22 ± 1.4	33.47 ± 1.22	32.98 ± 0.63	+	+					+	+			2.48	-1.101	3.153	0.387	0.433	-0.407	0.462	0.373	0.395	-0.28	0.274
P51884;CON__Q05443	Lumican	LUM	31.58 ± 0.66	31.12 ± 0.8	30.87 ± 0.49	31.18 ± 0.85	31.37 ± 1.05	30.94 ± 0.56	30.92 ± 0.59							+	+			1.035	-0.39	1.047	-0.384	0.676	0.096	0.121	-0.332	0.502	-0.362	0.567
P52209-2;P52209;K7EPF6;K7EMN2;K7EM49;K7ELN9	6-phosphogluconate dehydrogenase, decarboxylating	PGD	26.16 ± 2.69	25.38 ± 2.38	24.71 ± 2.22	26.37 ± 2.67	24.94 ± 1.95	24.75 ± 2.55	27.31 ± 2.44	+					+	+	+			1.428	-0.813	0.564	-1.06	0.607	1.566	1.084	-0.795	0.389	2.59	2.372
P52566;F5H3P3;F5H6Q0;H0YGX7;F5H2R5	Rho GDP-dissociation inhibitor 2	ARHGDIB	25.86 ± 2.3	25 ± 2.27	24.71 ± 2.34	25.52 ± 2.51	24.68 ± 1.96	25.31 ± 2.41	26.04 ± 2.71							+	+			0.824	-0.921	0.759	-0.46	0.221	0.828	0.463	0.487	0.226	1.452	0.975
P52799	Ephrin-B2	EFNB2	26.37 ± 1.55	24.21 ± 1.56	24.51 ± 1.95	23.52 ± 0.81	24.75 ± 1.57	24.91 ± 2.19	23.54 ± 0.81	+	+					+	+	+	+	4.91	-2.254	4.957	0.474	0.364	-1.093	1.199	1.053	1.042	-0.748	0.629
P53634;H0YCY8;P53634-2;P53634-3	Dipeptidyl peptidase 1;Dipeptidyl peptidase 1 exclusion domain chain;Dipeptidyl peptidase 1 heavy chain;Dipeptidyl peptidase 1 light chain	CTSC	26.33 ± 0.87	25.13 ± 1.79	24.75 ± 2.22	25.07 ± 1.66	25.74 ± 1.3	24.18 ± 2.18	24.49 ± 1.48	+	+					+	+			2.723	-1.183	1.891	-0.604	0.417	-0.096	0.05	-1.276	1.118	-0.871	0.634
P54289-2;P54289-5;P54289-3;P54289;P54289-4;E7ERK3;H0Y715	Voltage-dependent calcium channel subunit alpha-2/delta-1;Voltage-dependent calcium channel subunit alpha-2-1;Voltage-dependent calcium channel subunit delta-1	CACNA2D1	30.73 ± 1.6	28.45 ± 2.63	28.88 ± 2.47	28.19 ± 1.88	28.2 ± 3.8	28.82 ± 2.14	28.18 ± 1.86	+	+					+	+			1.624	-2.319	2.61	0.682	0.298	-0.4	0.158	0.538	0.195	-0.308	0.104
P54802;K7END1	Alpha-N-acetylglucosaminidase;Alpha-N-acetylglucosaminidase 82 kDa form;Alpha-N-acetylglucosaminidase 77 kDa form	NAGLU	24.86 ± 1.73	24.16 ± 1.24	23.93 ± 1.61	24.31 ± 0.96	24.26 ± 1.08	24.3 ± 1.75	23.95 ± 0.74											0.443	-0.697	1.006	-0.36	0.345	0.243	0.213	0.183	0.15	-0.287	0.254
P55058;P55058-4;P55058-3;P55058-2	Phospholipid transfer protein	PLTP	33.25 ± 0.49	33.12 ± 0.58	33.06 ± 0.43	32.96 ± 0.61	33.43 ± 0.68	33.08 ± 0.51	32.87 ± 0.49							+	+			0.672	-0.088	0.225	-0.098	0.176	-0.258	0.6	-0.11	0.189	-0.387	0.996
P55283;P55283-2;A0A087WX99;A0A0G2JRA4	Cadherin-4	CDH4	27.8 ± 1.82	25.71 ± 1.82	26.22 ± 1.88	25.65 ± 1.65	25.09 ± 1.99	26.2 ± 2.23	25.28 ± 1.71	+	+					+	+			3.008	-2.052	3.438	0.813	0.611	-0.099	0.051	0.59	0.374	-0.616	0.395
P55287-2;P55287;H3BUU9;H3BQH2	Cadherin-11	CDH11	27.14 ± 1.46	23.54 ± 1.62	23.52 ± 1.86	23.02 ± 0.93	24.29 ± 1.89	23.35 ± 1.91	22.72 ± 0.58	+	+					+	+		+	8.316	-3.544	9.096	-0.027	0.015	-0.83	0.746	-0.329	0.207	-1.153	1.119
P55290;P55290-4;P55290-5;P55290-3;P55290-2	Cadherin-13	CDH13	31.92 ± 0.96	30.51 ± 1.58	30.75 ± 1.19	30.37 ± 0.85	30.38 ± 2.68	30.77 ± 1.23	30.24 ± 0.76	+	+					+	+			2.043	-1.349	2.739	0.376	0.268	-0.22	0.142	0.27	0.172	-0.431	0.303
P55957-2;P55957;B2ZP78;P55957-4;P55957-3	BH3-interacting domain death agonist;BH3-interacting domain death agonist p15;BH3-interacting domain death agonist p13;BH3-interacting domain death agonist p11	BID	24.72 ± 1.33	24.03 ± 1.22	24.44 ± 1	23.87 ± 1.42	23.68 ± 1.19	24.66 ± 1.02	24.32 ± 1.39							+	+			1.838	-0.718	1.258	0.655	0.794	-0.257	0.23	0.869	1.181	0.414	0.408
P60174-1;P60174;P60174-4;U3KPZ0;U3KQF3;U3KPS5	Triosephosphate isomerase	TPI1	30 ± 0.99	30.06 ± 1.82	29.88 ± 1.15	31.33 ± 1.36	28.55 ± 2	30.12 ± 0.89	31.86 ± 1.18	+					+	+	+	+	+	4.483	-0.059	0.046	-0.283	0.162	2.009	2.694	0.238	0.126	2.526	3.866
P61278	Somatostatin;Somatostatin-28;Somatostatin-14	SST	25.39 ± 1.48	24.96 ± 1.45	24.65 ± 1.74	24.74 ± 1.04	25.68 ± 1.44	24.69 ± 1.98	24.7 ± 0.66							+	+	+		0.515	-0.414	0.474	-0.486	0.412	-0.34	0.263	-0.377	0.288	-0.36	0.273
P61626;F8VV32;A0A0B4J259	Lysozyme C;Lysozyme	LYZ	30.11 ± 1.23	29.35 ± 1.47	29.35 ± 2.26	29.47 ± 0.88	29.18 ± 0.69	30.07 ± 1.3	29.42 ± 0.8							+	+			1.118	-0.766	1.199	0.005	0.003	0.189	0.131	0.956	1.026	0.099	0.063
P61769;F5H6I0	Beta-2-microglobulin;Beta-2-microglobulin form pI 5.3	B2M	33.93 ± 0.58	33.32 ± 0.78	33.45 ± 0.84	33.25 ± 0.83	33.25 ± 0.71	33.52 ± 0.92	33.01 ± 0.82							+	+			2.05	-0.631	2.375	0.194	0.282	-0.112	0.148	0.294	0.459	-0.377	0.646
P61916;J3KMY5;H0YIZ1;G3V3E8;E7EMS2;G3V3D1;G3V2V8;P61916-2	Epididymal secretory protein E1	NPC2	28.69 ± 1.29	28.65 ± 1.72	29.16 ± 1.34	28.42 ± 1.59	28.25 ± 2.32	29.32 ± 1.5	28.25 ± 1.47							+	+			0.287	-0.077	0.061	0.812	0.662	-0.357	0.228	0.933	0.761	-0.47	0.303
P61970;H3BRV9	Nuclear transport factor 2	NUTF2	26.07 ± 1.71	25.2 ± 1.29	25.2 ± 1.43	25.59 ± 0.95	24.68 ± 1.47	25.21 ± 1.37	25.68 ± 1.08											1.85	-0.874	1.348	-0.008	0.006	0.609	0.657	0.021	0.014	0.636	0.663
P61981	14-3-3 protein gamma;14-3-3 protein gamma, N-terminally processed	YWHAG	27.65 ± 1.4	27.5 ± 1.97	26.79 ± 1.79	29.07 ± 1.11	26.34 ± 1.88	26.86 ± 2.04	29.6 ± 0.64	+			+		+	+	+		+	3.259	-0.135	0.1	-1.135	0.884	2.472	3.522	-0.867	0.58	2.747	4.153
P62258;P62258-2;K7EM20;B4DJF2;I3L3T1;I3L0W5;K7EIT4	14-3-3 protein epsilon	YWHAE	28.17 ± 1.55	28.06 ± 2.49	27.4 ± 2.36	30.01 ± 1.5	26.28 ± 2.06	28.13 ± 1.43	30.65 ± 1.14	+			+		+	+	+		+	4.122	-0.215	0.126	-1.033	0.552	3.079	3.418	0.241	0.088	3.561	3.921
P62328	Thymosin beta-4;Hematopoietic system regulatory peptide	TMSB4X	29.51 ± 1.62	26.07 ± 2.49	27.59 ± 2.7	25.28 ± 2.31	25.07 ± 1.38	28.68 ± 2.23	25.7 ± 2.52	+	+	+		+		+	+		+	6.463	-3.276	5	2.401	2.075	-1.249	0.72	3.226	3.258	-0.71	0.312
P62805	Histone H4	HIST1H4A	27.29 ± 2.49	28.38 ± 3.82	27 ± 3.63	30.78 ± 3.54	26.96 ± 3.06	27.83 ± 3.78	32.27 ± 2.62	+					+	+	+		+	3.401	1.135	0.594	-2.167	0.865	3.788	2.194	-0.793	0.222	5.067	3.736
P62937;F8WE65;C9J5S7;P62937-2;A0A0B4J2A2;A0A075B767;Q9Y536;E5RIZ5;P0DN37	Peptidyl-prolyl cis-trans isomerase A;Peptidyl-prolyl cis-trans isomerase A, N-terminally processed;Peptidyl-prolyl cis-trans isomerase	PPIA	29.32 ± 0.98	29.21 ± 1.73	28.73 ± 1.7	30.07 ± 0.98	28.69 ± 2.26	29.15 ± 1.03	30.24 ± 0.99							+	+	+		0.841	-0.085	0.072	-0.759	0.593	1.358	1.44	-0.115	0.062	1.328	1.329
P62942;Q5W0X3;A0A087WZM5;Q1JUQ5;Q1JUQ3;A0A087WTS4;Q5VVH2;A0A087WV48	Peptidyl-prolyl cis-trans isomerase FKBP1A;Peptidyl-prolyl cis-trans isomerase	FKBP1A	25.98 ± 2.39	25.21 ± 1.94	24.25 ± 1.76	27.03 ± 0.6	24.04 ± 1.56	24.22 ± 1.93	27.16 ± 0.66	+			+		+	+	+		+	2.629	-0.932	0.847	-1.519	1.44	2.866	5.221	-1.096	0.783	2.779	4.037
P63104;E7EX29;B0AZS6;P63104-2;B7Z2E6;H0YB80;E7ESK7;E5RIR4;E9PD24;E7EVZ2;E5RGE1	14-3-3 protein zeta/delta	YWHAZ	30.2 ± 1.35	30.34 ± 1.41	29.58 ± 1.32	31.56 ± 0.87	29.7 ± 1	29.84 ± 1.45	31.86 ± 0.74	+			+		+	+	+		+	2.813	0.11	0.103	-1.191	1.634	1.924	4.256	-0.624	0.571	2.046	4.376
P63208;E5RJR5;E7ERH2;F8W8N3;P63208-2;E5RGM3	S-phase kinase-associated protein 1	SKP1	24.87 ± 1.72	24.36 ± 1.26	23.93 ± 1.28	25.13 ± 1.15	23.88 ± 0.9	23.8 ± 1.45	25.61 ± 0.87	+					+	+	+			2.614	-0.595	0.723	-0.671	0.79	1.222	2.111	-0.623	0.568	1.768	3.167
P63261;I3L3I0;I3L1U9;I3L4N8;K7EM38;I3L3R2;J3KT65	Actin, cytoplasmic 2;Actin, cytoplasmic 2, N-terminally processed	ACTG1	32.73 ± 1.15	32.43 ± 1.19	32.06 ± 1.2	33.14 ± 0.95	31.98 ± 1.12	32.41 ± 1.14	33.4 ± 0.97	+					+	+	+			1.636	-0.305	0.426	-0.595	0.719	1.121	1.997	-0.017	0.013	1.287	2.445
P68133;A6NL76	Actin, alpha skeletal muscle	ACTA1	29.68 ± 1.16	28.97 ± 1.57	28.77 ± 1.22	29.78 ± 1.24	28.14 ± 2	29.07 ± 1.32	30.15 ± 1.25											1.855	-0.665	0.927	-0.32	0.222	1.27	1.525	0.064	0.037	1.495	1.921
P68871;F8W6P5;A0A0J9YWK4	Hemoglobin subunit beta;LVV-hemorphin-7;Spinorphin	HBB	34.94 ± 4.68	36.5 ± 3.35	36.22 ± 3.91	37.66 ± 2.03	35.28 ± 3.85	36.12 ± 4.33	37.71 ± 2.39							+	+			0.445	1.689	0.852	-0.443	0.134	1.841	0.823	-0.673	0.211	1.427	0.547
P69892;E9PBW4	Hemoglobin subunit gamma-2	HBG2	29.99 ± 5.41	28.46 ± 4.03	28.17 ± 5.35	29.27 ± 3.24	27.74 ± 3.08	28.54 ± 4.71	29.38 ± 3.52							+	+			0.118	-1.216	0.432	-0.455	0.113	1.281	0.387	-0.31	0.07	0.795	0.201
P69905	Hemoglobin subunit alpha	HBA1	33.66 ± 5.31	35.44 ± 3.65	35.26 ± 4.09	36.68 ± 2	33.97 ± 4.54	35.18 ± 4.51	36.88 ± 2.35											0.478	1.881	0.857	-0.283	0.075	1.963	0.799	-0.482	0.131	1.763	0.658
P78310-5;P78310-7;P78310-2;P78310-6;P78310;P78310-4;P78310-3	Coxsackievirus and adenovirus receptor	CXADR	25.69 ± 1.98	24.03 ± 1.9	24.43 ± 2.7	23.51 ± 0.81	24.2 ± 1.72	24.97 ± 3.01	23.57 ± 0.59	+	+					+	+			2.469	-1.657	2.317	0.629	0.406	-0.821	0.581	1.229	1.009	-0.61	0.378
P78324;P78324-4;P78324-2;Q5TFQ8;H3BUA5;Q9P1W8-3;Q9P1W8-4;Q9P1W8-2;Q9P1W8;H3BRP9;H3BV43;H3BML4;H9KV29;H3BQ21;O00241-2;O00241;H3BTT9;H3BU43;H3BSK5	Tyrosine-protein phosphatase non-receptor type substrate 1;Signal-regulatory protein beta-1 isoform 3	SIRPA	28.48 ± 1.46	27.65 ± 2.24	27.88 ± 2.16	27.71 ± 2.24	27.25 ± 2.59	27.65 ± 2.33	27.59 ± 2.43							+		+		0.219	-0.841	0.809	0.363	0.17	0.091	0.038	0.012	0.005	-0.062	0.025
Q5TA02;P78417-3;P78417;Q5TA01;P78417-2	Glutathione S-transferase omega-1	GSTO1	25.67 ± 1.9	24.81 ± 1.76	24.61 ± 2.15	25.41 ± 1.29	24.26 ± 1.73	24.48 ± 2.34	25.45 ± 1.47							+				0.595	-0.838	0.908	-0.318	0.192	0.943	0.79	-0.47	0.29	0.814	0.595
P80723;P80723-2;U3KQP0	Brain acid soluble protein 1	BASP1	29.2 ± 1.18	27.49 ± 2.09	26.98 ± 2.07	28.56 ± 1.57	26.71 ± 2.35	27.2 ± 2.17	28.68 ± 1.65	+	+					+	+			2.928	-1.753	2.729	-0.804	0.497	1.691	1.524	-0.326	0.157	1.634	1.354
P80748	Ig lambda chain V-III region LOI		28.75 ± 2.04	28.21 ± 2.95	28.15 ± 3.03	28.19 ± 3.05	28.34 ± 3.08	28.16 ± 2.99	28.28 ± 3.06											0.086	-0.358	0.188	-0.103	0.032	-0.04	0.012	-0.313	0.101	-0.152	0.046
P81605;P81605-2	Dermcidin;Survival-promoting peptide;DCD-1	DCD	26.19 ± 1	26.34 ± 1.13	26.89 ± 1.34	26.04 ± 0.79	26.01 ± 1.02	27.11 ± 1.43	25.9 ± 0.77											0.787	0.017	0.016	0.87	1.407	-0.486	0.581	1.193	1.405	-0.401	0.3
P98160;A0A0U1RQT3;H7BYA5	Basement membrane-specific heparan sulfate proteoglycan core protein;Endorepellin;LG3 peptide	HSPG2	30.41 ± 0.93	28.26 ± 1.71	28.11 ± 1.83	28.62 ± 1.53	27.97 ± 1.93	27.9 ± 2.14	28.23 ± 1.48	+	+					+	+			3.892	-2.13	5.041	-0.241	0.144	0.574	0.413	-0.497	0.335	-0.059	0.031
Q01459	Di-N-acetylchitobiase	CTBS	27.68 ± 0.75	27.74 ± 1.58	27.77 ± 1.64	27.61 ± 1.66	27.88 ± 1.58	28.4 ± 0.94	27.85 ± 0.94											0.52	-0.059	0.045	0.041	0.024	-0.204	0.131	1.023	0.757	0.301	0.159
Q01469;I6L8B7;A8MUU1	Fatty acid-binding protein, epidermal	FABP5	26.55 ± 2.05	24.68 ± 1.57	23.88 ± 1.57	25.6 ± 1.6	24.49 ± 0.83	23.98 ± 1.86	26.01 ± 1.38	+	+				+	+	+			3.89	-1.892	3.294	-1.251	1.481	1.463	1.95	-0.899	0.849	1.778	2.685
Q01518;Q01518-2;Q5T0R1;Q5T0R7;Q5T0R6;Q5T0R5;Q5T0R4;Q5T0R3;Q5T0R2;Q5T0R9;Q5T0S3	Adenylyl cyclase-associated protein 1;Adenylyl cyclase-associated protein	CAP1	25.53 ± 2.12	25.03 ± 2.22	24.56 ± 2	25.86 ± 2.47	24.52 ± 2.04	24.87 ± 2.3	26.6 ± 2.39											1.296	-0.576	0.432	-0.744	0.415	1.322	0.931	-0.104	0.042	2.173	2.004
Q01995;H0YCU9;E9PJ32;C9J5W6;Q9UI15	Transgelin	TAGLN	24.92 ± 1.76	24.16 ± 1.58	23.83 ± 1.5	23.91 ± 1.45	24.94 ± 1.78	23.71 ± 1.49	24.01 ± 1.66							+				0.398	-0.783	0.953	-0.509	0.393	-0.388	0.279	-0.56	0.42	-0.164	0.098
Q02487-2;Q02487	Desmocollin-2	DSC2	25.73 ± 1.01	23.44 ± 1.28	23.1 ± 1.3	23.39 ± 1.19	23.99 ± 1.34	23.54 ± 0.95	23.57 ± 1.28	+	+					+	+			5.168	-2.22	7.162	-0.54	0.564	-0.087	0.065	0.046	0.032	0.09	0.065
Q02809;Q02809-2;Q5JXB7;Q5JXB8	Procollagen-lysine,2-oxoglutarate 5-dioxygenase 1	PLOD1	25.2 ± 1.18	23.96 ± 1.43	24.31 ± 1.16	23.6 ± 1.47	23.97 ± 1.77	24.81 ± 0.83	23.14 ± 1.22	+	+									2.66	-1.249	2.599	0.549	0.494	-0.56	0.507	1.132	1.396	-1.067	1.267
Q02818;H7BZI1;C9JKZ2;C9JBD3;C9J3C1	Nucleobindin-1	NUCB1	30.4 ± 0.9	30.67 ± 1.08	31 ± 1.04	30.45 ± 1.15	30.52 ± 1.05	31.28 ± 0.99	30.48 ± 0.89							+				0.755	0.228	0.347	0.522	0.686	-0.344	0.389	0.857	1.367	-0.202	0.192
Q03167-2;Q03167;E9PKY4	Transforming growth factor beta receptor type 3	TGFBR3	25.73 ± 1.14	23.77 ± 1.19	24.17 ± 1.27	23.23 ± 0.95	23.95 ± 1.24	24.5 ± 1.23	22.8 ± 0.63	+	+				+	+				8.845	-1.91	5.935	0.637	0.793	-0.851	1.242	0.899	1.267	-1.351	2.596
Q06033-2;Q06033;A0A087WW43;E7ET33;CON__Q0V8M9	Inter-alpha-trypsin inhibitor heavy chain H3	ITIH3	29.53 ± 1.46	29.23 ± 1.89	28.63 ± 2.41	30.4 ± 0.89	28.46 ± 1.44	29.32 ± 2.14	30.79 ± 0.65							+	+			1.664	-0.232	0.186	-0.951	0.721	1.842	2.11	0.035	0.016	1.967	2.237
Q06481-2;Q06481;Q06481-4;Q06481-3;Q06481-6;Q06481-5;E9PQS3;E9PK76;E9PSC7	Amyloid-like protein 2	APLP2	28.55 ± 1.02	27.33 ± 1.82	27.85 ± 1.37	27.52 ± 1.34	26.37 ± 2.65	27.73 ± 1.47	27.54 ± 0.99	+	+					+	+			1.416	-1.221	1.883	0.813	0.609	0.298	0.171	0.537	0.325	0.283	0.151
Q06830;A0A0A0MSI0;A0A0A0MRQ5	Peroxiredoxin-1	PRDX1	27.47 ± 1.59	26.71 ± 2.82	26.57 ± 1.82	28.52 ± 2.93	24.41 ± 2.15	26.92 ± 1.3	29.53 ± 2.68	+					+	+	+	+	+	4.727	-0.828	0.597	-0.219	0.075	2.863	2.295	0.371	0.13	3.825	3.831
Q07954;H0YJI8	Prolow-density lipoprotein receptor-related protein 1;Low-density lipoprotein receptor-related protein 1 85 kDa subunit;Low-density lipoprotein receptor-related protein 1 515 kDa subunit;Low-density lipoprotein receptor-related protein 1 intracellular domain	LRP1	27.02 ± 1.76	25.4 ± 1.43	25.73 ± 1.44	24.92 ± 0.93	25.6 ± 1.94	25.57 ± 1.59	24.72 ± 0.87	+	+					+	+			3.653	-1.754	3.373	0.522	0.461	-0.76	0.78	0.405	0.305	-0.725	0.66
Q08174;Q08174-2;D6RAX3;H0Y9F5;D6RBG2	Protocadherin-1	PCDH1	26.42 ± 1.73	24.76 ± 1.84	24.65 ± 2.05	24.36 ± 1.73	25.45 ± 1.71	24.25 ± 2.15	23.85 ± 1.65	+	+									2.51	-1.584	2.357	-0.174	0.093	-0.62	0.417	-0.765	0.519	-1.302	1.13
Q08380;K7EP36;K7ESM3;K7EKQ5;K7ES75;K7EN99;K7ERZ6;K7EJY8;K7EJD3;K7EQT9	Galectin-3-binding protein	LGALS3BP	32.78 ± 0.92	33.25 ± 0.67	33.26 ± 0.62	33.21 ± 0.85	33.29 ± 0.53	33.38 ± 0.69	33.01 ± 0.87							+	+			0.643	0.449	1.285	0.016	0.022	-0.062	0.09	0.201	0.337	-0.281	0.524
Q08629;A0A0A0MQX7;D6RB21;H0YA19	Testican-1	SPOCK1	26.71 ± 0.93	26.59 ± 1.51	26.96 ± 1.57	26.49 ± 1.16	26.22 ± 1.89	26.86 ± 1.77	26.19 ± 1.08							+		+		0.138	-0.078	0.074	0.582	0.5	-0.158	0.104	0.299	0.205	-0.588	0.479
Q0P6D2	Protein FAM69C	FAM69C	24.65 ± 0.98	23.58 ± 1.13	23.09 ± 1.43	23.88 ± 0.65	23.86 ± 1.06	23.47 ± 1.36	23.88 ± 0.77	+	+									2.281	-1.104	2.808	-0.787	1.188	0.471	0.554	-0.102	0.08	0.435	0.44
Q10471;Q10471-2;F8VUJ3;Q8N4A0-2;Q8N4A0	Polypeptide N-acetylgalactosaminyltransferase 2;Polypeptide N-acetylgalactosaminyltransferase 2 soluble form	GALNT2	26.71 ± 1.28	25.31 ± 1.76	25.65 ± 1.91	25.23 ± 1.01	24.96 ± 2.41	25.7 ± 2.12	25.06 ± 0.94	+	+					+	+		+	1.76	-1.451	2.335	0.535	0.364	-0.129	0.07	0.578	0.362	-0.272	0.146
Q12805-2;Q12805-4;Q12805-3;Q12805;Q12805-5;A0A0U1RQV3;Q580Q6	EGF-containing fibulin-like extracellular matrix protein 1	EFEMP1	31.09 ± 0.9	30.94 ± 0.8	31.17 ± 0.92	30.94 ± 0.45	30.62 ± 0.98	31.23 ± 1.04	30.88 ± 0.32							+	+			0.239	-0.177	0.323	0.367	0.629	-0.001	0.001	0.414	0.7	-0.042	0.047
Q12841-2;Q12841;C9J5G4;H7C4W4	Follistatin-related protein 1	FSTL1	30.21 ± 0.96	29.76 ± 1.05	29.86 ± 1.11	29.47 ± 0.84	30.03 ± 1.24	30.15 ± 1.09	29.17 ± 0.57							+	+			1.103	-0.472	0.911	0.155	0.153	-0.463	0.602	0.538	0.693	-0.758	1.162
Q12860;Q12860-2;Q12860-3;F8VUI9;H0YIJ1;F8VQW3;F8VX96;F8VUI8	Contactin-1	CNTN1	32.78 ± 0.72	32 ± 0.91	32.22 ± 0.84	31.84 ± 0.8	31.91 ± 1.19	32.1 ± 0.87	31.83 ± 0.5							+	+			1.893	-0.774	2.533	0.351	0.496	-0.25	0.319	0.125	0.136	-0.227	0.275
Q13228;Q13228-4;Q13228-2;Q13228-3;H0Y532;A6PVX1;F2Z2W8;F8WCR4;C9JVL0	Selenium-binding protein 1	SELENBP1	27.82 ± 2.48	26.5 ± 2.86	26.49 ± 3.48	26.8 ± 2.81	26.12 ± 2.21	26.07 ± 3.61	27.32 ± 3.17							+	+			0.753	-1.463	1.12	-0.028	0.009	0.474	0.175	-0.379	0.128	1.273	0.569
Q13231-3;Q13231;Q13231-2;D6REY1;Q13231-4	Chitotriosidase-1	CHIT1	26.34 ± 2.76	25.3 ± 2.57	26.08 ± 2.52	25.67 ± 2.93	23.73 ± 1.42	26.4 ± 2.74	25.36 ± 2.27											0.562	-0.924	0.609	1.233	0.676	0.573	0.247	1.294	0.657	-0.077	0.026
Q13332-4;Q13332;Q13332-3	Receptor-type tyrosine-protein phosphatase S	PTPRS	29.04 ± 1.28	26.99 ± 2.4	26.89 ± 3.04	26.74 ± 1.93	27.49 ± 2.25	26.66 ± 3.42	26.42 ± 1.77	+	+									2.125	-2.054	2.675	-0.169	0.067	-0.401	0.175	-0.427	0.172	-0.745	0.338
Q13740-2;Q13740;F5GXJ9;H7C543;Q13740-3;Q13740-4	CD166 antigen	ALCAM	29.1 ± 0.83	27.75 ± 1.6	28.37 ± 0.95	27.07 ± 1.26	27.83 ± 2.4	28.25 ± 1.04	26.78 ± 1.26	+	+					+	+	+		2.879	-1.273	2.519	0.983	0.972	-1.07	1.11	0.567	0.419	-1.371	1.541
Q14019;H3BT58	Coactosin-like protein	COTL1	28.01 ± 1.18	26.98 ± 1.85	26.5 ± 2.23	28.05 ± 0.51	26.16 ± 1.92	27.6 ± 1.4	28.14 ± 0.52							+	+			3.824	-1.273	1.657	-0.755	0.539	1.696	1.899	1.132	0.753	1.848	1.629
Q14112-2;Q14112;A0A087WZP6;H0YJV3	Nidogen-2	NID2	29.67 ± 0.9	28.2 ± 1.74	28.84 ± 1.56	27.76 ± 1.44	27.92 ± 2.23	29.03 ± 1.68	27.63 ± 1.09	+	+					+	+	+		2.577	-1.441	2.771	1.017	0.906	-0.698	0.528	1.062	0.933	-0.786	0.603
Q14118;C9JYS1;C9J196;C9JQL4	Dystroglycan;Alpha-dystroglycan;Beta-dystroglycan	DAG1	31.25 ± 0.78	30.3 ± 1.28	30.72 ± 0.73	30.16 ± 0.69	29.92 ± 2.21	30.65 ± 0.75	30.04 ± 0.5							+	+	+		1.617	-0.877	1.958	0.663	0.754	-0.219	0.18	0.363	0.317	-0.444	0.411
Q14126;J3KSI6	Desmoglein-2	DSG2	24.98 ± 1.5	23.53 ± 1.28	23.21 ± 1.17	23.64 ± 1.58	23.84 ± 0.96	23.01 ± 1.29	23.24 ± 0.87	+	+					+	+	+		2.535	-1.441	3.094	-0.518	0.536	0.164	0.131	-0.699	0.747	-0.394	0.344
Q14393-5;Q14393-4;Q14393-3;Q14393-2;Q14393	Growth arrest-specific protein 6	GAS6	24.93 ± 1.13	24.44 ± 1.47	24.73 ± 1.61	24.16 ± 1.58	24.43 ± 1.18	24.81 ± 1.79	23.82 ± 1.44							+	+			0.656	-0.474	0.627	0.459	0.378	-0.45	0.368	0.469	0.375	-0.846	0.846
Q14515;Q14515-2;C9JJR8;E9PC64;D6RA29;F5H331;F5H4Y3	SPARC-like protein 1	SPARCL1	32.78 ± 0.93	32.99 ± 0.86	32.97 ± 1.06	32.87 ± 0.81	33.21 ± 0.67	32.96 ± 1.21	32.73 ± 0.74							+	+			0.085	0.168	0.279	-0.044	0.048	-0.203	0.266	0.017	0.017	-0.293	0.39
Q14520-2;Q14520	Hyaluronan-binding protein 2;Hyaluronan-binding protein 2 50 kDa heavy chain;Hyaluronan-binding protein 2 50 kDa heavy chain alternate form;Hyaluronan-binding protein 2 27 kDa light chain;Hyaluronan-binding protein 2 27 kDa light chain alternate form	HABP2	26.03 ± 1.1	25.8 ± 2.04	25.46 ± 2.5	26.02 ± 2.02	25.97 ± 1.49	24.89 ± 2.74	26.86 ± 1.46											0.8	-0.13	0.095	-0.543	0.308	0.347	0.179	-1.334	1.002	1.27	0.93
Q14624;B7ZKJ8;CON__Q3T052	Inter-alpha-trypsin inhibitor heavy chain H4;70 kDa inter-alpha-trypsin inhibitor heavy chain H4;35 kDa inter-alpha-trypsin inhibitor heavy chain H4	ITIH4	33.04 ± 0.84	33.45 ± 0.75	33.19 ± 0.83	33.83 ± 0.54	33.26 ± 0.74	33.14 ± 0.98	34 ± 0.35							+	+			1.825	0.425	1.161	-0.403	0.793	0.613	1.544	-0.43	0.831	0.713	1.882
Q14956-2;Q14956;Q96F58	Transmembrane glycoprotein NMB	GPNMB	25.54 ± 2.1	24 ± 1.57	23.67 ± 1.69	24.78 ± 1.55	23.38 ± 1.07	23.56 ± 2	24.23 ± 1.24	+	+					+	+			1.541	-1.518	2.247	-0.519	0.407	1.23	1.44	-0.608	0.464	0.273	0.173
Q14982-2;Q14982;Q14982-4;Q14982-3;C9JK95	Opioid-binding protein/cell adhesion molecule	OPCML	28.61 ± 0.89	26.86 ± 1.86	27.4 ± 1.54	26.35 ± 1.31	26.82 ± 2.76	27.02 ± 1.53	26.7 ± 0.97	+	+					+				2.027	-1.674	3.118	0.86	0.641	-0.811	0.59	0.11	0.054	-0.32	0.174
Q14C87;Q14C87-2	Transmembrane protein 132D	TMEM132D	25.17 ± 2.39	24.01 ± 1.62	23.52 ± 2.1	23.62 ± 0.73	25.23 ± 1.21	22.88 ± 1.97	23.75 ± 0.77							+	+	+		2.418	-1.105	1.261	-0.78	0.679	-0.622	0.496	-1.561	1.943	-0.414	0.282
Q15063-5	Periostin	POSTN	27.88 ± 3.71	26.26 ± 3.51	26.7 ± 4	25.25 ± 3.17	27.06 ± 3.34	26.74 ± 4.24	24.05 ± 1.74							+	+			1.152	-1.193	0.556	0.691	0.214	-1.608	0.634	0.067	0.016	-3.478	1.819
Q15113	Procollagen C-endopeptidase enhancer 1	PCOLCE	29.91 ± 1.28	27.83 ± 2.39	28.66 ± 1.84	27.34 ± 2.53	27.36 ± 2.82	27.95 ± 1.64	26.74 ± 2.57	+	+									2.282	-1.938	2.595	1.307	0.818	-0.767	0.391	-0.037	0.013	-1.631	1.076
Q15223-3;Q15223-2;Q15223	Nectin-1	PVRL1	28.27 ± 0.86	26.51 ± 1.77	26.29 ± 2.11	26.44 ± 1.43	26.93 ± 1.86	26.38 ± 1.57	26.64 ± 0.52	+	+					+	+	+		2.381	-1.68	3.362	-0.352	0.215	-0.122	0.066	-0.269	0.151	0.069	0.035
Q15256-5;Q15256	Receptor-type tyrosine-protein phosphatase R	PTPRR	25.61 ± 1.88	23.48 ± 1.3	23.44 ± 1.28	23.17 ± 1.49	23.97 ± 1.03	23.47 ± 1.46	23.07 ± 1.54	+	+					+	+	+		3.504	-2.068	4.475	-0.068	0.049	-0.492	0.487	-0.101	0.07	-0.625	0.619
Q15582;H0Y8L3;S4R3C6;H0Y9D7;H0YAH8;H0YAB8;D6RBX4	Transforming growth factor-beta-induced protein ig-h3	TGFBI	31.75 ± 0.54	31.1 ± 0.47	31.33 ± 0.52	30.85 ± 0.4	31.12 ± 0.37	31.45 ± 0.51	30.83 ± 0.45							+	+			3.72	-0.613	3.857	0.365	1.393	-0.394	1.588	0.414	1.549	-0.409	1.518
Q15782-6;Q15782;Q15782-5;E9PPX4;H0YE91;E9PR52;E9PII8;E9PIX1;E9PRL9;E9PP75;H0YD88;H0YEJ1	Chitinase-3-like protein 2	CHI3L2	28.67 ± 2.87	28.25 ± 2.32	28.3 ± 1.83	28.38 ± 2.63	28.02 ± 2.74	28.54 ± 1.62	28.95 ± 1.28							+	+			0.134	-0.374	0.211	0.077	0.03	0.193	0.081	0.32	0.135	0.865	0.452
Q15818	Neuronal pentraxin-1	NPTX1	28.22 ± 1.9	27.93 ± 1.23	27.82 ± 1.52	27.72 ± 0.78	28.35 ± 1.36	27.39 ± 1.38	27.7 ± 0.59							+	+			0.317	-0.307	0.306	-0.161	0.132	-0.321	0.3	-0.699	0.772	-0.286	0.238
Q15819;G3V113;H0YBP9	Ubiquitin-conjugating enzyme E2 variant 2	UBE2V2	29.04 ± 1.76	26.65 ± 2.5	26.69 ± 2.4	27.89 ± 1.98	24.89 ± 2.48	27.23 ± 1.99	27.94 ± 2.36	+	+									3.847	-2.662	3.473	0.059	0.021	1.962	1.443	1.113	0.542	2.055	1.354
Q15904;A6QRJ1;H7C2Y8;A6NLC6;A0A0C4DGX8;H7C0T7;F2Z3L8	V-type proton ATPase subunit S1	ATP6AP1	30.36 ± 0.92	29.77 ± 1.28	30.13 ± 1.04	29.32 ± 1.23	29.91 ± 1.57	29.93 ± 1.13	29.4 ± 0.58							+	+			0.549	-0.605	0.99	0.567	0.606	-0.72	0.858	0.224	0.163	-0.479	0.411
Q16270-2;Q16270	Insulin-like growth factor-binding protein 7	IGFBP7	33.44 ± 1.7	34.59 ± 1.19	34.76 ± 1.19	34.32 ± 1.41	34.74 ± 0.9	35.1 ± 1.23	34.26 ± 1.15	+	+					+	+			1.409	1.078	1.937	0.27	0.252	-0.434	0.462	0.766	0.959	-0.336	0.31
Q16610;Q16610-4;Q16610-2;Q16610-3	Extracellular matrix protein 1	ECM1	29.55 ± 0.68	28.96 ± 0.7	29.12 ± 0.63	28.94 ± 0.49	28.77 ± 1.01	29.04 ± 0.72	28.85 ± 0.5											1.205	-0.646	2.193	0.255	0.462	-0.032	0.042	0.175	0.225	-0.072	0.082
Q16658;C9JFC0;A0A0A0MSB2;C9JPH9	Fascin	FSCN1	25.64 ± 1.19	25.88 ± 1.53	25.51 ± 0.99	26.81 ± 1.9	25.11 ± 0.94	25.91 ± 0.67	27.13 ± 2.13	+					+	+	+	+		1.97	0.227	0.233	-0.587	0.496	1.467	2.057	0.067	0.04	1.665	2.469
Q16706	Alpha-mannosidase 2	MAN2A1	27.48 ± 1.19	25.29 ± 2.14	25.95 ± 2.38	24.78 ± 1.51	25.09 ± 2.56	25.95 ± 2.59	25.34 ± 1.25	+	+					+	+			2.644	-2.159	3.531	1.039	0.686	-0.811	0.486	0.837	0.474	0.033	0.013
Q16769;Q16769-2;B5MCZ9;C9JS14	Glutaminyl-peptide cyclotransferase	QPCT	27.9 ± 1.16	25.41 ± 1.78	25.5 ± 2.01	25.36 ± 1.36	25.33 ± 2.16	25.47 ± 2.26	25.13 ± 1.51	+	+					+	+		+	4.565	-2.704	5.837	0.151	0.082	-0.064	0.033	0.364	0.197	-0.092	0.044
Q16849;Q16849-3;Q16849-2;C9JR27	Receptor-type tyrosine-protein phosphatase-like N	PTPRN	27.82 ± 1.87	25.66 ± 2.38	25.63 ± 2.85	25.31 ± 1.97	26.18 ± 2.41	25.79 ± 3.04	24.72 ± 1.8	+	+					+	+			2.156	-2.159	2.824	-0.047	0.018	-0.552	0.26	0.171	0.067	-1.236	0.732
Q24JP5;Q24JP5-2;Q24JP5-4;Q24JP5-3;H0YFQ2;H0YFB3;F5H765;H0YFQ1	Transmembrane protein 132A	TMEM132A	28.63 ± 1.83	26.51 ± 2.27	26.44 ± 2.21	25.94 ± 2.33	27.41 ± 2.25	26.04 ± 2.34	25.84 ± 2.1	+	+									2.939	-2.101	2.701	-0.116	0.048	-0.911	0.528	-0.643	0.301	-0.909	0.472
Q504Y0-5;Q504Y0-3;Q504Y0-4;Q504Y0;Q504Y0-2	Zinc transporter ZIP12	SLC39A12	24.95 ± 1.77	25.61 ± 1.64	25.63 ± 1.62	25.35 ± 1.88	25.95 ± 1.43	25.99 ± 1.72	25.56 ± 2.01							+	+	+		0.286	0.586	0.591	0.034	0.019	-0.421	0.295	0.606	0.417	0.036	0.018
Q53EL9-3;Q53EL9;H0YF95;A0A0A0MSU7;C9JFF1;Q53EL9-2;H0YFX0;Q53EL9-4;H0YGK0;K7ELJ4	Seizure protein 6 homolog	SEZ6	28.84 ± 1.85	26.19 ± 2.83	26.34 ± 2.87	25.85 ± 3.05	26.47 ± 2.82	26.34 ± 2.98	26.5 ± 3.14	+	+									2.031	-2.589	2.979	0.228	0.078	-0.548	0.209	0.115	0.036	0.327	0.111
Q5FWE3-3;Q5FWE3	Proline-rich transmembrane protein 3	PRRT3	27.29 ± 1.57	25.59 ± 2.13	25.58 ± 2.2	25.21 ± 1.92	26.14 ± 2.47	25.04 ± 2.03	25.26 ± 1.97	+	+					+		+		1.429	-1.571	1.991	-0.02	0.008	-0.608	0.335	-0.904	0.516	-0.61	0.309
Q5HYK7-3;Q5HYK7-2;Q5HYK7;A0A0U1RQE4;Q5HYK7-5;Q5HYK7-4	SH3 domain-containing protein 19	SH3D19	28.39 ± 2.48	26.72 ± 3.37	28.2 ± 3.29	26.42 ± 3.51	25.11 ± 2.71	29.28 ± 2.34	27.58 ± 3.45											2.665	-1.704	1.144	2.331	1.176	-0.476	0.145	3.421	2.001	1.181	0.402
Q5KU26	Collectin-12	COLEC12	27.65 ± 0.7	24.29 ± 2.18	24.52 ± 2.79	23.06 ± 0.96	25.67 ± 1.62	25.09 ± 3.11	23.36 ± 0.76	+	+					+	+		+	6.53	-3.397	7.388	0.36	0.174	-1.94	1.799	1.114	0.716	-1.181	0.78
Q5SPY9;Q9NQX5	Neural proliferation differentiation and control protein 1	NPDC1	28.83 ± 1.25	28.02 ± 1.47	28.35 ± 1.1	27.67 ± 1.77	28.03 ± 1.56	28.36 ± 1.23	27.91 ± 0.82											0.653	-0.765	1.157	0.53	0.454	-0.549	0.476	0.382	0.281	-0.205	0.136
Q6EMK4	Vasorin	VASN	28.88 ± 0.61	27.43 ± 1.96	27.1 ± 2.24	27.41 ± 1.97	27.89 ± 1.69	27.87 ± 1.69	27.77 ± 0.43	+	+					+	+			1.63	-1.393	2.305	-0.51	0.299	-0.02	0.009	0.515	0.291	0.383	0.204
Q6MZW2;Q6MZW2-2;Q6MZW2-3	Follistatin-related protein 4	FSTL4	24.2 ± 2.16	23.79 ± 1.64	23.74 ± 1.9	23.02 ± 1.19	24.91 ± 1.24	23.27 ± 1.95	22.98 ± 1.2											1.098	-0.333	0.269	-0.077	0.044	-1.216	1.32	-0.787	0.643	-1.168	1.16
Q6NUJ2	Uncharacterized protein C11orf87	C11orf87	24.05 ± 0.75	23.75 ± 1.02	23.46 ± 1.09	23.73 ± 0.74	24.19 ± 1.21	23.55 ± 1.28	23.71 ± 0.69							+	+	+		0.342	-0.366	0.717	-0.468	0.635	-0.035	0.032	-0.182	0.179	0.034	0.029
Q6UWH4;Q6UWH4-2;Q6UWH4-3	Protein FAM198B	FAM198B	22.94 ± 1.08	23.13 ± 1.69	23.22 ± 2.23	22.66 ± 1.31	23.65 ± 1.26	22.95 ± 2.6	22.49 ± 1.19							+	+			0.732	0.336	0.335	0.146	0.084	-0.744	0.599	-0.426	0.263	-1.032	0.864
Q6UX71;Q6UX71-2	Plexin domain-containing protein 2	PLXDC2	29.66 ± 0.52	28.42 ± 1.39	28.88 ± 0.9	28.4 ± 0.85	27.82 ± 2.26	28.87 ± 1.01	28.56 ± 0.94	+	+					+	+			2.925	-1.265	3.273	0.725	0.76	-0.039	0.026	0.621	0.579	0.221	0.159
Q6UX72	UDP-GlcNAc:betaGal beta-1,3-N-acetylglucosaminyltransferase 9	B3GNT9	22.89 ± 0.43	23.76 ± 0.97	23.55 ± 0.97	23.57 ± 0.94	24.31 ± 0.91	23.73 ± 1.09	23.42 ± 1.02											2.554	0.898	3.304	-0.337	0.431	-0.3	0.371	-0.082	0.079	-0.494	0.7
Q6UXB8;Q6UXB8-2	Peptidase inhibitor 16	PI16	28.84 ± 0.92	27.01 ± 1.32	27.22 ± 0.83	26.84 ± 1.08	26.96 ± 2.1	27.37 ± 0.83	26.79 ± 0.99	+	+					+				4.114	-1.768	5.216	0.331	0.286	-0.268	0.222	0.392	0.341	-0.372	0.319
Q6UXK2;Q24JQ5;H3BNZ6;H3BM69;H3BM95	Immunoglobulin superfamily containing leucine-rich repeat protein 2	ISLR2	26.43 ± 3.07	23.94 ± 1.95	24.06 ± 2.07	23.31 ± 1.43	24.63 ± 2.35	24.25 ± 2.42	23.27 ± 1.47	+	+									2.642	-2.466	3.002	0.195	0.099	-0.988	0.732	0.367	0.192	-0.928	0.629
Q6YHK3;Q6YHK3-4;Q6YHK3-2;Q6YHK3-3	CD109 antigen	CD109	27.07 ± 2.06	24.79 ± 1.8	26.4 ± 0.84	23.99 ± 1.5	23.68 ± 1.64	26.54 ± 0.81	23.63 ± 0.58	+	+	+		+		+	+		+	5.375	-2.076	3.163	2.547	4.67	-1.268	1.21	2.038	2.346	-1.802	1.873
Q7Z3B1;Q7Z3B1-2	Neuronal growth regulator 1	NEGR1	28.64 ± 1.12	27.25 ± 2	27.28 ± 2.32	27.11 ± 1.4	27.38 ± 2.46	26.63 ± 2.42	27.06 ± 1.07	+	+					+	+	+		1.303	-1.41	1.946	0.048	0.022	-0.207	0.102	-0.795	0.459	-0.222	0.1
Q7Z7M0;Q7Z7M0-2	Multiple epidermal growth factor-like domains protein 8	MEGF8	29.78 ± 1.27	27.43 ± 2.61	27.9 ± 2.85	27.05 ± 2.1	27.28 ± 3.11	27.35 ± 3.16	26.6 ± 2.17	+	+									2.282	-2.27	2.869	0.753	0.341	-0.59	0.252	-0.213	0.074	-1.206	0.59
Q86SR1;Q86SR1-2;Q86SR1-3;Q86SR1-4;A0A087X115;Q49A17-2;Q49A17	Polypeptide N-acetylgalactosaminyltransferase 10	GALNT10	24.12 ± 0.94	23.73 ± 1.28	23.91 ± 1.69	23.39 ± 1	23.93 ± 1	24.45 ± 1.51	23.48 ± 1.14							+	+			0.865	-0.375	0.551	0.296	0.258	-0.528	0.546	0.935	1.196	-0.358	0.311
Q86TY3-2;Q86TY3	Uncharacterized protein C14orf37	C14orf37	24.3 ± 1.56	23.83 ± 1.22	23.37 ± 1.21	24.25 ± 1.12	23.88 ± 1.28	23.51 ± 1.34	24.18 ± 1.32											0.42	-0.608	0.752	-0.726	0.93	0.668	0.821	-0.242	0.163	0.642	0.551
Q86UD1;E9PJ29	Out at first protein homolog	OAF	26.49 ± 1.52	25.59 ± 1.46	25.52 ± 1.86	25.67 ± 1.25	25.59 ± 1.27	25.46 ± 1.87	25.89 ± 0.72											0.411	-0.761	1.028	-0.117	0.078	0.125	0.083	-0.354	0.25	0.212	0.137
Q86UN3;G3V1D7;Q86UN3-2	Reticulon-4 receptor-like 2	RTN4RL2	25.48 ± 1.81	23.71 ± 1.25	23.88 ± 1.55	23.58 ± 1	23.67 ± 1.25	23.87 ± 1.82	23.27 ± 1.01	+	+					+	+			4.299	-1.769	3.852	0.268	0.236	-0.216	0.182	0.215	0.177	-0.582	0.625
Q8IUK5-3;Q8IUK5-2;Q8IUK5;C9JWQ3;Q8IUK5-4;B4E173;J3QR40;C9JCL2;J3QRR7	Plexin domain-containing protein 1	PLXDC1	25.44 ± 1.85	24.18 ± 1.4	23.81 ± 1.47	24.24 ± 1.57	24.61 ± 1.06	23.92 ± 1.64	24.64 ± 1.58	+	+					+	+			1.421	-1.274	2.101	-0.593	0.565	0.098	0.067	-0.321	0.244	0.63	0.583
Q8IUX7;Q8IUX7-2;H7C4B5;H7C391;H7C1J5;H7C0W8	Adipocyte enhancer-binding protein 1	AEBP1	27.29 ± 2.23	26.04 ± 2.34	27.08 ± 1.76	24.75 ± 2.75	26.39 ± 1.72	27.41 ± 1.56	23.28 ± 1.35	+					+	+	+		+	5.495	-1.317	1.219	1.645	1.207	-2.048	1.745	1.893	1.367	-3.551	4.613
Q8IV08;M0R1F7;M0R2W7;M0R3G9;E2QRG1	Phospholipase D3	PLD3	26.24 ± 1.78	24.93 ± 1.76	25.41 ± 1.7	24.28 ± 1.53	25.18 ± 2.09	25.73 ± 1.76	23.93 ± 1.34	+	+									2.73	-1.371	1.958	0.749	0.569	-1.033	0.906	1.13	0.978	-1.241	1.132
Q8IW52	SLIT and NTRK-like protein 4	SLITRK4	25.86 ± 1.39	24.75 ± 1.34	25.11 ± 1.29	24.01 ± 0.99	25.25 ± 1.54	24.93 ± 1.35	23.66 ± 0.93	+	+									2.848	-1.102	2.004	0.576	0.577	-1.155	1.69	0.217	0.154	-1.46	2.196
Q8IWV2;Q8IWV2-3;Q8IWV2-4;Q8IWV2-2;F8WD58	Contactin-4	CNTN4	25.61 ± 2	23.75 ± 1.15	24.19 ± 1.54	23.27 ± 0.76	23.81 ± 0.79	24.26 ± 1.73	23.37 ± 0.72	+	+					+	+			4.797	-1.895	4.124	0.699	0.957	-0.76	1.092	0.718	0.951	-0.462	0.505
Q8IZP7;A0A087X0G1	Heparan-sulfate 6-O-sulfotransferase 3	HS6ST3	25.46 ± 1.79	23.72 ± 1.14	23.85 ± 1.52	23.38 ± 0.79	23.99 ± 0.93	23.57 ± 1.58	23.38 ± 0.81	+	+					+	+	+		2.655	-1.746	4.08	0.216	0.205	-0.533	0.654	-0.183	0.164	-0.428	0.47
Q8N126;Q8N126-2;Q8N126-3;A0A0C4DG09	Cell adhesion molecule 3	CADM3	29.26 ± 0.89	27.93 ± 1.95	28.23 ± 1.29	28.2 ± 1.72	27.18 ± 2.87	27.76 ± 1.07	28.45 ± 1.16	+	+					+	+			1.193	-1.292	1.981	0.46	0.266	0.411	0.232	-0.277	0.14	0.641	0.385
Q8N157-3;Q8N157-2;Q8N157;H0Y343	Jouberin	AHI1	26.07 ± 1.88	24.55 ± 1.87	24.18 ± 1.69	25.4 ± 2.08	23.9 ± 1.56	24.35 ± 1.92	25.15 ± 2.24	+	+									1.057	-1.459	1.968	-0.583	0.375	1.334	1.23	-0.355	0.194	0.702	0.454
Q8N2Q7-2;Q8N2Q7;J3KQ19;C9J4D3	Neuroligin-1	NLGN1	24.93 ± 2.25	23.99 ± 1.36	24.19 ± 1.55	23.52 ± 0.79	24.37 ± 1.67	24.24 ± 1.82	23.58 ± 0.93											1.127	-0.962	1.205	0.316	0.259	-0.749	0.822	0.361	0.292	-0.518	0.464
Q8N3T6	Transmembrane protein 132C	TMEM132C	24.25 ± 1.24	23.51 ± 0.98	23.27 ± 0.74	23.42 ± 1.06	23.97 ± 1.13	23.24 ± 0.87	23.39 ± 1.14											1.024	-0.712	1.531	-0.382	0.504	-0.145	0.152	-0.391	0.488	-0.191	0.199
Q8NBI6;A0A140T9D0;Q8NBI6-2;H7C2F4	Xyloside xylosyltransferase 1	XXYLT1	25.87 ± 1.26	23.91 ± 1.31	24.31 ± 1.41	23.25 ± 1.15	24.26 ± 1.15	24.19 ± 1.27	23.27 ± 1.24	+	+									4.471	-1.926	4.824	0.636	0.687	-1.041	1.476	0.332	0.251	-0.891	0.949
Q8NBJ4-2;Q8NBJ4;F8WAT9;C9JYM4;C9J941	Golgi membrane protein 1	GOLM1	29.78 ± 0.53	29.43 ± 1.06	29.59 ± 0.95	29.63 ± 0.89	28.92 ± 1.34	29.69 ± 1.1	29.59 ± 0.99							+	+			0.783	-0.395	0.852	0.261	0.281	0.322	0.367	0.408	0.48	0.276	0.29
Q8NCW5-2;Q8NCW5;Q5T3I4;Q5T3I3	NAD(P)H-hydrate epimerase	APOA1BP	25.58 ± 1.74	24.8 ± 1.14	24.68 ± 0.74	24.95 ± 1.39	24.77 ± 1.35	24.86 ± 0.71	25.66 ± 0.76	+					+					2.393	-0.903	1.472	-0.199	0.184	0.234	0.223	0.242	0.208	1.29	2.328
Q8NFL0	UDP-GlcNAc:betaGal beta-1,3-N-acetylglucosaminyltransferase 7	B3GNT7	22.97 ± 0.74	23.47 ± 0.96	23.52 ± 0.72	23.28 ± 0.91	23.66 ± 1.33	23.72 ± 0.72	23.26 ± 0.99							+	+			0.524	0.503	1.235	0.08	0.081	-0.3	0.379	0.326	0.402	-0.276	0.326
Q8NFY4-7;Q8NFY4-8;Q8NFY4-3;Q8NFY4-2;Q8NFY4-4;Q8NFY4-5;Q8NFY4-6;Q8NFY4;H0YMV0;H0YMA6	Semaphorin-6D	SEMA6D	25.13 ± 1.77	24.05 ± 1.74	23.66 ± 1.98	23.68 ± 1.11	25.1 ± 1.85	23.33 ± 1.88	23.32 ± 0.95											1.862	-1.127	1.484	-0.617	0.447	-0.584	0.416	-0.883	0.693	-0.9	0.712
Q8NFZ8	Cell adhesion molecule 4	CADM4	29.12 ± 0.78	28 ± 1.87	28.15 ± 1.91	27.49 ± 2.35	28.49 ± 0.85	28.09 ± 2.26	27.64 ± 1.88	+	+					+				1.024	-1.133	1.782	0.234	0.126	-0.798	0.572	0.142	0.071	-0.446	0.262
Q8NI22;Q8NI22-2;Q8NI22-3	Multiple coagulation factor deficiency protein 2	MCFD2	27.09 ± 0.87	27.39 ± 0.94	27.76 ± 0.89	27.06 ± 1.12	27.31 ± 0.58	27.93 ± 0.95	26.78 ± 1.1											1.263	0.301	0.571	0.592	1.013	-0.508	0.803	0.715	1.282	-0.799	1.54
Q8TEU8;C9J6G4	WAP, Kazal, immunoglobulin, Kunitz and NTR domain-containing protein 2	WFIKKN2	30.01 ± 1.21	29.96 ± 1.5	29.76 ± 1.52	29.84 ± 1.72	30.41 ± 1.23	30.35 ± 1.26	29.67 ± 1.21											0.112	-0.021	0.018	-0.325	0.239	-0.193	0.131	0.479	0.375	-0.425	0.323
Q8WVQ1-3;Q8WVQ1;K7EN15;Q8WVQ1-2	Soluble calcium-activated nucleotidase 1	CANT1	26.3 ± 1.14	24.67 ± 1.66	24.97 ± 1.62	24.21 ± 1.56	24.9 ± 1.9	24.91 ± 1.85	24.03 ± 1.41	+	+									3.388	-1.783	3.605	0.473	0.336	-0.727	0.596	0.519	0.346	-0.65	0.463
Q8WX77	Insulin-like growth factor-binding protein-like 1	IGFBPL1	25.57 ± 2.45	24.35 ± 2.07	23.64 ± 1.72	25.02 ± 2.38	24.4 ± 1.97	23.65 ± 2.03	25.38 ± 2.72											1.256	-1.263	1.263	-1.123	0.81	1.062	0.745	-0.862	0.538	1.415	1.11
Q8WXD2	Secretogranin-3	SCG3	33.24 ± 0.97	32.34 ± 1.11	32.61 ± 1.11	32.21 ± 0.72	32.17 ± 1.56	32.21 ± 0.98	32.14 ± 0.79							+	+			1.613	-0.88	2.172	0.415	0.478	-0.212	0.206	-0.2	0.185	-0.293	0.291
Q8WZA1;Q8WZA1-2;Q68CV6	Protein O-linked-mannose beta-1,2-N-acetylglucosaminyltransferase 1	POMGNT1	27.72 ± 1.66	25.24 ± 1.83	25.69 ± 1.74	24.63 ± 1.55	25.46 ± 2.28	25.56 ± 1.89	24.42 ± 1.67	+	+								+	3.892	-2.41	4.562	0.707	0.5	-0.957	0.766	0.33	0.184	-1.175	0.98
Q92520	Protein FAM3C	FAM3C	32.53 ± 0.77	31.29 ± 1.01	31.62 ± 0.9	31.04 ± 0.68	31.17 ± 1.45	31.64 ± 1.04	30.95 ± 0.49	+	+									4.002	-1.241	4.45	0.52	0.75	-0.39	0.5	0.462	0.602	-0.446	0.574
Q92626;H7C1W1;Q92626-2;H7C3W2	Peroxidasin homolog	PXDN	25.02 ± 1.26	25.37 ± 1.71	25.85 ± 1.63	25.07 ± 1.42	25.12 ± 2.2	26.54 ± 1.25	24.66 ± 1.42							+	+			1.188	0.413	0.433	0.762	0.61	-0.478	0.328	1.451	1.565	-1.024	0.897
Q92743;H0Y7G9	Serine protease HTRA1	HTRA1	28.18 ± 1.15	27.65 ± 1.55	28.24 ± 1.15	27.5 ± 1.31	27.05 ± 2.14	28.66 ± 0.94	27.31 ± 1.16							+				1.358	-0.527	0.688	0.931	0.945	-0.236	0.158	1.328	1.615	-0.459	0.344
Q92752;Q92752-2	Tenascin-R	TNR	28.34 ± 1.28	27.77 ± 2.14	28.41 ± 1.89	27.91 ± 2.35	26.71 ± 2.02	28.48 ± 2.16	28.17 ± 1.79							+	+	+		0.565	-0.523	0.46	1.007	0.657	0.214	0.098	0.885	0.524	0.471	0.234
Q92820	Gamma-glutamyl hydrolase	GGH	28.38 ± 0.78	27.25 ± 1.84	27.59 ± 1.78	27.18 ± 1.34	26.9 ± 2.56	28.17 ± 1.33	27.28 ± 1.27							+	+		+	1.506	-1.063	1.649	0.531	0.342	-0.12	0.062	1.122	0.926	-0.05	0.024
Q92859-3;Q92859-2;Q92859;Q92859-4;Q59FP8	Neogenin	NEO1	30.95 ± 1.29	29.09 ± 1.52	29.42 ± 1.38	28.99 ± 0.86	28.76 ± 2.33	29.45 ± 1.5	28.84 ± 0.89	+	+					+	+	+		3.374	-1.864	4.185	0.529	0.436	-0.159	0.104	0.49	0.368	-0.321	0.219
Q92876;Q92876-2	Kallikrein-6	KLK6	30.82 ± 2.88	31.91 ± 1.25	32.35 ± 1.19	31.56 ± 1.29	31.79 ± 1.26	32.48 ± 1.36	31.46 ± 1.16							+	+			0.617	1.04	1.104	0.696	0.838	-0.561	0.614	0.819	1.005	-0.533	0.539
Q92932-3;Q92932-4;Q92932;E7EM83;A0A0A0MSD7	Receptor-type tyrosine-protein phosphatase N2;Protein-tyrosine-phosphatase	PTPRN2	28.62 ± 2.19	27.06 ± 2.32	27.85 ± 1.73	26.65 ± 2.22	26.54 ± 3.08	27.72 ± 1.98	26.8 ± 1.55	+	+					+	+			1.907	-1.721	1.756	1.253	0.801	-0.652	0.329	1.087	0.56	-0.12	0.043
Q93091	Ribonuclease K6	RNASE6	25.93 ± 2.22	26.63 ± 1.43	26.69 ± 1.76	26.43 ± 1.36	26.82 ± 1.16	27.2 ± 0.6	26.37 ± 1.58							+	+			0.425	0.709	0.773	0.095	0.063	-0.314	0.243	0.742	0.73	-0.355	0.275
Q969H8;M0QXF7;M0QYN0	Myeloid-derived growth factor	MYDGF	24.91 ± 0.75	23.92 ± 1.15	23.6 ± 1.42	24.07 ± 0.98	24.14 ± 0.99	23.78 ± 1.58	23.92 ± 1.04	+	+					+				1.778	-1.054	2.758	-0.501	0.589	0.245	0.235	-0.107	0.081	0.073	0.054
Q96CG8-3;Q96CG8;E5RK99;Q96CG8-2;E7EVQ5	Collagen triple helix repeat-containing protein 1	CTHRC1	24.35 ± 1.18	23.5 ± 1.15	23.35 ± 1.21	22.87 ± 0.83	24.57 ± 0.69	23.39 ± 1.36	22.79 ± 0.97							+	+	+		1.74	-0.832	1.712	-0.236	0.223	-0.998	1.708	-0.164	0.137	-0.951	1.426
Q96CX2;Q68DU8;Q6ZWB6	BTB/POZ domain-containing protein KCTD12	KCTD12	24.99 ± 1.74	24.81 ± 1.92	24.11 ± 1.82	25.99 ± 1.74	24.15 ± 1.66	24.49 ± 1.92	26.49 ± 1.71	+					+	+		+		2.067	-0.237	0.178	-1.101	0.879	1.855	2.089	-0.347	0.185	2.289	2.882
Q96FA3	E3 ubiquitin-protein ligase pellino homolog 1	PELI1	29.19 ± 2.69	24.95 ± 3.17	23.34 ± 0.93	27.15 ± 3.8	24.13 ± 2.7	23.36 ± 0.93	28.74 ± 3.15	+	+				+				+	8.049	-4.357	5.049	-2.542	1.5	3.479	2.665	-1.954	0.934	5.153	5.949
Q96FE5-2;Q96FE5;H0YMX3;H3BQ49;H3BMN3;H3BN48	Leucine-rich repeat and immunoglobulin-like domain-containing nogo receptor-interacting protein 1	LINGO1	26.24 ± 2.53	24.76 ± 1.86	24.66 ± 2.06	24.68 ± 1.05	25.02 ± 2.58	24.75 ± 2.32	24.46 ± 0.87	+	+					+	+	+		1.174	-1.559	1.823	-0.161	0.084	-0.13	0.067	0.09	0.044	-0.286	0.153
Q96FE7-4;Q96FE7-2;Q96FE7;C9JMK5;Q96FE7-5	Phosphoinositide-3-kinase-interacting protein 1	PIK3IP1	28.54 ± 1.21	27.22 ± 2.03	27.97 ± 1.64	27.49 ± 1.04	25.83 ± 2.92	27.77 ± 1.91	27.18 ± 0.92	+	+									1.234	-1.364	1.861	1.177	0.89	0.423	0.228	0.791	0.466	0.017	0.007
Q96GW7;Q96GW7-2;Q5T3I7;Q5T3I6;V9GY88;Q5T3I8	Brevican core protein	BCAN	31.43 ± 1.08	30.23 ± 2.24	31.05 ± 1.36	29.97 ± 2.03	29.46 ± 3.22	31.41 ± 1.4	29.71 ± 1.82							+	+	+		1.581	-1.16	1.384	1.291	0.885	-0.41	0.196	1.512	1.089	-0.736	0.392
Q96ID5	Immunoglobulin superfamily member 21	IGSF21	29.05 ± 3.56	24.03 ± 2.89	24.74 ± 4.13	23.04 ± 0.79	24.41 ± 2.62	24.86 ± 4.92	22.97 ± 0.52	+	+					+	+		+	4.128	-4.686	4.759	1.127	0.506	-1.564	0.805	0.648	0.208	-1.845	0.819
Q96IY4;A0A087WSY5;Q96IY4-2;CON__Q2KIG3	Carboxypeptidase B2	CPB2	27.79 ± 0.68	28.68 ± 0.86	28.31 ± 0.91	28.93 ± 0.74	28.84 ± 0.86	28.33 ± 1.02	28.78 ± 0.41							+	+			2.938	0.95	3.673	-0.582	1.138	0.398	0.644	-0.543	0.941	0.051	0.053
Q96JF0;Q96JF0-2;H7BY52	Beta-galactoside alpha-2,6-sialyltransferase 2	ST6GAL2	27 ± 1.25	24.82 ± 1.82	25.42 ± 2.12	24.14 ± 1.17	24.91 ± 2.02	25.96 ± 2.26	24.33 ± 1.32	+	+					+			+	5.371	-2.4	4.701	0.956	0.768	-1.065	0.903	1.803	1.798	-0.351	0.184
Q96KN2	Beta-Ala-His dipeptidase	CNDP1	30.55 ± 3.35	31.49 ± 1.64	31.64 ± 1.89	31.52 ± 0.88	31.24 ± 2.22	31.34 ± 2.06	31.38 ± 0.92							+	+	+		0.242	0.927	0.708	0.243	0.152	0.047	0.026	-0.181	0.1	-0.124	0.066
Q96NZ9-3	Proline-rich acidic protein 1	PRAP1	27.72 ± 1.28	27.04 ± 2.29	27.3 ± 2.26	25.94 ± 2.63	28.19 ± 1.07	28.29 ± 1.12	25.22 ± 2.46	+					+					2.244	-0.608	0.515	0.413	0.192	-1.732	1.356	1.553	1.064	-2.49	2.384
Q96PD5;Q96PD5-2;CON__ENSEMBL:ENSBTAP00000016285;M0QYW3	N-acetylmuramoyl-L-alanine amidase	PGLYRP2	30.52 ± 0.74	30.45 ± 0.56	30.28 ± 0.43	30.66 ± 0.63	30.38 ± 0.58	30.17 ± 0.43	30.75 ± 0.56							+	+			0.515	-0.048	0.099	-0.26	0.646	0.337	0.947	-0.4	1.151	0.366	1.003
Q96PX8	SLIT and NTRK-like protein 1	SLITRK1	28.16 ± 1.59	25.24 ± 2.24	24.68 ± 2.59	25.57 ± 1.84	25.57 ± 2.38	24.41 ± 2.57	26.38 ± 1.41	+	+									3.828	-2.763	4.436	-0.888	0.516	0.519	0.259	-1.304	0.819	1.298	0.813
Q96S96	Phosphatidylethanolamine-binding protein 4	PEBP4	28.34 ± 1.93	28.3 ± 1.6	28.49 ± 1.04	28.32 ± 0.87	28.01 ± 2.79	28.47 ± 0.99	28.11 ± 0.69							+				0.01	-0.009	0.006	0.298	0.2	0.031	0.018	0.183	0.111	-0.296	0.193
Q99497;K7ELW0;K7EN27	Protein deglycase DJ-1	PARK7	27.92 ± 1.17	26.95 ± 2.42	26.99 ± 1.9	28.33 ± 1.37	25 ± 2.99	26.89 ± 2.15	28.95 ± 0.99							+	+	+	+	2.865	-1.063	0.972	0.059	0.022	2.185	1.85	0.05	0.017	2.76	2.296
Q99538;Q99538-2;Q99538-3;G3V2T4;G3V4E4;G3V4P5;H0YJN9;G3V3Z4	Legumain	LGMN	27.47 ± 1.34	27.73 ± 0.93	28.01 ± 1.04	27.46 ± 0.94	27.72 ± 0.72	28.25 ± 1.12	27.53 ± 0.95							+	+			0.364	0.254	0.337	0.438	0.661	-0.426	0.637	0.703	1.029	-0.254	0.257
Q99574;C9JDY5;C9JQU8;H7C5T9	Neuroserpin	SERPINI1	29.02 ± 1.42	28.38 ± 1.85	28.73 ± 1.79	27.81 ± 2.05	28.67 ± 1.68	28.91 ± 1.8	27.86 ± 1.24							+	+	+		0.5	-0.602	0.626	0.556	0.359	-0.894	0.681	0.639	0.409	-0.745	0.502
Q99674;Q99674-4;Q99674-5;Q99674-2;Q99674-3	Cell growth regulator with EF hand domain protein 1	CGREF1	29.02 ± 1.02	26.77 ± 2.19	27.27 ± 2.17	26.22 ± 1.87	26.83 ± 2.69	26.94 ± 2.46	26.03 ± 1.88	+	+									2.944	-2.188	3.703	0.798	0.463	-0.863	0.515	0.149	0.063	-1.057	0.652
Q99784-5;Q99784-3;Q99784;F5H810;H0YFB9;F5GZQ2;F8W870	Noelin	OLFM1	26.62 ± 1.61	24.37 ± 1.72	24.79 ± 1.91	23.85 ± 1.73	24.52 ± 1.45	24.98 ± 1.95	23.64 ± 1.56	+	+					+	+	+		4.882	-2.192	4.183	0.657	0.491	-0.828	0.676	0.732	0.523	-1.042	0.866
Q99969;C9J8S2	Retinoic acid receptor responder protein 2	RARRES2	28.14 ± 1.87	28.38 ± 1.2	28.65 ± 1.07	28.21 ± 0.91	28.25 ± 1.72	28.88 ± 1.12	28.05 ± 0.85							+	+		+	0.193	0.225	0.215	0.418	0.435	-0.269	0.249	0.684	0.775	-0.411	0.385
Q99983	Osteomodulin	OMD	27.18 ± 1.31	25.81 ± 1.88	25.25 ± 2.06	26.21 ± 1.67	26.02 ± 1.97	24.34 ± 1.54	26.11 ± 1.96											2.864	-1.234	1.686	-0.879	0.65	0.637	0.418	-2.118	2.373	0.218	0.106
Q9BQS7-3;Q5JZ08;A0A0C4DG76;Q9BQS7-4;Q9BQS7-2;Q9BQS7	Hephaestin	HEPH	25.44 ± 1.41	23.4 ± 1.43	23.21 ± 1.83	23.32 ± 1.29	23.78 ± 1.01	22.76 ± 1.24	23.01 ± 1.28	+	+									4.137	-2.019	4.938	-0.306	0.236	-0.13	0.089	-0.876	0.935	-0.538	0.468
Q9BQT9;Q9BQT9-2;F5H5D7;F5H7C7;F5H5C6;F5H746;F5H172	Calsyntenin-3	CLSTN3	27.25 ± 1.26	25 ± 2.28	24.86 ± 2.35	25.11 ± 2.41	25.04 ± 2.28	25.64 ± 2.23	24.39 ± 2.31	+	+									2.502	-2.175	3.219	-0.215	0.092	0.173	0.073	0.739	0.367	-0.908	0.48
Q9BRK5;Q9BRK5-6;Q9BRK5-2;G3V1E2;Q9BRK5-4;Q9BRK5-3;H0Y3T6;Q9BRK5-5	45 kDa calcium-binding protein	SDF4	28.25 ± 0.74	27.66 ± 1.9	27.95 ± 1.82	28.28 ± 1.22	26.41 ± 2.37	28.46 ± 1.15	27.95 ± 1.14											0.951	-0.592	0.684	0.457	0.272	0.977	0.747	1.055	0.801	0.382	0.212
Q9BU40;Q9BU40-2;Q9BU40-6;Q9BU40-5;Q9BU40-4;Q9BU40-3	Chordin-like protein 1	CHRDL1	25.35 ± 1.6	23.81 ± 1.32	23.81 ± 1.6	23.52 ± 1.17	24.18 ± 1.12	23.91 ± 1.85	23.81 ± 1.22	+	+					+		+		1.93	-1.543	3.322	0.013	0.009	-0.448	0.422	0.134	0.099	0.012	0.008
Q9BUN1;Q9BUN1-2	Protein MENT	MENT	23.56 ± 0.48	23.52 ± 0.9	23.17 ± 0.8	23.31 ± 0.89	24.3 ± 0.57	23.16 ± 0.84	23.49 ± 1											0.562	0.02	0.03	-0.561	1.004	-0.334	0.476	-0.555	0.879	-0.112	0.116
Q9BXJ0	Complement C1q tumor necrosis factor-related protein 5	C1QTNF5	26.55 ± 1.05	27.4 ± 1.38	27.5 ± 0.92	26.98 ± 1.21	27.83 ± 2.02	27.74 ± 0.93	26.82 ± 1.14										+	0.645	0.716	0.979	0.154	0.112	-0.655	0.666	0.618	0.45	-0.595	0.428
Q9BXJ4-3;E9PGA6;Q9BXJ4-2;Q9BXJ4	Complement C1q tumor necrosis factor-related protein 3	C1QTNF3	24.48 ± 1.43	23.98 ± 0.97	23.87 ± 1.17	23.79 ± 1	24.41 ± 0.48	23.61 ± 1.29	23.73 ± 1.04											0.51	-0.625	1.1	-0.184	0.204	-0.301	0.373	-0.323	0.356	-0.169	0.163
Q9GZP4;Q9GZP4-2;X6RHB9;X6R8S9	PITH domain-containing protein 1	PITHD1	25.26 ± 1.91	24.59 ± 1.5	25.02 ± 1.69	24.55 ± 1.4	24.06 ± 1.37	25.2 ± 1.77	24.92 ± 1.34											1.163	-0.741	0.876	0.669	0.607	-0.06	0.037	0.893	0.868	0.523	0.412
Q9H299;Q5T123	SH3 domain-binding glutamic acid-rich-like protein 3	SH3BGRL3	27.25 ± 1.23	25.84 ± 1.85	25.76 ± 1.82	25.93 ± 2.31	25.83 ± 1.32	26.6 ± 1.32	26.01 ± 2.49	+	+					+	+			2.655	-1.597	2.587	-0.125	0.064	0.135	0.07	1.256	1.007	0.472	0.266
Q9H2A7	C-X-C motif chemokine 16	CXCL16	25.86 ± 1.84	25.44 ± 1.64	25.61 ± 2.03	25.62 ± 1.48	24.97 ± 1.36	25.76 ± 2.29	25.75 ± 1.09							+	+			0.391	-0.528	0.523	0.26	0.165	0.276	0.177	0.558	0.398	0.553	0.393
Q9H3G5;H7C0X5;H7C218;C9JLV0;C9J6L4;C9JI22	Probable serine carboxypeptidase CPVL	CPVL	27.74 ± 1.14	28.1 ± 1.51	28.41 ± 1.06	27.82 ± 2.13	28.08 ± 1.03	28.68 ± 1.04	28.21 ± 0.91											0.579	0.212	0.199	0.477	0.385	-0.452	0.359	0.958	0.827	0.332	0.206
Q9H4D0	Calsyntenin-2	CLSTN2	25.37 ± 1.85	25 ± 1.81	24.91 ± 2.1	24.93 ± 1.75	25.21 ± 1.68	25.53 ± 2.1	24.62 ± 1.69							+	+			0.431	-0.339	0.28	-0.141	0.075	-0.101	0.053	0.656	0.444	-0.542	0.347
Q9H4F8;Q9H4F8-2	SPARC-related modular calcium-binding protein 1	SMOC1	25.88 ± 1.71	25.27 ± 2.06	25.42 ± 2.49	25.28 ± 1.86	25.07 ± 1.92	25.73 ± 2.78	24.81 ± 1.89							+	+			0.39	-0.699	0.647	0.228	0.11	0.009	0.004	0.723	0.418	-0.488	0.255
Q9H4T2	Zinc finger and SCAN domain-containing protein 16	ZSCAN16	22.8 ± 1.68	23.44 ± 1.36	23.18 ± 1.63	23.31 ± 1.15	23.96 ± 1.24	22.88 ± 1.72	23.01 ± 1.19											0.961	0.663	0.885	-0.398	0.348	-0.204	0.156	-0.771	0.825	-0.599	0.574
Q9H7Y0;Q9H7Y0-2	Deleted in autism-related protein 1	CXorf36	25.01 ± 1.89	23.27 ± 1.31	22.71 ± 1.39	23.67 ± 1.46	23.49 ± 0.76	22.29 ± 1.31	23.63 ± 1.66	+	+									3.265	-1.549	2.606	-0.882	1.119	0.628	0.672	-1.542	2.105	0.225	0.146
Q9H8J5;F5H3M3;Q9H8J5-2;F5H6G8	MANSC domain-containing protein 1	MANSC1	25.21 ± 1.05	23.64 ± 1.07	23.56 ± 1.12	23.72 ± 0.97	23.65 ± 1.26	23.58 ± 1	23.99 ± 0.89	+	+									3.648	-1.459	4.301	-0.129	0.121	0.124	0.116	-0.226	0.203	0.315	0.302
Q9H8L6	Multimerin-2	MMRN2	26.04 ± 1.18	24.11 ± 1.58	23.74 ± 1.62	24.79 ± 1.62	23.67 ± 1.29	23.08 ± 1.07	24.91 ± 1.12	+	+					+	+			4.492	-1.985	4.621	-0.575	0.462	1.078	1.15	-1.281	1.431	1.127	1.162
Q9HAT2;Q9HAT2-2	Sialate O-acetylesterase	SIAE	28.49 ± 1.03	28.8 ± 2.08	29.15 ± 2.16	28.37 ± 2.1	28.91 ± 2.09	29.82 ± 1.32	28.64 ± 1.31										+	0.628	0.184	0.127	0.557	0.311	-0.68	0.402	1.511	1.036	-0.05	0.019
Q9HCB6	Spondin-1	SPON1	28.08 ± 1.81	25.89 ± 2.28	26.12 ± 2.51	25.52 ± 2.02	26.09 ± 2.51	26.56 ± 2.32	25.26 ± 1.43	+	+					+	+			2.906	-2.127	2.841	0.356	0.163	-0.59	0.298	0.805	0.414	-0.904	0.483
Q9HCU4	Cadherin EGF LAG seven-pass G-type receptor 2	CELSR2	26.37 ± 2.12	24.61 ± 1.54	25.33 ± 1.51	24.39 ± 1.61	23.93 ± 1.19	25.44 ± 1.55	24.19 ± 1.68	+	+									2.489	-1.711	2.725	1.13	1.295	-0.349	0.253	1.032	1.021	-0.613	0.484
Q9NR34;B1AJZ5;A6NGN6;A0A087WZ31	Mannosyl-oligosaccharide 1,2-alpha-mannosidase IC;alpha-1,2-Mannosidase	MAN1C1	25.31 ± 1.28	24.51 ± 1.46	24.76 ± 1.54	24.46 ± 1.11	24.25 ± 1.87	25.18 ± 1.28	24.04 ± 0.96							+	+			1.462	-0.92	1.494	0.386	0.306	-0.083	0.053	1.041	1.119	-0.456	0.35
Q9NRN5;Q9NRN5-2;B4DNG0;Q9NRN5-3	Olfactomedin-like protein 3	OLFML3	27.48 ± 1.33	25.49 ± 1.88	26.16 ± 2.07	25.11 ± 1.82	25.1 ± 1.65	26.62 ± 2.07	24.74 ± 1	+	+									3.434	-1.848	3.165	1.052	0.844	-0.604	0.39	1.298	1.064	-1.182	0.921
Q9NT99;M0R2G0;Q9HBW1	Leucine-rich repeat-containing protein 4B	LRRC4B	27.74 ± 1.2	26.07 ± 1.8	26.38 ± 1.63	25.18 ± 1.7	26.86 ± 1.84	25.83 ± 1.57	24.58 ± 1.56	+	+					+	+			4.34	-1.63	2.658	0.495	0.32	-1.407	1.436	-0.371	0.197	-2.018	2.204
Q9NX62;H0YBS3;H0YB38	Inositol monophosphatase 3	IMPAD1	27.55 ± 0.99	25.63 ± 2.12	26.81 ± 1.66	24.24 ± 1.55	25.93 ± 2.43	26.81 ± 1.82	23.98 ± 1.7	+	+					+				4.115	-1.959	3.098	1.855	1.742	-2.202	2.389	1.609	1.206	-2.133	1.944
Q9NY15;Q9NY15-2	Stabilin-1	STAB1	24.51 ± 0.97	23.53 ± 0.94	23.58 ± 1.08	23.44 ± 1	23.57 ± 0.74	23.59 ± 1.27	23.44 ± 1.06							+				1.789	-0.927	2.666	0.083	0.086	-0.131	0.143	0.011	0.01	-0.18	0.188
Q9NY97-2;Q9NY97	N-acetyllactosaminide beta-1,3-N-acetylglucosaminyltransferase 2	B3GNT2	25.79 ± 1.21	23.73 ± 1.32	23.85 ± 1.36	23.67 ± 1.19	23.66 ± 1.59	23.93 ± 1.62	23.47 ± 1.33	+	+					+	+			4.638	-2.069	5.934	0.189	0.147	-0.1	0.073	0.27	0.216	-0.333	0.28
Q9NYX4	Neuron-specific vesicular protein calcyon	CALY	25.73 ± 1.68	24.51 ± 1.77	24.63 ± 1.83	24.11 ± 1.36	24.91 ± 2.28	24.58 ± 1.92	23.77 ± 1.21	+	+					+	+	+		1.616	-1.335	1.916	0.182	0.101	-0.633	0.45	0.243	0.133	-0.826	0.607
Q9NZ53;Q9NZ53-2;REV__Q9NZ53-2;REV__Q9NZ53	Podocalyxin-like protein 2	PODXL2	27.94 ± 1.24	25.92 ± 2.13	25.47 ± 2.76	26.17 ± 1.45	26.19 ± 2.1	25.42 ± 3.12	26.14 ± 1.26	+	+									2.34	-2.019	3.26	-0.702	0.405	0.391	0.197	-0.669	0.364	0.291	0.135
Q9NZC2-2;Q9NZC2-3;Q9NZC2	Triggering receptor expressed on myeloid cells 2	TREM2	26.2 ± 1.6	25.78 ± 1.54	26.09 ± 1.19	25.55 ± 1.94	25.66 ± 1.48	26.12 ± 1.35	25.36 ± 1.75							+	+			0.193	-0.33	0.323	0.488	0.384	-0.357	0.26	0.328	0.223	-0.667	0.551
Q9NZP8;H0YFL7;F5GWF3;F5H7C8;F5H6S5;F5H2Z5	Complement C1r subcomponent-like protein	C1RL	27.14 ± 0.71	26.61 ± 1.24	26.59 ± 0.93	27.14 ± 0.66	25.91 ± 1.87	26.47 ± 1.07	27.08 ± 0.72							+	+			0.555	-0.504	0.934	-0.029	0.021	0.834	1.127	-0.221	0.184	0.584	0.632
Q9NZT1	Calmodulin-like protein 5	CALML5	26.16 ± 1.42	24.55 ± 1.9	24.89 ± 2.65	24.39 ± 1.56	24.28 ± 1.07	24.98 ± 2.87	23.62 ± 0.47	+	+									2.304	-1.652	2.695	0.547	0.34	-0.241	0.128	0.613	0.382	-1.176	0.95
Q9P121-4;Q9P121-3;Q9P121-2;Q9P121;F8VTR5;F8W8Y1;F6WFR7;H7BZ62	Neurotrimin	NTM	30.28 ± 0.87	28.66 ± 1.91	28.84 ± 2.14	28.3 ± 1.63	28.89 ± 2.1	28.54 ± 2.39	28.41 ± 1.31	+	+					+	+	+		1.872	-1.638	2.902	0.291	0.158	-0.561	0.35	-0.131	0.063	-0.305	0.159
Q9UBP9-3;Q9UBP9-4;Q9UBP9	PTB domain-containing engulfment adapter protein 1	GULP1	32.21 ± 0.48	31.45 ± 3.29	29.99 ± 4.35	32.78 ± 0.67	31.61 ± 3.31	28.86 ± 4.63	32.88 ± 0.75							+	+			2.448	-0.64	0.385	-2.293	1.192	2.102	1.038	-3.583	2.46	1.73	0.742
Q9UBQ6;C9JEG3;C9IYF5;F5GZK1	Exostosin-like 2;Processed exostosin-like 2	EXTL2	26.5 ± 1.69	24.79 ± 1.81	24.34 ± 2.06	25.15 ± 1.09	24.94 ± 2.27	24.11 ± 2.05	24.7 ± 0.85	+	+									2.779	-1.752	2.842	-0.724	0.526	0.561	0.375	-0.84	0.611	-0.053	0.026
Q9UBR2	Cathepsin Z	CTSZ	28.01 ± 0.99	27.84 ± 1.42	28.14 ± 1.42	27.62 ± 1.61	27.73 ± 1.22	28.44 ± 1.46	27.69 ± 1.03										+	0.472	-0.293	0.305	0.474	0.413	-0.344	0.275	0.954	0.834	-0.034	0.018
Q9UBX1;H0YD65;H0YE42	Cathepsin F	CTSF	26.95 ± 1.34	26.67 ± 1.51	27.24 ± 0.97	26.68 ± 1.63	25.86 ± 1.74	27.52 ± 0.85	26.66 ± 0.67											0.659	-0.275	0.277	0.911	0.946	0.018	0.011	1.122	1.181	-0.021	0.012
Q9UGM5-2;Q9UGM5;E9PG08;F8WAW1;C9JC68;F8WEP7	Fetuin-B	FETUB	25.63 ± 0.68	25.69 ± 1.12	25.71 ± 1.15	25.96 ± 1.18	25.28 ± 1.01	25.98 ± 1.03	26.03 ± 1.4											0.713	-0.032	0.037	0.04	0.033	0.428	0.49	0.5	0.512	0.571	0.615
Q9UHC6;A0A1W2PQF4;A0A0J9YYA0;A0A0J9YWG3;B7Z1Y6;A0A0D9SES4	Contactin-associated protein-like 2	CNTNAP2	26.78 ± 2.04	24.12 ± 2.03	24.03 ± 2.4	23.19 ± 0.75	25.54 ± 2.08	24.72 ± 2.47	23.21 ± 0.83	+	+					+	+		+	3.945	-2.765	4.572	-0.151	0.071	-1.476	1.275	0.926	0.595	-1.07	0.73
Q9UHG2	ProSAAS;KEP;Big SAAS;Little SAAS;Big PEN-LEN;PEN;Little LEN;Big LEN	PCSK1N	32.77 ± 0.78	32.56 ± 0.82	32.88 ± 0.85	32.12 ± 0.69	32.73 ± 0.76	32.88 ± 0.98	31.96 ± 0.41											1.325	-0.243	0.502	0.5	0.965	-0.693	1.643	0.466	0.791	-0.755	1.703
Q9UHL4;R4GMR2;R4GNE8;R4GN05;R4GMV4	Dipeptidyl peptidase 2	DPP7	27.26 ± 1.74	26.95 ± 1.42	27.34 ± 1.17	26.87 ± 1.23	26.53 ± 1.94	27.73 ± 1.1	26.7 ± 1.28										+	0.412	-0.294	0.28	0.618	0.59	-0.133	0.092	1.019	1.1	-0.342	0.248
Q9UJJ9;H0YEA7;A0A087WWA2;E9PQQ5	N-acetylglucosamine-1-phosphotransferase subunit gamma	GNPTG	28.17 ± 0.37	27.64 ± 1.66	28.09 ± 1.11	27.52 ± 1.08	27.17 ± 2.72	28.2 ± 1.24	27.43 ± 0.93										+	0.611	-0.638	0.836	0.719	0.584	-0.178	0.106	0.873	0.647	-0.141	0.072
Q9ULF5;E7ENT5;E7EV45	Zinc transporter ZIP10	SLC39A10	26.47 ± 0.97	25.62 ± 1.11	25.71 ± 1.18	25.64 ± 0.65	25.45 ± 1.56	25.66 ± 1.38	25.49 ± 0.62											1.414	-0.956	2.269	0.15	0.139	0.038	0.032	0.19	0.16	-0.041	0.03
Q9ULI3-2;Q9ULI3	Protein HEG homolog 1	HEG1	24.75 ± 1.45	24.04 ± 1.29	24.11 ± 1.69	23.9 ± 1.29	24.14 ± 0.59	24.5 ± 1.76	23.99 ± 1.47							+	+			0.609	-0.69	1.076	0.101	0.076	-0.217	0.178	0.589	0.611	-0.096	0.07
Q9ULZ9;Q9ULZ9-2;F5H209;F5H881	Matrix metalloproteinase-17	MMP17	24.57 ± 1.79	23.72 ± 0.91	23.46 ± 1.18	23.75 ± 0.75	24.01 ± 0.67	23.03 ± 1.05	23.85 ± 0.85							+	+			2.076	-0.792	1.353	-0.398	0.592	0.06	0.062	-0.985	2.137	0.1	0.099
Q9UMF0;K7EIL3	Intercellular adhesion molecule 5	ICAM5	26.5 ± 1.26	24.67 ± 1.97	24.88 ± 1.87	23.74 ± 1.78	25.67 ± 2.02	24.63 ± 1.82	23.04 ± 1.28	+	+				+	+	+			4.241	-1.836	3.051	0.331	0.176	-1.473	1.328	-0.047	0.021	-2.139	2.354
Q9UN70-2;Q9UN70;A0A087X1P2	Protocadherin gamma-C3	PCDHGC3	25.63 ± 1.48	23.73 ± 1.14	23.5 ± 1.33	23.59 ± 0.87	24.23 ± 1.18	23.41 ± 1.24	23.35 ± 0.92	+	+					+	+			5.529	-1.951	5.436	-0.362	0.386	-0.217	0.205	-0.356	0.356	-0.433	0.461
Q9UNW1;Q9UNW1-3;Q9UNW1-2;Q9UNW1-4	Multiple inositol polyphosphate phosphatase 1	MINPP1	25.93 ± 1.47	24 ± 1.85	24.59 ± 2.22	23.29 ± 1.15	24.16 ± 1.95	24.08 ± 2.29	23.36 ± 1.15	+	+					+	+			2.528	-1.924	3.462	0.937	0.732	-1.123	0.96	0.107	0.054	-0.844	0.611
Q9UPU3	VPS10 domain-containing receptor SorCS3	SORCS3	26.36 ± 2.4	25.8 ± 1.77	25.83 ± 2.03	25.47 ± 1.62	26.22 ± 1.7	25.69 ± 2.4	25.08 ± 1.27											0.634	-0.574	0.478	0.045	0.023	-0.521	0.35	-0.119	0.062	-0.929	0.735
Q9UQM7;Q9UQM7-2;D6RFJ0;H0Y9J2;H7BZC6;H0Y9C2;D6R938;E9PBG7;E9PF82;Q13557-8;Q13557-12;Q13557-9;Q13557-10;Q13557-5;Q13557;Q13557-3;Q13557-6;Q13557-4;Q13557-11	Calcium/calmodulin-dependent protein kinase type II subunit alpha	CAMK2A	27.8 ± 1.23	25.67 ± 2.35	25.14 ± 2.71	26.27 ± 1.89	25.57 ± 2.49	24.34 ± 2.57	26.16 ± 2.14	+	+					+				2.746	-2.278	3.405	-0.833	0.446	0.948	0.531	-1.556	1.022	0.843	0.427
Q9Y279-2;Q9Y279;H7C062;Q9Y279-3	V-set and immunoglobulin domain-containing protein 4	VSIG4	27.07 ± 1.57	26.62 ± 1.79	26.29 ± 2.09	26.84 ± 1.72	26.77 ± 1.58	26.19 ± 2.45	26.48 ± 1.87							+	+			0.197	-0.42	0.383	-0.522	0.345	0.351	0.212	-0.607	0.389	-0.225	0.119
Q9Y287;Q9Y287-2	Integral membrane protein 2B;BRI2, membrane form;BRI2 intracellular domain;BRI2C, soluble form;Bri23 peptide	ITM2B	26.95 ± 0.67	26.53 ± 1.3	26.9 ± 0.71	26.19 ± 1.11	26.49 ± 2.02	26.84 ± 0.8	25.87 ± 1.11							+	+			0.943	-0.365	0.567	0.576	0.606	-0.533	0.544	0.336	0.285	-0.945	1.201
Q9Y2I2-2;Q9Y2I2-1;Q9Y2I2-5;Q9Y2I2-4;Q9Y2I2-6;Q9Y2I2	Netrin-G1	NTNG1	25.05 ± 1.24	24.68 ± 1.58	24.79 ± 1.54	24.16 ± 1.54	25.24 ± 1.65	25.3 ± 1.38	23.68 ± 1.21											1.413	-0.298	0.305	0.169	0.106	-0.818	0.754	0.731	0.601	-1.411	1.655
Q9Y2T3;Q9Y2T3-3;Q9Y2T3-2;Q5SZC6;H0YDZ7;Q5SZC3;Q5SZC5	Guanine deaminase	GDA	26.88 ± 1.85	25.33 ± 1.84	25.22 ± 1.81	24.97 ± 1.95	25.96 ± 1.82	24.85 ± 1.76	24.67 ± 2.06	+	+					+	+	+		1.915	-1.569	2.182	-0.16	0.084	-0.567	0.37	-0.616	0.376	-0.85	0.578
Q9Y5F6-2;Q9Y5F6	Protocadherin gamma-C5	PCDHGC5	26.15 ± 1.67	23.88 ± 1.36	24.28 ± 1.56	22.97 ± 0.88	24.59 ± 0.96	23.95 ± 1.44	23.06 ± 0.64	+	+								+	4.661	-2.305	5.611	0.629	0.642	-1.442	2.493	0.138	0.097	-1.036	1.29
Q9Y5I4-2;Q9Y5I4;K7EIG1;O75153	Protocadherin alpha-C2	PCDHAC2	25 ± 1.8	23.79 ± 1.55	23.7 ± 1.67	23.39 ± 1.16	24.46 ± 1.81	23.23 ± 1.52	23.32 ± 0.93	+	+									1.711	-1.163	1.716	-0.141	0.089	-0.633	0.538	-0.798	0.709	-0.68	0.566
Q9Y5Y7	Lymphatic vessel endothelial hyaluronic acid receptor 1	LYVE1	27.95 ± 0.74	26.49 ± 1.61	26.52 ± 1.71	26.66 ± 1.27	26.2 ± 2.04	26.11 ± 1.84	26.43 ± 1.29	+	+					+	+			1.995	-1.411	3.051	0.059	0.034	0.27	0.176	-0.578	0.436	-0.152	0.09
Q9Y646;E5RH35;E5RJZ7;E5RJP8;E5RJA8	Carboxypeptidase Q	CPQ	25.95 ± 1.37	25.12 ± 1.95	25.41 ± 2.03	24.48 ± 2.22	25.59 ± 1.32	24.98 ± 2.2	24.37 ± 2.16											0.748	-0.842	0.934	0.466	0.27	-1.007	0.754	-0.165	0.077	-0.966	0.65
Q9Y6R7;A0A286YF91;A0A087WXI2;A0A087WUZ2	IgGFc-binding protein	FCGBP	33.21 ± 0.84	32.32 ± 1.35	32.65 ± 0.78	32.41 ± 0.87	31.75 ± 2.26	32.68 ± 0.66	32.38 ± 0.95							+	+			0.872	-0.855	1.761	0.517	0.492	0.136	0.099	0.437	0.383	0.04	0.027
Total										302	241	2	22	12	70	519	462	159	104

## Sheet: Supporting Table 3
# Supporting Table 3. List of 104 proteins that maximize the discrimination between Control, LGG and GT, EMB and Other brain Tumor samples. Mean of Log2 of Label-Free Quantification Intensity and their standard deviation are reported for each groups. Besides, results of PLS-DA (VIP score) and SVM (rank) are reported for each protein. In Both analysis the proteins in the first positions are themos…
Uniprot IDs	Protein names	Gene names	Mean of Log2 Control	Mean of Log2 Brain Tumors	Mean of Log2 LGGs and GT	Mean of Log2 EMB	Mean of Other Brain Tumors	VIP score	Rank of SVM
[truncated: 104 more rows]
